# Supplementary material for: Local and systemic transcriptome and spliceome reprogramming induced by the root-knot nematode Meloidogyne incognita in tomato
Source: Hortic Res. 2024 Jul 26;11(9):uhae206. doi: 10.1093/hr/uhae206 (PMC11403207; doi:10.1093/hr/uhae206)
Supplement: Web_Material_uhae206 [file web_material_uhae206.zip]

Archive with 3 entries (3 files):
- Supplementary Data Tables 1-11.xlsx
- Supplementary Figure S1.pdf
- Supplementary Figure S2.pdf
