# Supplementary material for: Local and systemic transcriptome and spliceome reprogramming induced by the root-knot nematode Meloidogyne incognita in tomato
Source: Hortic Res. 2024 Jul 26;11(9):uhae206. doi: 10.1093/hr/uhae206 (PMC11403207; doi:10.1093/hr/uhae206)
Supplement: Web_Material_uhae206 [file web_material_uhae206.zip › Supplementary Data Tables 1-11.xlsx]

## Sheet: Supplementary Data Table 1
Supplementary Data Table 1: List of differentially expressed genes identified in galls at 4 days post M. incognita infection.
Gene ID	base Mean	log2 Fold Change	lfc SE	Stat	P value	Adjusted P value	Annotation
Solyc03g082790.4	3607.63	-6.34922	0.472783	-13.4295	4.06356e-41	5.22499e-37	extensin-like 54
Solyc01g005850.2	4059.46	-5.66187	0.497803	-11.3737	5.65301e-30	1.28804e-26	Extensin-like protein Dif54 (AHRD V3.3 *-* Q43505_SOLLC)
Solyc01g097720.1	2764.94	-5.47837	0.392999	-13.9399	3.62377e-44	9.9081e-40	Extensin-like protein Dif10 (AHRD V3.3 *-* Q43504_SOLLC)
Solyc07g047740.3	1880.03	-5.34328	0.519123	-10.2929	7.5853e-25	6.28477e-22	TOMTPX2A peroxidase
Solyc01g005880.1	1105.46	-5.33956	0.449776	-11.8716	1.66275e-32	6.82966e-29	Extensin-like protein Dif10 (AHRD V3.3 *-* Q43504_SOLLC)
Solyc01g097680.2	1796.77	-5.22632	0.389909	-13.4039	5.73293e-41	5.22499e-37	Extensin-like protein Dif10 (AHRD V3.3 *-* Q43504_SOLLC)
Solyc01g107220.2	2375.48	-5.19478	0.437736	-11.8674	1.74851e-32	6.82966e-29	extensin-2-like (AHRD V3.3 *-* XP_004231387.1)
Solyc12g100110.1	1037.35	-5.13086	0.433151	-11.8454	2.27246e-32	7.76671e-29	Extensin-like protein Ext1 (AHRD V3.3 *** Q8VWM5_SOLLC)
Solyc12g100080.1	580.917	-4.87596	0.435433	-11.1979	4.1728e-29	7.60617e-26	Extensin-like protein Ext1 (AHRD V3.3 *** Q8VWM5_SOLLC)
Solyc07g009030.3	970.194	-4.83041	0.425637	-11.3487	7.52982e-30	1.5837e-26	defensin-like protein 19 (AHRD V3.3 *** A0A1S4AH79_TOBAC)
Solyc06g060760.3	5459.28	-4.77772	0.472047	-10.1213	4.44575e-24	3.11681e-21	tonoplast intrinsic protein 2.3
Solyc12g049070.1	603.168	-4.70703	0.43629	-10.7888	3.88976e-27	4.83427e-24	extensin-like
Solyc08g078920.2	511.056	-4.70059	0.522044	-9.00419	2.17266e-19	9.28202e-17	Bifunctional inhibitor/lipid-transfer protein/seed storage 2S albumin superfamily protein (AHRD V3.3 *** A0A2U1PU47_ARTAN)
Solyc01g005860.2	1904.55	-4.68126	0.375915	-12.453	1.34741e-35	9.21022e-32	Unknown protein
Solyc12g005370.2	844.063	-4.67859	0.611294	-7.65357	1.95468e-14	3.5394e-12	Peroxidase (AHRD V3.3 *** K4DB75_SOLLC)
Solyc06g066830.4	2378.16	-4.67207	0.648209	-7.20766	5.69215e-13	7.23882e-11	2-oxoglutarate (2OG) and Fe(II)-dependent oxygenase superfamily protein (AHRD V3.3 *** A0A2U1LXD5_ARTAN)
Solyc12g098800.2	883.1	-4.58844	0.586273	-7.82646	5.01801e-15	1.0239e-12	Unknown protein
Solyc10g084120.2	2086.51	-4.54855	0.465956	-9.76177	1.6426e-22	9.98041e-20	plasma membrane intrinsic protein 2.5
Solyc07g009080.4	1057.64	-4.52077	0.44203	-10.2273	1.49643e-24	1.10582e-21	defensin-like protein 19 (AHRD V3.3 *** A0A2G2ZPK5_CAPAN)
Solyc09g075410.4	715.018	-4.49773	0.40313	-11.157	6.61597e-29	1.06408e-25	Pollen Ole e 1 allergen/extensin (AHRD V3.3 *** A0A2U1KBI3_ARTAN)
Solyc01g097690.2	1242.82	-4.47789	0.391423	-11.44	2.6376e-30	6.5561e-27	Extensin-like protein Dif10 (AHRD V3.3 *-* Q43504_SOLLC)
Solyc12g007250.1	459.697	-4.39534	0.395251	-11.1204	9.98357e-29	1.5165e-25	Xyloglucan endotransglucosylase/hydrolase (AHRD V3.3 *** A0A2G2YUJ1_CAPAN)
Solyc05g046020.3	1736.86	-4.38012	0.576263	-7.6009	2.94078e-14	5.08903e-12	Peroxidase (AHRD V3.3 *** K4C0T5_SOLLC)
Solyc04g058100.3	732.363	-4.37197	0.37166	-11.7634	6.02763e-32	1.83119e-28	Metallothionein-like protein (AHRD V3.3 *** A8DUB1_SOLLC)
Solyc06g076630.3	1707.66	-4.36714	0.571091	-7.64702	2.05696e-14	3.70008e-12	Peroxidase (AHRD V3.3 *** K4CA23_SOLLC)
Solyc07g017880.4	1128.04	-4.36293	0.602789	-7.23792	4.55633e-13	5.98938e-11	Peroxidase (AHRD V3.3 *** K4CCK2_SOLLC)
Solyc08g079930.2	1647.49	-4.34989	0.376886	-11.5417	8.13374e-31	2.22393e-27	Subtilisin-like protease (AHRD V3.3 *** Q9LWA4_SOLLC)
Solyc02g014300.2	1108.96	-4.34066	0.398297	-10.8981	1.17739e-27	1.60962e-24	Pectinesterase (AHRD V3.3 *** A0A2G2VTJ6_CAPBA)
Solyc12g044710.1	441.113	-4.31814	0.403702	-10.6964	1.05862e-26	1.25846e-23	hydroxyproline-rich glycoprotein family protein (AHRD V3.3 *** AT5G09530.1)
Solyc08g078930.1	779.069	-4.31538	0.484898	-8.89955	5.60721e-19	2.25459e-16	Bifunctional inhibitor/lipid-transfer protein/seed storage 2S albumin superfamily protein (AHRD V3.3 *** A0A2U1PU47_ARTAN)
Solyc01g108860.3	9394.82	-4.23976	0.503985	-8.41248	4.01445e-17	1.18025e-14	2-oxoglutarate (2OG) and Fe(II)-dependent oxygenase superfamily protein (AHRD V3.3 *** A0A2U1MKU7_ARTAN)
Solyc12g100090.1	511.575	-4.22141	0.407912	-10.3488	4.23624e-25	3.73636e-22	Extensin-like protein Ext1 (AHRD V3.3 *** Q8VWM5_SOLLC)
Solyc02g030220.1	883.53	-4.20992	0.434869	-9.6809	3.63513e-22	2.07066e-19	Extensin-like protein Dif10 (AHRD V3.3 *-* Q43504_SOLLC)
Solyc12g049170.2	1082.99	-4.17764	0.381567	-10.9486	6.74534e-28	9.7069e-25	Extensin-like protein Ext1 (AHRD V3.3 *** Q8VWM5_SOLLC)
Solyc07g009060.4	1094.81	-4.17385	0.402121	-10.3796	3.0707e-25	2.79864e-22	defensin-like protein 19 (AHRD V3.3 *** A0A1S4AH79_TOBAC)
Solyc09g092410.4	2507.57	-4.15403	0.370841	-11.2016	4.0022e-29	7.60617e-26	Disease resistance protein (TIR-NBS-LRR class) (AHRD V3.3 *** A0A2K3PDT8_TRIPR)
Solyc07g009050.3	467.613	-4.15112	0.422641	-9.82187	9.06455e-23	5.63279e-20	defensin-like protein 19 (AHRD V3.3 *** A0A1S4AH79_TOBAC)
Solyc08g005960.2	348.149	-4.14668	0.556754	-7.44795	9.48012e-14	1.48117e-11	Bifunctional inhibitor/lipid-transfer protein/seed storage 2S albumin superfamily protein (AHRD V3.3 *** A0A2U1PU47_ARTAN)
Solyc01g067870.3	875.192	-4.13711	0.396018	-10.4468	1.51579e-25	1.42913e-22	Peroxidase (AHRD V3.3 *** K4AX35_SOLLC)
Solyc05g006750.3	959.837	-4.13399	0.345844	-11.9533	6.23775e-33	3.41105e-29	Glutathione S-transferase (AHRD V3.3 *** A0A200QY01_9MAGN)
Solyc06g035980.4	359.401	-4.13294	0.406254	-10.1733	2.60946e-24	1.87758e-21	Unknown protein
Solyc07g009040.3	530.309	-4.12917	0.482897	-8.55083	1.22206e-17	3.9778e-15	defensin-like protein 19 (AHRD V3.3 *** A0A1S4AH79_TOBAC)
Solyc01g104110.4	974.642	-4.12818	0.424149	-9.73286	2.18373e-22	1.27037e-19	11-S seed storage protein (AHRD V3.3 *** A0A2U1KM33_ARTAN)
Solyc02g064970.4	1671.53	-4.11995	0.427154	-9.64513	5.15477e-22	2.87636e-19	Peroxidase (AHRD V3.3 *** K4B6T2_SOLLC)
Solyc07g009100.3	1060.15	-4.07803	0.432107	-9.43754	3.81626e-21	1.96876e-18	defensin-like protein 19 (AHRD V3.3 *** A0A1S4AH79_TOBAC)
Solyc06g067860.3	899.297	-4.06764	0.395904	-10.2743	9.2013e-25	7.39947e-22	2-oxoglutarate (2OG) and Fe(II)-dependent oxygenase superfamily protein (AHRD V3.3 *** A0A2U1LXB2_ARTAN)
Solyc06g051550.4	2432.27	-4.06564	0.439141	-9.25816	2.0799e-20	9.63877e-18	fe inefficient
Solyc05g011970.3	3927.67	-4.04283	0.52325	-7.72638	1.10652e-14	2.16103e-12	Cytochrome (AHRD V3.3 *** A0A1U8EZV2_CAPAN)
Solyc12g096620.1	725.112	-4.02001	0.941856	-4.26818	1.97074e-05	0.00041868	GDSL esterase
Solyc01g090610.3	2844.25	-3.96911	0.452612	-8.76933	1.7973e-18	6.38204e-16	2-oxoglutarate (2OG) and Fe(II)-dependent oxygenase superfamily protein (AHRD V3.3 *** Q9C938_ARATH)
Solyc08g067500.1	1163.01	-3.96007	0.642321	-6.16525	7.03716e-10	4.79825e-08	Non-specific lipid-transfer protein (AHRD V3.3 *** K4CLX6_SOLLC)
Solyc02g078100.3	2646.48	-3.92982	0.510268	-7.70149	1.34487e-14	2.55358e-12	Pistil-specific extensin-like protein (AHRD V3.3 *-* A0A2G3A881_CAPAN)
Solyc05g015300.4	1095.15	-3.92015	0.565282	-6.93486	4.06634e-12	4.39454e-10	BURP-domain containing protein (AHRD V3.3 *** Q5ZFA0_PLAMJ)
Solyc12g049150.1	403.551	-3.91272	0.421601	-9.28064	1.68465e-20	8.08101e-18	Extensin-like protein Ext1 (AHRD V3.3 *** Q8VWM5_SOLLC)
Solyc12g017870.2	626.508	-3.90256	0.3701	-10.5446	5.37976e-26	5.4479e-23	Peroxidase (AHRD V3.3 *** K4DDB5_SOLLC)
Solyc11g010400.3	1186.48	-3.88299	0.394693	-9.838	7.7227e-23	4.91056e-20	2-oxoglutarate (2OG) and Fe(II)-dependent oxygenase superfamily protein (AHRD V3.3 *** A0A2U1QGX7_ARTAN)
Solyc10g084200.2	485.592	-3.87833	0.378267	-10.2529	1.14856e-24	8.97255e-22	Peroxidase (AHRD V3.3 *** K4D3K6_SOLLC)
Solyc03g091000.1	564.527	-3.87679	0.578826	-6.69768	2.11755e-11	1.93639e-09	Bifunctional inhibitor/lipid-transfer protein/seed storage 2S albumin superfamily protein (AHRD V3.3 *** A0A2U1PU47_ARTAN)
Solyc02g082090.3	726.929	-3.86235	0.425432	-9.07865	1.09926e-19	4.9272e-17	Peroxidase (AHRD V3.3 *** K4BA79_SOLLC)
Solyc12g100100.1	411.641	-3.82663	0.43047	-8.88942	6.14273e-19	2.43412e-16	Extensin-like protein Ext1 (AHRD V3.3 *** Q8VWM5_SOLLC)
Solyc07g009280.3	600.064	-3.82221	0.660678	-5.78528	7.23909e-09	3.93502e-07	Unknown protein
Solyc10g083880.2	1583.9	-3.81626	0.638218	-5.97956	2.23741e-09	1.35643e-07	tonoplast intrinsic protein 1.3
Solyc07g052660.1	1091.15	-3.81452	0.439459	-8.68004	3.95634e-18	1.3693e-15	Early nodulin-like protein 1-like (AHRD V3.3 *-* A0A2K3MXQ1_TRIPR)
Solyc02g071950.1	1564.94	-3.8061	0.411066	-9.25909	2.06188e-20	9.63877e-18	Unknown protein
Solyc12g098805.1	6276.3	-3.77856	0.494726	-7.63767	2.21183e-14	3.92701e-12	Unknown protein
Solyc06g067870.3	645.679	-3.72084	0.428998	-8.67331	4.19731e-18	1.43454e-15	2-oxoglutarate (2OG) and Fe(II)-dependent oxygenase superfamily protein (AHRD V3.3 *** A0A2U1LXB2_ARTAN)
Solyc11g061980.2	745.819	-3.71234	0.36276	-10.2336	1.40209e-24	1.06489e-21	Unknown protein
Solyc05g046000.4	450.81	-3.70687	0.436712	-8.48813	2.09985e-17	6.59932e-15	Peroxidase (AHRD V3.3 *** K4C0T3_SOLLC)
Solyc05g006740.4	873.491	-3.6966	0.438607	-8.42804	3.515e-17	1.04464e-14	Glutathione S-transferase (AHRD V3.3 *** A0A200QY01_9MAGN)
Solyc10g080510.1	919.667	-3.68936	0.345843	-10.6677	1.44104e-26	1.6417e-23	Lectin receptor kinase (AHRD V3.3 *** A0A2K3LCW2_TRIPR)
Solyc03g083870.4	516.924	-3.68556	0.430821	-8.55473	1.18147e-17	3.89201e-15	Pectinesterase (AHRD V3.3 *** A0A200QC54_9MAGN)
Solyc09g008590.4	271.136	-3.67553	0.440265	-8.34845	6.91642e-17	1.96988e-14	pistil-specific extensin-like protein (AHRD V3.3 *** A0A2I4E0V8_9ROSI),Pfam:PF01190
Solyc03g116120.3	391.621	-3.66536	0.57789	-6.34266	2.25834e-10	1.71999e-08	Glutathione S-transferase (AHRD V3.3 *** A0A200QF27_9MAGN)
Solyc12g005787.1	232.91	-3.65028	0.500405	-7.29465	2.99438e-13	4.11419e-11	Peroxidase (AHRD V3.3 *** K4CMV0_SOLLC)
Solyc03g116060.4	614.169	-3.64618	0.479679	-7.60129	2.93188e-14	5.08903e-12	Gibberellin-regulated protein 6 (AHRD V3.3 *** A0A2G3CZG9_CAPCH)
Solyc02g087090.4	1130.97	-3.62714	0.389152	-9.32062	1.1566e-20	5.6471e-18	alpha-DOX2
Solyc07g052530.3	851.028	-3.62419	0.440192	-8.23322	1.8225e-16	4.74579e-14	Peroxidase (AHRD V3.3 *** K4CFF2_SOLLC)
Solyc05g011940.4	670.041	-3.62198	0.427897	-8.46462	2.56999e-17	7.72182e-15	Cytochrome (AHRD V3.3 *** A0A1U8EYC2_CAPAN)
Solyc02g084860.1	509.276	-3.61736	0.411639	-8.78769	1.52667e-18	5.71812e-16	BZIP transcription factor (AHRD V3.3 *** I6MK31_PRUPE)
Solyc07g017570.2	496.945	-3.61717	0.526826	-6.86596	6.60453e-12	6.68818e-10	defensin-like protein 1 (AHRD V3.3 -** A0A1S3YK59_TOBAC)
Solyc11g007220.2	295.997	-3.59179	0.355461	-10.1046	5.272e-24	3.60368e-21	Peroxidase (AHRD V3.3 *** K4D4Y3_SOLLC)
Solyc06g075040.1	239.451	-3.57516	0.676714	-5.28312	1.27e-07	5.19826e-06	Unknown protein
Solyc12g006110.3	673.098	-3.5746	0.403433	-8.86045	7.96905e-19	3.11271e-16	fasciclin-like arabinogalactan protein 2 (AHRD V3.3 *** A0A1U8E1W9_CAPAN)
Solyc01g108320.3	1089.19	-3.57219	0.425077	-8.40363	4.32902e-17	1.25919e-14	Peroxidase (AHRD V3.3 *** K4B348_SOLLC)
Solyc04g015120.3	1856.11	-3.56393	0.536803	-6.63918	3.15424e-11	2.8184e-09	U-box domain-containing protein 35 (AHRD V3.3 *** A0A2I4F8Y4_9ROSI)
Solyc04g014510.3	2100.06	-3.56293	0.335699	-10.6135	2.57932e-26	2.71246e-23	glutamine synthase
Solyc05g009620.4	219.337	-3.56182	0.470911	-7.56367	3.91843e-14	6.65452e-12	protein PLANT CADMIUM RESISTANCE 9-like (AHRD V3.3 *** A0A1U7Y9Y9_NICSY)
Solyc08g067620.2	4321.3	-3.55472	0.338024	-10.5162	7.2756e-26	7.10463e-23	Pleiotropic drug resistance protein (AHRD V3.3 *** C8CA13_CUCSA)
Solyc05g006190.2	107.8	-3.55176	0.463243	-7.66715	1.75857e-14	3.24884e-12	Unknown protein
Solyc12g100230.1	391.121	-3.54095	0.435632	-8.12831	4.35326e-16	1.06274e-13	Omega-6 fatty acid desaturase (AHRD V3.3 *** Q461Q1_HEVBR)
Solyc07g009070.4	401.103	-3.53889	0.4176	-8.47435	2.36388e-17	7.26215e-15	defensin-like protein 19 (AHRD V3.3 *** A0A1S4AH79_TOBAC)
Solyc07g043700.3	387.041	-3.53797	0.395805	-8.93868	3.93861e-19	1.63166e-16	HXXXD-type acyl-transferase family protein (AHRD V3.3 *** F4JBC7_ARATH)
Solyc08g075830.4	516.344	-3.52687	0.466093	-7.56686	3.82347e-14	6.53383e-12	Peroxidase (AHRD V3.3 *** K4CMV0_SOLLC)
Solyc02g014220.3	1257.88	-3.50632	0.391236	-8.96216	3.18375e-19	1.33923e-16	Endoglucanase (AHRD V3.3 *** A0A2G3D2B5_CAPCH)
Solyc06g005465.1	3638.92	-3.50046	0.328575	-10.6535	1.67957e-26	1.83691e-23	Metallothionein-like protein type 2 (AHRD V3.3 *** MT2Z_SOLLC)
Solyc12g150131.1	24055.8	-3.49508	0.473263	-7.38506	1.52384e-13	2.25215e-11	extensin-2-like (AHRD V3.3 *-* A0A1U8ESB3_CAPAN)
Solyc04g009590.4	603.015	-3.48539	0.482008	-7.23098	4.79527e-13	6.24344e-11	Unknown protein
Solyc09g098620.2	1127.84	-3.47313	0.515671	-6.73518	1.63729e-11	1.53311e-09	Cytochrome P450 (AHRD V3.3 *** A0A2U1PRB3_ARTAN)
Solyc07g009020.2	151.309	-3.4618	0.512384	-6.75627	1.41593e-11	1.34425e-09	defensin-like protein 19 (AHRD V3.3 *** A0A1S4AH79_TOBAC)
Solyc12g098290.1	172.694	-3.46034	0.441088	-7.84502	4.329e-15	8.96694e-13	acanthoscurrin-1-like (AHRD V3.3 *-* XP_010314853.1)
Solyc03g090990.1	230.856	-3.45957	0.593648	-5.82766	5.62104e-09	3.10486e-07	Bifunctional inhibitor/lipid-transfer protein/seed storage 2S albumin superfamily protein (AHRD V3.3 *** A0A2U1PU47_ARTAN)
Solyc12g042980.2	822.482	-3.44092	0.430257	-7.99735	1.27129e-15	2.87271e-13	2-oxoglutarate (2OG) and Fe(II)-dependent oxygenase superfamily protein (AHRD V3.3 *** A0A2U1MSG8_ARTAN)
Solyc11g018530.2	1143.08	-3.43032	0.379966	-9.02797	1.74882e-19	7.58987e-17	root-specific metal transporter
Solyc03g082770.1	321.999	-3.42881	0.519359	-6.602	4.05635e-11	3.54341e-09	Extensin-like protein Dif10 (AHRD V3.3 *-* Q43504_SOLLC)
Solyc05g052265.1	938.316	-3.41788	0.40308	-8.47941	2.26341e-17	7.03253e-15	Unknown protein
Solyc03g121230.3	1065.29	-3.3912	0.412559	-8.21993	2.03623e-16	5.20323e-14	Protein kinase family protein (AHRD V3.3 *** A0A1P8AW67_ARATH)
Solyc04g081810.4	1714.41	-3.38464	0.502477	-6.73591	1.62904e-11	1.53062e-09	Subtilisin-like protease-like protein (AHRD V3.3 *** A0A2K3N634_TRIPR)
Solyc01g015080.3	1758.6	-3.3794	0.382558	-8.83369	1.01275e-18	3.90007e-16	Peroxidase (AHRD V3.3 *** K4AUE2_SOLLC)
Solyc08g078910.1	424.952	-3.37857	0.415264	-8.13596	4.08674e-16	1.00666e-13	Bifunctional inhibitor/lipid-transfer protein/seed storage 2S albumin superfamily protein (AHRD V3.3 *** A0A2U1PU47_ARTAN)
Solyc08g006100.4	414.061	-3.36879	0.451077	-7.46833	8.1222e-14	1.27631e-11	plant/protein (Protein of unknown function%2C DUF599) (AHRD V3.3 *** AT5G10580.4)
Solyc04g064920.4	601.367	-3.36819	0.356778	-9.44056	3.70793e-21	1.96876e-18	Glycolipid transfer protein 3 (AHRD V3.3 *** A0A2G3CMX1_CAPCH)
Solyc12g049160.1	253.008	-3.36804	0.404808	-8.32011	8.78822e-17	2.42715e-14	Extensin-like protein Ext1 (AHRD V3.3 *** Q8VWM5_SOLLC)
Solyc12g049090.3	282.87	-3.35851	0.429669	-7.81652	5.43038e-15	1.09175e-12	Extensin-like protein Ext1 (AHRD V3.3 *** Q8VWM5_SOLLC)
Solyc07g049240.3	563.783	-3.35651	0.416413	-8.06053	7.59621e-16	1.76013e-13	Peroxidase (AHRD V3.3 *** K4CF27_SOLLC)
Solyc05g005470.4	807.276	-3.33233	0.367378	-9.07058	1.18386e-19	5.22083e-17	DC1 domain-containing protein (AHRD V3.3 *** A0A2U1QM98_ARTAN)
Solyc03g079880.4	5910.17	-3.32206	0.452669	-7.33882	2.15478e-13	3.00591e-11	Bifunctional inhibitor/plant lipid transfer protein/seed storage helical domain-containing protein (AHRD V3.3 *** A0A103YIU0_CYNCS)
Solyc07g006710.2	412.935	-3.32014	0.37809	-8.78135	1.61526e-18	5.96819e-16	Pathogenesis-related protein PR-1 (AHRD V3.3 *** A0A2G3BX31_CAPCH)
Solyc11g007210.3	213.077	-3.31445	0.339732	-9.75608	1.73742e-22	1.03271e-19	Peroxidase (AHRD V3.3 *** K4D4Y2_SOLLC)
Solyc08g079970.2	1932.55	-3.3127	0.321377	-10.3078	6.49488e-25	5.54947e-22	Subtilisin-like protease (AHRD V3.3 *** Q9LWA3_SOLLC)
Solyc04g079520.3	3023.52	-3.30914	0.458322	-7.22013	5.19396e-13	6.66729e-11	Major facilitator superfamily protein (AHRD V3.3 *** A0A1P8AT47_ARATH)
Solyc02g005601.1	969.602	-3.30695	0.470104	-7.0345	1.99977e-12	2.29738e-10	Eukaryotic aspartyl protease family protein (AHRD V3.3 *** Q9C6M0_ARATH)
Solyc08g077900.3	2347.74	-3.29245	0.459271	-7.16886	7.56273e-13	9.35657e-11	Expansin-like B1 (AHRD V3.3 *** A0A1U8GH71_CAPAN)
Solyc08g067510.1	1285.27	-3.28538	0.62672	-5.24218	1.58692e-07	6.31579e-06	Non-specific lipid-transfer protein (AHRD V3.3 *** A0A1U8HFE5_CAPAN)
Solyc10g076245.1	638.434	-3.28425	0.497847	-6.59691	4.19802e-11	3.63235e-09	Peroxidase (AHRD V3.3 *** M1BV77_SOLTU)
Solyc03g007570.2	1481.1	-3.27009	0.394525	-8.28867	1.14518e-16	3.13114e-14	DUF21 domain-containing protein (AHRD V3.3 *** A0A2G3CWN9_CAPCH)
Solyc10g085890.1	306.944	-3.26914	0.47997	-6.81115	9.68244e-12	9.49002e-10	Unknown protein
Solyc03g116910.3	1419.55	-3.25796	0.453546	-7.18332	6.80389e-13	8.456e-11	cinnamoyl-CoA reductase 2
Solyc02g090470.4	659.866	-3.25171	0.521808	-6.23163	4.61614e-10	3.228e-08	Peroxidase (AHRD V3.3 *** K4BCJ6_SOLLC)
Solyc08g081780.1	232.465	-3.24406	0.389452	-8.32981	8.09694e-17	2.25905e-14	Dirigent protein (AHRD V3.3 *** K4CPH4_SOLLC)
Solyc05g010516.1	214.93	-3.22951	0.474152	-6.81113	9.68369e-12	9.49002e-10	Basic leucine zipper 43 (AHRD V3.3 *** A0A2G2YCG7_CAPAN)
Solyc09g089830.4	1442.24	-3.21851	0.409292	-7.86361	3.73223e-15	7.84975e-13	2-oxoglutarate (2OG) and Fe(II)-dependent oxygenase superfamily protein (AHRD V3.3 *** O80850_ARATH)
Solyc07g052540.3	426.746	-3.2172	0.454874	-7.07274	1.51909e-12	1.79805e-10	Peroxidase (AHRD V3.3 *** K4CFF3_SOLLC)
Solyc09g150148.1	395.2	-3.20993	0.553313	-5.80128	6.58096e-09	3.60594e-07	Non-specific lipid-transfer protein (AHRD V3.3 *** A0A1D1ZJR4_9ARAE)
Solyc09g008913.1	538.956	-3.20367	0.471431	-6.79563	1.07843e-11	1.04192e-09	Cytochrome P450 (AHRD V3.3 *** Q8H0I8_PETHY)
Solyc09g090360.3	4777.12	-3.20226	0.433078	-7.3942	1.42267e-13	2.11406e-11	phosphate transporter PHO1-like (AHRD V3.3 *** A0A2I4DLD0_9ROSI)
Solyc03g093070.1	127.825	-3.19666	0.557018	-5.73889	9.52973e-09	5.05945e-07	Bifunctional inhibitor/lipid-transfer protein/seed storage 2S albumin superfamily protein (AHRD V3.3 *** A0A2U1PU47_ARTAN)
Solyc12g005790.2	472.72	-3.18988	0.469022	-6.80114	1.03792e-11	1.01318e-09	Peroxidase (AHRD V3.3 *** K4DBB7_SOLLC)
Solyc12g088400.1	350.117	-3.18619	0.585096	-5.44559	5.16345e-08	2.34128e-06	Zinc-finger protein (AHRD V3.3 *-* Q40899_PETHY)
Solyc05g055320.3	357.679	-3.17298	0.292207	-10.8587	1.81386e-27	2.36164e-24	Peroxidase (AHRD V3.3 *** K4C2K8_SOLLC)
Solyc02g081990.3	887.232	-3.17105	0.335943	-9.43923	3.75513e-21	1.96876e-18	Pectinesterase (AHRD V3.3 *** A0A2G2XFI1_CAPBA)
Solyc09g007980.1	544.964	-3.16735	0.524716	-6.03631	1.5768e-09	9.86567e-08	Unknown protein
Solyc06g075650.3	733.004	-3.16587	0.455478	-6.95065	3.63615e-12	3.99276e-10	tonoplast intrinsic protein 1.2
Solyc10g085880.1	1227.73	-3.15847	0.489146	-6.45711	1.06721e-10	8.45789e-09	UDP-glycosyltransferase 73C4 (AHRD V3.3 *** U73C4_SOLLC)
Solyc11g020960.2	422.782	-3.15029	0.479579	-6.56886	5.07017e-11	4.30523e-09	Proteinase inhibitor type-2 (AHRD V3.3 *** A0A2G3AT14_CAPCH)
Solyc03g093060.1	166.136	-3.14688	0.486882	-6.46333	1.02423e-10	8.18094e-09	Bifunctional inhibitor/lipid-transfer protein/seed storage 2S albumin superfamily protein (AHRD V3.3 *** A0A2U1PU47_ARTAN)
Solyc09g011140.4	793.431	-3.14605	0.358591	-8.77335	1.73424e-18	6.23914e-16	NAD(P)-binding Rossmann-fold superfamily protein (AHRD V3.3 *** A0A1P8AYM6_ARATH),Pfam:PF13561
Solyc03g121200.4	171.303	-3.14472	0.434936	-7.23031	4.81892e-13	6.2445e-11	Unknown protein
Solyc05g015497.1	152.405	-3.14131	0.45665	-6.87902	6.02659e-12	6.24163e-10	Glucuronoxylan 4-O-methyltransferase 1 (AHRD V3.3 *** A0A2G2VDV8_CAPBA)
Solyc02g084930.3	1228.23	-3.13778	0.356218	-8.8086	1.26721e-18	4.81223e-16	Cytochrome P450 (AHRD V3.3 *-* A0A200QE46_9MAGN)
Solyc09g082280.3	1706.59	-3.13748	1.05666	-2.96925	0.0029853	0.0256438	Lipid transfer protein (AHRD V3.3 *** K7WVB3_SOLTU)
Solyc08g066650.3	965.511	-3.13597	0.405283	-7.73772	1.01212e-14	1.99089e-12	Carotenoid Cleavage Dioxygenase 8
Solyc07g006600.1	439.061	-3.13074	0.423972	-7.38432	1.53237e-13	2.25259e-11	Protein GLUTAMINE DUMPER 3 (AHRD V3.3 *-* A0A2G2WAS7_CAPBA)
Solyc02g076890.1	175.801	-3.13054	0.432212	-7.24306	4.38685e-13	5.79446e-11	DUF538 family protein (AHRD V3.3 *** B6T6F5_MAIZE)
Solyc07g052670.3	2735.36	-3.12341	0.312964	-9.9801	1.86281e-23	1.21269e-20	bHLH transcription factor 053
Solyc08g008045.1	1383.8	-3.11936	0.404993	-7.70225	1.33688e-14	2.55358e-12	Aquaporin (AHRD V3.3 *** S5ZH89_MUSAC)
Solyc10g005000.4	1577.91	-3.11891	0.414354	-7.52717	5.18503e-14	8.54031e-12	SUN-like protein 27
Solyc09g090600.3	542.976	-3.11455	0.385978	-8.06924	7.07376e-16	1.66733e-13	acid phosphatase 1-like (AHRD V3.3 *** A0A1U7W5M1_NICSY)
Solyc02g088500.1	773.537	-3.09493	0.421077	-7.35004	1.98142e-13	2.79257e-11	Glycosyltransferase (AHRD V3.3 *** A0A2I4FYE0_9ROSI)
Solyc12g007260.2	332.165	-3.08581	0.330692	-9.33136	1.04517e-20	5.29203e-18	Xyloglucan endotransglucosylase/hydrolase (AHRD V3.3 *** A0A2G2YUJ1_CAPAN)
Solyc04g081860.3	398.022	-3.0846	0.415913	-7.41645	1.20305e-13	1.82743e-11	Peroxidase (AHRD V3.3 *** K4BVR5_SOLLC)
Solyc06g054280.1	218.789	-3.08429	0.524483	-5.88063	4.08712e-09	2.31847e-07	hypothetical protein (AHRD V3.3 *** AT3G05980.1)
Solyc12g098260.1	111.182	-3.0822	0.425095	-7.25061	4.14892e-13	5.50678e-11	acanthoscurrin-1-like (AHRD V3.3 *-* XP_010314853.1)
Solyc12g005670.2	7126.43	-3.08022	0.305144	-10.0943	5.85388e-24	3.90383e-21	HAK5
Solyc12g098320.3	224.99	-3.04197	0.413589	-7.35504	1.90865e-13	2.71804e-11	cytochrome b5 (AHRD V3.3 *-* A0A2I4EQ08_9ROSI)
Solyc04g058150.3	1280.78	-3.03028	0.562484	-5.38731	7.15196e-08	3.13291e-06	Metallothionein-like protein (AHRD V3.3 *** A8DUB1_SOLLC)
Solyc02g087410.4	7939.8	-3.01921	0.43159	-6.99557	2.64184e-12	2.96038e-10	ABC transporter B family member 18 (AHRD V3.3 *** A0A1U8FQF4_CAPAN)
Solyc03g113570.1	241.639	-2.99106	0.3749	-7.97829	1.48379e-15	3.32538e-13	Germin (AHRD V3.3 *** A0A200QNF0_9MAGN)
Solyc10g009310.4	489.497	-2.99071	0.542591	-5.5119	3.54981e-08	1.67632e-06	Cytochrome P450 (AHRD V3.3 *** A0A2U1MQN4_ARTAN)
Solyc01g107710.2	425.836	-2.98737	0.335402	-8.90683	5.25108e-19	2.14291e-16	Late embryogenesis abundant protein-related / LEA protein-like protein (AHRD V3.3 *-* A0A178VGJ3_ARATH)
Solyc01g087150.3	1842.39	-2.98355	0.312881	-9.53573	1.48828e-21	8.1385e-19	Protein DETOXIFICATION (AHRD V3.3 *** A0A328DUA2_9ASTE)
Solyc12g099190.1	865.587	-2.98187	0.458141	-6.50864	7.5834e-11	6.20795e-09	Pectinesterase inhibitor (AHRD V3.3 *** A0A2U1NF42_ARTAN)
Solyc08g079920.2	516.418	-2.9784	0.408774	-7.28617	3.18886e-13	4.35949e-11	Subtilisin-like protease (AHRD V3.3 *** Q9LWA3_SOLLC)
Solyc10g047170.2	743.971	-2.9739	0.396872	-7.49334	6.71403e-14	1.07354e-11	sulfate transporter 1
Solyc07g006230.1	779.141	-2.9735	0.424398	-7.00639	2.44554e-12	2.76306e-10	Unknown protein
Solyc01g006310.3	382.799	-2.95743	0.429388	-6.88753	5.67683e-12	5.90174e-10	Peroxidase (AHRD V3.3 *** K4ASJ7_SOLLC)
Solyc03g005530.1	145.527	-2.95659	0.583299	-5.06874	4.00466e-07	1.41102e-05	Phosphate transporter (AHRD V3.3 *** Q9AYT2_TOBAC)
Solyc01g102380.5.1	1041.94	-2.9391	0.359033	-8.18616	2.69694e-16	6.76512e-14	germin
Solyc02g080670.3	1067.44	-2.93042	0.388398	-7.54489	4.52675e-14	7.59328e-12	L-ascorbate oxidase-like protein (AHRD V3.3 *** A0A1U8FN33_CAPAN)
Solyc05g046030.4	412.021	-2.91865	0.33867	-8.61799	6.81417e-18	2.30016e-15	Peroxidase (AHRD V3.3 *** K4C0T6_SOLLC)
Solyc12g010800.2	238.865	-2.91694	0.512456	-5.69208	1.25499e-08	6.46215e-07	Basic-leucine zipper (BZIP) transcription factor family protein (AHRD V3.3 *** A0A1I9LST2_ARATH)
Solyc01g065700.3	1200.2	-2.90932	0.395158	-7.36242	1.80599e-13	2.59892e-11	Protein phosphatase 2C family protein (AHRD V3.3 *** A0A2U1N538_ARTAN)
Solyc09g008500.3	85.5883	-2.90761	0.543935	-5.3455	9.01671e-08	3.83413e-06	Non-specific lipid-transfer protein (AHRD V3.3 *** K4CQN8_SOLLC)
Solyc10g083300.2	1108.3	-2.90663	0.396034	-7.33935	2.14631e-13	3.00591e-11	invertase 8
Solyc11g012930.2	1987.99	-2.90208	0.426734	-6.80068	1.04127e-11	1.01318e-09	WAT1-related protein (AHRD V3.3 *** K4D697_SOLLC)
Solyc03g091010.1	137.294	-2.89772	0.527682	-5.49142	3.98713e-08	1.86671e-06	Bifunctional inhibitor/lipid-transfer protein/seed storage 2S albumin superfamily protein (AHRD V3.3 *** A0A2U1PU47_ARTAN)
Solyc05g006850.4	436.499	-2.8847	0.357799	-8.06237	7.48322e-16	1.74877e-13	Thioredoxin (AHRD V3.3 *** A0A1U8EXB1_CAPAN)
Solyc07g006680.1	386.705	-2.88421	0.494109	-5.8372	5.30853e-09	2.95613e-07	HXXXD-type acyl-transferase family protein (AHRD V3.3 *** F4JBC7_ARATH)
Solyc03g123580.4	287.194	-2.88283	0.502035	-5.74229	9.3404e-09	4.96859e-07	LL-diaminopimelate aminotransferase (AHRD V3.3 *-* AT3G14280.1)
Solyc08g014610.4	1657.52	-2.87802	0.429688	-6.69793	2.11392e-11	1.93639e-09	Aminotransferase (AHRD V3.3 *** D2KZ08_WHEAT)
Solyc08g013930.4	779.06	-2.87658	0.308611	-9.32108	1.15167e-20	5.6471e-18	Peroxidase (AHRD V3.3 *** K4CJ27_SOLLC)
Solyc08g006520.1	193.735	-2.87077	0.485026	-5.91879	3.2431e-09	1.88665e-07	Protein GLUTAMINE DUMPER 4 (AHRD V3.3 *** A0A2G3BQN0_CAPCH)
Solyc02g082170.3	703.774	-2.8677	0.346067	-8.28656	1.16571e-16	3.15574e-14	Purine permease (AHRD V3.3 *** A0A2P5EE53_TREOI),Pfam:PF16913
Solyc05g005540.4	1022.7	-2.86436	0.467245	-6.13031	8.7709e-10	5.93599e-08	Polygalacturonase-1 non-catalytic subunit beta (AHRD V3.3 *** GP1_SOLLC)
Solyc11g069280.2	468.631	-2.85992	0.347521	-8.22947	1.88041e-16	4.85038e-14	Late embryogenesis abundant (LEA) protein-related protein (AHRD V3.3 *** A0A2U1KMH6_ARTAN)
Solyc03g078500.3	406.617	-2.85729	0.388691	-7.35107	1.96633e-13	2.78566e-11	Glycosyltransferase (AHRD V3.3 *** A0A2U1L2Y4_ARTAN)
Solyc09g075750.1	422.388	-2.84921	0.50882	-5.59963	2.14804e-08	1.05633e-06	membrane-associated kinase regulator (AHRD V3.3 *** AT5G26230.1)
Solyc04g009780.1	218.752	-2.84578	0.437708	-6.50154	7.95017e-11	6.48876e-09	RING/U-box superfamily protein (AHRD V3.3 *** A0A2U1MY73_ARTAN)
Solyc06g031710.3	448.23	-2.83707	0.497574	-5.7018	1.18545e-08	6.15042e-07	WAT1-related protein (AHRD V3.3 *** K4C4J4_SOLLC)
Solyc03g093560.1	968.133	-2.83512	0.553183	-5.12511	2.97369e-07	1.08777e-05	ethylene response factor C.6
Solyc01g090630.4	1503.83	-2.83339	0.383745	-7.38353	1.54146e-13	2.25383e-11	2-oxoglutarate (2OG) and Fe(II)-dependent oxygenase superfamily protein (AHRD V3.3 *** Q9C938_ARATH)
Solyc06g061200.1	6138.89	-2.83072	0.425699	-6.6496	2.93897e-11	2.64333e-09	glycine-rich protein 1
Solyc08g041700.1	451.51	-2.81594	0.387842	-7.26054	3.85541e-13	5.21854e-11	GRAS family transcription factor family protein (AHRD V3.3 *** AT5G19970.1)
Solyc09g005425.1	1365.28	-2.81069	0.615356	-4.56758	4.93395e-06	0.000126433	Kirola (AHRD V3.3 *** A0A2U1MSQ9_ARTAN)
Solyc12g007320.1	174.425	-2.80755	0.372355	-7.53997	4.70066e-14	7.83692e-12	RING/U-box superfamily protein (AHRD V3.3 *** A0A2U1QGT0_ARTAN)
Solyc11g066880.2	151.973	-2.80657	0.433318	-6.47693	9.36056e-11	7.57208e-09	Phytosulfokines 2 (AHRD V3.3 *** A0A2G2VX66_CAPBA)
Solyc06g067910.3	950.806	-2.80587	0.461432	-6.08078	1.19596e-09	7.76719e-08	DUF642 domain-containing protein (AHRD V3.3 *** A0A1Q3BMB3_CEPFO)
Solyc12g096480.1	127.487	-2.80305	0.437616	-6.40527	1.50105e-10	1.16596e-08	Protein GLUTAMINE DUMPER 4 (AHRD V3.3 *** A0A2G3B4X7_CAPCH)
Solyc02g071070.3	3991.78	-2.80048	0.441884	-6.33759	2.33391e-10	1.77092e-08	Cation/H(+) antiporter 16 (AHRD V3.3 *** A0A2G2XDT2_CAPBA)
Solyc08g065610.3	7461.63	-2.7957	0.385481	-7.25251	4.09126e-13	5.48349e-11	Vacuolar-processing enzyme (AHRD V3.3 *** A0A2G2VI36_CAPBA)
Solyc12g005350.2	1593.24	-2.79162	0.45839	-6.09006	1.12869e-09	7.41841e-08	Dihydroflavonol-4-reductase (AHRD V3.3 *** B6TUD3_MAIZE)
Solyc03g071850.1	1346.47	-2.78791	0.413513	-6.742	1.56217e-11	1.47286e-09	Glycosyltransferase (AHRD V3.3 *** A0A2I4G8J4_9ROSI)
Solyc06g011350.3	1064.82	-2.76587	0.457312	-6.0481	1.46568e-09	9.34139e-08	plasma membrane intrinsic protein 2.4
Solyc04g081130.1	334.864	-2.7449	0.386509	-7.10178	1.23158e-12	1.50329e-10	Glyoxal oxidase (AHRD V3.3 *** A0A200QQ43_9MAGN)
Solyc07g009090.4	137.002	-2.73846	0.523447	-5.23159	1.68058e-07	6.60209e-06	defensin-like protein 19 (AHRD V3.3 *** A0A1S4AH79_TOBAC)
Solyc02g083870.3	187.211	-2.73253	0.33554	-8.14366	3.83517e-16	9.53285e-14	Gibberellin-regulated protein 3 (AHRD V3.3 *** A0A2G2XG94_CAPBA)
Solyc09g082190.1	190.74	-2.73057	0.488528	-5.5894	2.27862e-08	1.11453e-06	DUF1677 domain-containing protein (AHRD V3.3 *** A0A1Q3CNW8_CEPFO)
Solyc03g033410.4	348.406	-2.72771	0.363239	-7.5094	5.93997e-14	9.61009e-12	Ubiquitin-conjugating enzyme (AHRD V3.3 *** A0A200QCU7_9MAGN)
Solyc12g088760.1	588.791	-2.72404	0.355727	-7.65769	1.89307e-14	3.45069e-12	Subtilisin-like protease preproenzyme (AHRD V3.3 *** C7E4J6_TOBAC)
Solyc02g082960.3	1026.25	-2.71853	0.520744	-5.22048	1.78461e-07	6.98064e-06	Chitinase (AHRD V3.3 *** Q9FS45_VITVI)
Solyc05g050730.1	141.197	-2.71401	0.411896	-6.58906	4.42624e-11	3.80573e-09	Stigma-specific Stig1 family protein (AHRD V3.3 *** A0A2U1LAF4_ARTAN)
Solyc04g016180.3	949.65	-2.71098	0.320121	-8.46863	2.48289e-17	7.54301e-15	Glycosyltransferase (AHRD V3.3 *** A0A2K3N592_TRIPR)
Solyc10g080980.2	531.986	-2.70394	0.525951	-5.14105	2.73206e-07	1.00946e-05	WAT1-related protein (AHRD V3.3 *** K4D2Y5_SOLLC)
Solyc06g072385.1	601.862	-2.70277	0.401516	-6.73141	1.68026e-11	1.56265e-09	Type I inositol polyphosphate 5-phosphatase 5 (AHRD V3.3 *-* A0A199V5W7_ANACO)
Solyc08g079080.5	702.293	-2.70245	0.467401	-5.78187	7.38735e-09	4.00763e-07	Lycopersicon esculentum invertase 9
Solyc01g107720.3	274.352	-2.69936	0.315948	-8.54369	1.30005e-17	4.18186e-15	Late embryogenesis abundant protein-related / LEA protein-like protein (AHRD V3.3 *-* A0A178VGJ3_ARATH)
Solyc10g050430.1	418.313	-2.69704	0.500703	-5.3865	7.1843e-08	3.13291e-06	transmembrane protein 45B-like (AHRD V3.3 *** A0A2I4GRL3_9ROSI)
Solyc01g105590.2	228.621	-2.69668	0.322238	-8.36861	5.83022e-17	1.678e-14	Acylsugar acetyltransferase (AHRD V3.3 *** K4HRD2_SOLHA)
Solyc11g073140.2	112.85	-2.69137	0.510826	-5.26866	1.3742e-07	5.54997e-06	late embryogenesis abundant protein-related / LEA protein-like protein (AHRD V3.3 *-* AT3G19430.2)
Solyc08g079200.1	213.229	-2.68613	0.407029	-6.59935	4.12953e-11	3.58444e-09	Bifunctional inhibitor/lipid-transfer protein/seed storage 2S albumin superfamily protein (AHRD V3.3 *** A0A2U1PU47_ARTAN)
Solyc04g006940.4	2488.96	-2.68483	0.405144	-6.62685	3.42923e-11	3.03437e-09	Unknown protein
Solyc10g049280.2	1409.44	-2.68026	0.347461	-7.71385	1.22074e-14	2.36719e-12	Nucleobase-ascorbate transporter 8 (AHRD V3.3 *** A0A2G2V1P3_CAPBA)
Solyc05g051810.1	84.761	-2.68023	0.434326	-6.17102	6.78506e-10	4.63793e-08	Unknown protein
Solyc03g097510.1	421.908	-2.67863	0.44223	-6.0571	1.38594e-09	8.89538e-08	Small auxin up-regulated RNA38
Solyc06g072870.1	705.836	-2.67798	0.391083	-6.8476	7.50967e-12	7.52123e-10	Glycosyltransferase (AHRD V3.3 *** A0A2G3CA94_CAPCH)
Solyc11g073120.2	830.833	-2.67168	0.385907	-6.92311	4.41836e-12	4.68243e-10	R2R3MYB transcription factor 58
Solyc01g097710.1	536.298	-2.6643	0.351247	-7.58526	3.31811e-14	5.70589e-12	Extensin-like protein Dif10 (AHRD V3.3 *-* Q43504_SOLLC)
Solyc10g084190.1	113.515	-2.66406	0.469709	-5.67172	1.41367e-08	7.19786e-07	Unknown protein
Solyc01g068630.3	811.938	-2.66055	0.49585	-5.36563	8.0668e-08	3.46252e-06	Haloacid dehalogenase-like hydrolase (HAD) superfamily protein (AHRD V3.3 *** A0A2U1PYM0_ARTAN),Pfam:PF13419
Solyc03g097600.3	670.73	-2.65975	0.712142	-3.73486	0.000187817	0.00280464	Bidirectional sugar transporter SWEET (AHRD V3.3 *** M1D4D5_SOLTU)
Solyc12g094410.3	1646.14	-2.65964	0.349191	-7.61656	2.60517e-14	4.56606e-12	MAP kinase kinase kinase 88
Solyc01g010350.4	740.248	-2.65939	0.321514	-8.27146	1.32323e-16	3.54705e-14	triose phosphate/phosphate translocator, chloroplastic-like (AHRD V3.3 *** A0A2I4H880_9ROSI)
Solyc04g080560.2	189.661	-2.65826	0.383415	-6.93313	4.11629e-12	4.431e-10	Unknown protein
Solyc03g124020.1	100.976	-2.65245	0.426285	-6.22223	4.90125e-10	3.40992e-08	Auxin-induced protein 15A (AHRD V3.3 *** A0A2G3D1E4_CAPCH)
Solyc01g106640.2	93.0092	-2.65128	0.398315	-6.65624	2.80913e-11	2.54328e-09	Pathogenesis-related protein 1 (AHRD V3.3 *** E2GEU2_9ROSI)
Solyc12g035400.2	1655.25	-2.6507	0.424437	-6.24521	4.23244e-10	2.99802e-08	WAT1-related protein (AHRD V3.3 *** K4DE01_SOLLC)
Solyc05g056550.3	3663.55	-2.65048	0.420806	-6.29858	3.00385e-10	2.20764e-08	Protein kinase (AHRD V3.3 *** O65765_CRAPL)
Solyc03g005670.3	836.907	-2.64796	0.329451	-8.0375	9.16934e-16	2.10679e-13	Disease resistance protein (AHRD V3.3 *** A0A200R7W2_9MAGN)
Solyc04g005810.3	213.5	-2.64178	0.375241	-7.04022	1.91935e-12	2.2143e-10	Thioredoxin (AHRD V3.3 *** A0A2G2YE12_CAPAN)
Solyc07g045160.3	1513.63	-2.63697	0.373971	-7.05128	1.77278e-12	2.06261e-10	ATP-dependent 6-phosphofructokinase (AHRD V3.3 *** A0A2G2WC06_CAPBA)
Solyc02g090630.4	975.115	-2.63249	0.396266	-6.64325	3.06847e-11	2.75076e-09	Patatin (AHRD V3.3 *** A0A2G3D8S9_CAPCH)
Solyc02g091140.3	432.041	-2.62468	0.445319	-5.89394	3.77105e-09	2.15707e-07	S-adenosyl-L-methionine-dependent methyltransferases superfamily protein (AHRD V3.3 *** A0A1P8BFJ6_ARATH)
Solyc06g074320.3	1839.77	-2.62239	0.353874	-7.41051	1.25813e-13	1.90054e-11	Transcription factor TGA2 (AHRD V3.3 *** A0A2G3CAK2_CAPCH)
Solyc02g089040.3	62.7861	-2.61817	0.453468	-5.77367	7.75647e-09	4.19955e-07	Unknown protein
Solyc09g005500.3	1439.44	-2.61811	0.549394	-4.76545	1.88436e-06	5.54001e-05	Kirola (AHRD V3.3 *** A0A2U1MSQ9_ARTAN)
Solyc06g005070.3	280.058	-2.61519	0.524179	-4.98912	6.06541e-07	2.01998e-05	Major facilitator superfamily protein (AHRD V3.3 *** A0A1P8AQH5_ARATH)
Solyc03g025350.3	495.767	-2.61048	0.376209	-6.93891	3.95138e-12	4.30433e-10	Transporter arsB (AHRD V3.3 *** A0A2U1Q5Y3_ARTAN)
Solyc08g006860.3	757.24	-2.60605	0.727098	-3.58419	0.000338129	0.00454306	Patatin (AHRD V3.3 *** PAT0_SOLTU)
Solyc05g012730.1	346.251	-2.60286	0.366685	-7.09836	1.26246e-12	1.52735e-10	Exostosin-like (AHRD V3.3 *** A0A200QGS1_9MAGN)
Solyc08g075570.4	1209.38	-2.60105	0.498746	-5.21518	1.83635e-07	7.16256e-06	Urea-proton symporter DUR3 (AHRD V3.3 *** A0A2G3AG00_CAPAN)
Solyc10g005500.3	1261.13	-2.59943	0.425209	-6.11329	9.75977e-10	6.50858e-08	Metal tolerance protein 10 (AHRD V3.3 *** A0A2G2VR41_CAPBA)
Solyc05g009590.3	459.055	-2.59792	0.411056	-6.32011	2.61369e-10	1.94194e-08	Aluminum-activated malate transporter 9 (AHRD V3.3 *** A0A2G3B6C3_CAPCH)
Solyc06g062450.3	313.885	-2.59596	0.365689	-7.09882	1.25823e-12	1.52735e-10	Leucine-rich repeat protein kinase family protein (AHRD V3.3 *-* A0A1P8B2S5_ARATH)
Solyc01g091660.3	303.995	-2.59323	0.429387	-6.03937	1.54713e-09	9.71608e-08	NAD(P)-binding Rossmann-fold superfamily protein (AHRD V3.3 *** A0A2U1QER6_ARTAN),Pfam:PF13561
Solyc06g060900.1	110.127	-2.58931	0.374959	-6.9056	4.99928e-12	5.21719e-10	Unknown protein
Solyc01g108680.4	457.937	-2.58063	0.413587	-6.23962	4.38622e-10	3.09093e-08	Methylketone synthase Ib (AHRD V3.3 *** E0YCS5_SOLLC)
Solyc01g059900.4	114.9	-2.57439	0.449669	-5.72507	1.0339e-08	5.42588e-07	Dirigent protein (AHRD V3.3 *** K4AW97_SOLLC)
Solyc09g005420.4	3154.9	-2.56503	0.583646	-4.39484	1.10855e-05	0.000253217	Kirola (AHRD V3.3 *** A0A2G3B0M8_CAPCH)
Solyc07g053030.4	1894.65	-2.56415	0.390679	-6.56331	5.26274e-11	4.45492e-09	Auxin-responsive GH3 family protein (AHRD V3.3 *-* A0A2U1LNK3_ARTAN)
Solyc12g098840.3	1012.68	-2.55253	0.334159	-7.63868	2.19458e-14	3.92184e-12	ABC transporter B family member 12 (AHRD V3.3 *** A0A2G3B551_CAPCH)
Solyc12g056510.3	1473.22	-2.55087	0.364331	-7.00152	2.53203e-12	2.84901e-10	Trihelix transcription factor GTL1 (AHRD V3.3 *** A0A2G3B3E4_CAPCH)
Solyc12g010940.1	204.852	-2.54253	0.442729	-5.74287	9.30853e-09	4.96129e-07	DUF1685 family protein (AHRD V3.3 *-* AT2G42760.1)
Solyc03g111880.3	1049.13	-2.53796	0.344302	-7.37133	1.68934e-13	2.44391e-11	Cytochrome (AHRD V3.3 *** A0A2G2X8H9_CAPBA)
Solyc01g104550.3	354.973	-2.53775	0.352827	-7.1926	6.35667e-13	7.97267e-11	WRKY transcription factor 9
Solyc04g079070.4	1975.87	-2.53718	0.407485	-6.22645	4.77129e-10	3.32798e-08	Serine carboxypeptidase (AHRD V3.3 *** A0A2K3MSK4_TRIPR)
Solyc12g007270.3	227.005	-2.53542	0.348967	-7.2655	3.71661e-13	5.0557e-11	Xyloglucan endotransglucosylase/hydrolase (AHRD V3.3 *** A0A2G2X3I0_CAPBA)
Solyc11g066140.2	737.583	-2.53372	0.590815	-4.28852	1.79867e-05	0.000386933	Para-hydroxybenzoic acid efflux pump subunit AaeB/fusaric acid resistance protein (AHRD V3.3 *** A0A200R6L7_9MAGN)
Solyc06g072400.3	570.046	-2.52899	0.411261	-6.14936	7.77939e-10	5.27802e-08	Type I inositol polyphosphate 5-phosphatase 5 (AHRD V3.3 *-* IP5P5_ARATH)
Solyc11g011890.2	657.243	-2.52768	0.348577	-7.25143	4.12391e-13	5.50028e-11	Zinc finger protein 1 (AHRD V3.3 *** A0A2G2VDH3_CAPBA)
Solyc01g080790.3	180.116	-2.52325	0.367185	-6.87188	6.3362e-12	6.48856e-10	Plant basic secretory protein (BSP) family protein (AHRD V3.3 *** I3SK49_MEDTR)
Solyc06g074710.1	276.608	-2.5204	0.393536	-6.4045	1.50863e-10	1.16853e-08	Transferase (AHRD V3.3 *** A0A200R9R6_9MAGN)
Solyc06g072620.4	149.88	-2.51807	0.439067	-5.73506	9.74763e-09	5.16511e-07	Bidirectional sugar transporter SWEET (AHRD V3.3 *** A0A142DVH8_SOLTU)
Solyc09g082560.4	941.294	-2.51117	0.317494	-7.90935	2.58733e-15	5.61451e-13	SUN-like protein 26
Solyc07g055350.4	1194.18	-2.50865	0.332948	-7.53464	4.89687e-14	8.11457e-12	Cytochrome (AHRD V3.3 *** A0A2G2WEH0_CAPBA)
Solyc08g082190.3	13276.3	-2.50697	0.345381	-7.25858	3.91161e-13	5.26854e-11	Unknown protein
Solyc01g150176.1	1331.45	-2.50651	0.48674	-5.14958	2.61069e-07	9.71264e-06	Gibberellin regulated protein (AHRD V3.3 *** A0A200Q364_9MAGN)
Solyc08g082120.2	19363.7	-2.50475	0.401025	-6.24587	4.2146e-10	2.99313e-08	Methanol inducible protein (AHRD V3.3 *** D1MAX5_NICBE)
Solyc03g093550.1	528.549	-2.50029	0.57697	-4.33348	1.4677e-05	0.000322587	Ethylene-responsive transcription factor 5 (AHRD V3.3 *** A0A2G3CVP7_CAPCH)
Solyc04g074380.4	395.732	-2.49739	0.351897	-7.09695	1.27543e-12	1.53625e-10	Glycosyltransferase (AHRD V3.3 *** A0A2G3CNS7_CAPCH)
Solyc09g074230.4	917.261	-2.49339	0.284873	-8.75265	2.08408e-18	7.30552e-16	SlSFP7
Solyc10g009260.1	62.4597	-2.49312	0.430261	-5.79443	6.8553e-09	3.74127e-07	Unknown protein
Solyc03g033750.2	124.504	-2.49308	0.420559	-5.92801	3.06628e-09	1.79911e-07	AAA-ATPase At3g50940-like (AHRD V3.3 *-* A0A2I4EX93_9ROSI)
Solyc12g055700.3	196.059	-2.49234	0.344873	-7.22685	4.94329e-13	6.37545e-11	LL-diaminopimelate aminotransferase (AHRD V3.3 *-* AT3G14280.1)
Solyc03g116260.3	594.467	-2.49204	0.417462	-5.9695	2.37982e-09	1.42695e-07	2-oxoglutarate (2OG) and Fe(II)-dependent oxygenase superfamily protein (AHRD V3.3 *** Q9LJ66_ARATH)
Solyc03g005480.4	742.686	-2.49175	0.374686	-6.65025	2.92599e-11	2.64034e-09	WAT1-related protein (AHRD V3.3 *** K4BDX2_SOLLC)
Solyc02g090450.3	431.776	-2.48565	0.450716	-5.5149	3.48984e-08	1.65085e-06	Peroxidase (AHRD V3.3 *** K4BCJ4_SOLLC)
Solyc01g067295.1	84.7629	-2.48406	0.675137	-3.67934	0.000233836	0.0033739	Fruit-specific protein (AHRD V3.3 *** A0A2G2VKF4_CAPBA)
Solyc08g007450.1	106.317	-2.48309	0.485641	-5.11302	3.17053e-07	1.14779e-05	Plant invertase/pectin methylesterase inhibitor superfamily protein (AHRD V3.3 *** A0A061G4W6_THECC)
Solyc03g113350.3	2119.62	-2.47828	0.327758	-7.56132	3.98989e-14	6.73406e-12	Zinc finger protein (AHRD V3.3 *** A0A200QF78_9MAGN)
Solyc08g008380.4	5948.75	-2.47682	0.360573	-6.86912	6.45976e-12	6.5659e-10	Auxin Response Factor 9B
Solyc07g043640.3	448.502	-2.47428	0.306507	-8.07251	6.88661e-16	1.63734e-13	AMP-dependent synthetase/ligase (AHRD V3.3 *** A0A200QNF3_9MAGN)
Solyc11g067320.1	117.615	-2.47242	0.404461	-6.11289	9.78445e-10	6.50916e-08	Sulfotransferase (AHRD V3.3 *** A0A1Q3AUR5_CEPFO)
Solyc12g042930.2	372.903	-2.46657	0.445725	-5.53384	3.133e-08	1.49498e-06	DUF642 domain-containing protein (AHRD V3.3 *** A0A1Q3BMB3_CEPFO)
Solyc03g007360.3	228.043	-2.46638	0.390227	-6.32037	2.60934e-10	1.94194e-08	Bidirectional sugar transporter SWEET (AHRD V3.3 *** A0A142DVG4_SOLTU)
Solyc12g011410.1	76.7197	-2.4639	0.645581	-3.81656	0.000135323	0.00214121	Unknown protein
Solyc12g014310.2	807.143	-2.46361	0.3609	-6.82629	8.71365e-12	8.6952e-10	pathogenesis-related family protein (AHRD V3.3 *** AT1G78780.5)
Solyc02g087060.4	1537.91	-2.46345	0.377916	-6.5185	7.10129e-11	5.84829e-09	WAT1-related protein (AHRD V3.3 *** K4BBL3_SOLLC)
Solyc10g007290.4	13481.1	-2.46121	0.319464	-7.70421	1.3166e-14	2.5351e-12	phosphoenolpyruvate carboxylase (AHRD V3.3 *** A0A1S3YLC5_TOBAC)
Solyc04g025040.1	2287.74	-2.4605	0.504962	-4.87264	1.10117e-06	3.44092e-05	RNA-binding protein FUS (AHRD V3.3 *** XP_004237241.1)
Solyc11g065470.2	234.873	-2.45628	0.285321	-8.60884	7.38066e-18	2.461e-15	DUF604 domain-containing protein (AHRD V3.3 *** A0A1Q3CIC6_CEPFO)
Solyc01g080150.3	283.345	-2.45276	0.447093	-5.48601	4.1112e-08	1.91171e-06	Adenylate isopentenyltransferase (AHRD V3.3 *** B3XZI4_IPONI)
Solyc01g009400.3	240.918	-2.45167	0.299315	-8.19093	2.59217e-16	6.5625e-14	Peroxidase (AHRD V3.3 *** K4ATD6_SOLLC)
Solyc01g005630.3	92.5448	-2.45137	0.469541	-5.22079	1.78161e-07	6.9789e-06	Ethylene-responsive transcription factor (AHRD V3.3 *** A0A2G3BR89_CAPCH)
Solyc05g051610.3	781.368	-2.4507	0.347306	-7.05629	1.71006e-12	2.00153e-10	Protein kinase domain (AHRD V3.3 *** A0A200Q2H7_9MAGN)
Solyc09g091910.2	1095.67	-2.4505	0.400692	-6.11566	9.61562e-10	6.42813e-08	Purple acid phosphatase (AHRD V3.3 *** A0A2G2W1Z0_CAPBA)
Solyc07g008420.3	208.411	-2.44758	0.39062	-6.26589	3.70704e-10	2.66731e-08	Early nodulin-like protein 1 (AHRD V3.3 *** A0A1J3GM17_NOCCA)
Solyc06g083910.3	453.454	-2.43304	0.38431	-6.33092	2.43698e-10	1.82553e-08	2-oxoglutarate (2OG) and Fe(II)-dependent oxygenase superfamily protein (AHRD V3.3 *** A0A2U1QGX7_ARTAN)
Solyc02g084950.3	811.933	-2.43046	0.452357	-5.37288	7.7487e-08	3.347e-06	S-adenosyl-L-methionine-dependent methyltransferases superfamily protein (AHRD V3.3 *** A0A2U1KPI6_ARTAN)
Solyc09g014870.1	127.998	-2.42725	0.404209	-6.00494	1.91398e-09	1.176e-07	Copper transporter (AHRD V3.3 *** E9LK39_VITVI)
Solyc02g032800.1	388.631	-2.42541	0.349354	-6.94254	3.85118e-12	4.21195e-10	Senescence regulator S40 (AHRD V3.3 *** A0A200QJC6_9MAGN)
Solyc11g073150.1	230.326	-2.42041	0.400703	-6.04041	1.53723e-09	9.68453e-08	Late embryogenesis abundant protein-related / LEA protein-like protein (AHRD V3.3 *** A0A178VGJ3_ARATH)
Solyc04g054500.3	778.143	-2.41941	0.384765	-6.28801	3.21562e-10	2.35084e-08	Heavy metal-associated isoprenylated plant protein (AHRD V3.3 *** A0A2R6R672_ACTCH)
Solyc05g013630.1	8513.05	-2.41822	0.369508	-6.54445	5.97164e-11	4.96282e-09	protein kreg-1 (AHRD V3.3 *** XP_004239134.1)
Solyc07g150120.1	469.747	-2.41707	0.58151	-4.15655	3.23089e-05	0.000641066	Unknown protein
Solyc01g108540.3	442.77	-2.41358	0.389253	-6.20053	5.62731e-10	3.86588e-08	Alpha/beta-Hydrolases superfamily protein (AHRD V3.3 *** A0A2U1KC75_ARTAN)
Solyc04g049920.4	586.998	-2.40872	0.426893	-5.64244	1.67661e-08	8.41588e-07	RNA-binding (RRM/RBD/RNP motifs) family protein (AHRD V3.3 *** A0A2U1QNE1_ARTAN)
Solyc12g096490.1	178.076	-2.40316	0.376495	-6.38297	1.73688e-10	1.34152e-08	Protein GLUTAMINE DUMPER 3 (AHRD V3.3 *** A0A2G2VJB6_CAPBA)
Solyc11g067330.1	211.678	-2.40182	0.333328	-7.20558	5.77973e-13	7.31617e-11	Acylsugar acyltransferase 3 (AHRD V3.3 *** A0A0B5J4M4_SOLHA)
Solyc06g073590.3	530.109	-2.40181	0.339669	-7.07102	1.53803e-12	1.81262e-10	Solyc06g073590
Solyc11g069900.3	1269.44	-2.40144	0.55622	-4.31744	1.57852e-05	0.000343904	Unknown protein
Solyc07g052460.3	397.369	-2.39997	0.313171	-7.66347	1.80976e-14	3.32097e-12	transmembrane protein (AHRD V3.3 *** AT3G21710.2)
Solyc08g074490.4	740.297	-2.39779	0.307664	-7.79351	6.51714e-15	1.30067e-12	Nucleotide-diphospho-sugar transferase, nucleotide-diphospho-sugar transferase (AHRD V3.3 *** A0A2U1NHY0_ARTAN)
Solyc03g032080.4	283.733	-2.39092	0.332634	-7.18783	6.58269e-13	8.21845e-11	Auxin efflux carrier (AHRD V3.3 *** A0A200PYL2_9MAGN)
Solyc01g080230.3	790.776	-2.38667	0.349943	-6.82015	9.09454e-12	9.00273e-10	endo-1,31,4-beta-D-glucanase-like (AHRD V3.3 *** A0A2I4F2Y3_9ROSI)
Solyc08g007610.1	319.18	-2.38019	0.317017	-7.50808	5.99993e-14	9.65e-12	Subtilisin-like protease (AHRD V3.3 *** Q9LWA3_SOLLC)
Solyc01g100490.4	540.342	-2.36919	0.43344	-5.46601	4.60279e-08	2.10744e-06	chloronerva
Solyc12g056950.2	506.876	-2.36886	0.300689	-7.87811	3.32371e-15	7.04471e-13	FCS-Like Zinc finger 6 (AHRD V3.3 *** FLZ6_ARATH)
Solyc02g082870.4	424.726	-2.36709	0.350106	-6.76105	1.36996e-11	1.3097e-09	AMP-dependent synthetase/ligase (AHRD V3.3 *** A0A200QNJ1_9MAGN)
Solyc09g091950.1	238.299	-2.36399	0.376982	-6.27081	3.59165e-10	2.5911e-08	Ethylene-responsive transcription factor (AHRD V3.3 *** A0A2G2W1X6_CAPBA)
Solyc08g007060.4	1593.12	-2.36386	0.461907	-5.11761	3.09433e-07	1.12357e-05	Protein NRT1/ PTR FAMILY 7.3 (AHRD V3.3 *** A0A2G3BPK6_CAPCH)
Solyc12g008380.1	127.539	-2.36358	0.401749	-5.88323	4.0234e-09	2.28707e-07	Avr9/Cf-9 rapidly elicited protein (AHRD V3.3 *** Q9ZU12_ARATH)
Solyc04g009910.3	570.412	-2.35962	0.465864	-5.06505	4.08292e-07	1.4349e-05	Phosphoenolpyruvate carboxylase kinase (AHRD V3.3 *** Q9SDY0_SOLLC)
Solyc11g007370.3	292.761	-2.35175	0.347039	-6.77661	1.23027e-11	1.18028e-09	Glycosyltransferase (AHRD V3.3 *** A0A288W8G7_GARJA)
Solyc12g056920.3	1861.38	-2.35077	0.39893	-5.89268	3.79986e-09	2.16902e-07	Sulfate transporter-like protein (AHRD V3.3 *** A0A2K3NYV6_TRIPR)
Solyc01g081270.2	1754.75	-2.34218	0.369948	-6.3311	2.43416e-10	1.82553e-08	Glutathione S-transferase (AHRD V3.3 *** A0A200PVK3_9MAGN)
Solyc09g009540.4	735.949	-2.33789	0.31303	-7.46858	8.1067e-14	1.27631e-11	Alpha/beta-Hydrolases superfamily protein (AHRD V3.3 *** A0A2U1QP59_ARTAN)
Solyc04g051270.2	173.511	-2.33779	0.34852	-6.70776	1.9764e-11	1.81949e-09	CASP-like protein (AHRD V3.3 *** A0A2K3NJJ6_TRIPR)
Solyc03g097410.1	401.723	-2.33766	0.363261	-6.43522	1.23292e-10	9.68692e-09	Inositol-tetrakisphosphate 1-kinase (AHRD V3.3 *** A0A2G3CXH1_CAPCH)
Solyc05g015480.3	489.43	-2.33566	0.34633	-6.74403	1.54053e-11	1.45748e-09	molybdenum cofactor sulfurase-like (AHRD V3.3 *** A0A2I4FYP1_9ROSI)
Solyc03g083840.3	462.437	-2.33494	0.37155	-6.28432	3.29298e-10	2.40097e-08	Pectinesterase (AHRD V3.3 *** A0A1U8G949_CAPAN)
Solyc03g031530.4	803.027	-2.33291	0.389134	-5.99513	2.03322e-09	1.24368e-07	Sulfite exporter TauE/SafE family protein 2 (AHRD V3.3 *** TAUE2_ARATH)
Solyc01g150101.1	894.515	-2.32382	0.407472	-5.70301	1.1771e-08	6.13034e-07	Basic helix-loop-helix (BHLH) DNA-binding superfamily protein (AHRD V3.3 *-* A0A1P8ASG1_ARATH)
Solyc03g120290.3	592.084	-2.32324	0.428538	-5.42132	5.91611e-08	2.6388e-06	To encode a PR protein, Belongs to the plant thionin family with the following members:, putative (AHRD V3.3 *** A0A061GH02_THECC)
Solyc07g007320.3	163.934	-2.31463	0.635624	-3.64152	0.000271038	0.00379454	PLATZ transcription factor family protein (AHRD V3.3 *** Q1G3Q4_ARATH)
Solyc04g064630.3	579.679	-2.31363	0.380462	-6.0811	1.1936e-09	7.76719e-08	Bidirectional sugar transporter SWEET (AHRD V3.3 *** A0A142DVF6_SOLTU)
Solyc03g005640.1	576.487	-2.31165	0.32068	-7.20858	5.65368e-13	7.2235e-11	Transmembrane protein, putative (DUF247) (AHRD V3.3 *-* Q9SN03_ARATH)
Solyc08g080060.4	341.722	-2.31152	0.38013	-6.08087	1.19533e-09	7.76719e-08	Expansin (AHRD V3.3 *** K4CP06_SOLLC)
Solyc01g101070.3	8558.5	-2.30676	0.451993	-5.10353	3.33369e-07	1.19619e-05	ABC transporter-like (AHRD V3.3 *** A0A200R1R9_9MAGN)
Solyc05g055220.1	105.798	-2.30563	0.336445	-6.85291	7.23627e-12	7.27405e-10	ovate family protein 10
Solyc12g011023.1	370.78	-2.30537	0.431575	-5.34177	9.20448e-08	3.90076e-06	Xyloglucan endotransglucosylase/hydrolase (AHRD V3.3 *** Q6RHX7_SOLLC)
Solyc09g092480.1	2167.17	-2.29741	0.451248	-5.09125	3.55713e-07	1.26475e-05	Glycosyltransferase (AHRD V3.3 *** A0A2I4GJH4_9ROSI)
Solyc06g082020.4	89.2847	-2.29546	0.380313	-6.03571	1.58268e-09	9.87984e-08	protein PSY1 (AHRD V3.3 *** XP_004242520.1)
Solyc10g080130.3	1092.33	-2.29377	0.311703	-7.35883	1.85525e-13	2.65582e-11	Exosome complex component RRP43 (AHRD V3.3 *** A0A2U1QHR4_ARTAN)
Solyc11g010990.3	376.445	-2.28215	0.362351	-6.29818	3.01167e-10	2.20764e-08	Cinnamyl alcohol dehydrogenase (AHRD V3.3 *** A0A2K3MPD7_TRIPR)
Solyc06g059990.4	271.902	-2.28028	0.334124	-6.82467	8.81303e-12	8.7624e-10	Alkyl transferase (AHRD V3.3 *** K7W9N9_SOLLC)
Solyc04g054320.4	3256.69	-2.27983	0.33006	-6.90731	4.93919e-12	5.17423e-10	leucine-zipper transcription factor
Solyc12g015920.2	189.494	-2.27894	0.276589	-8.23945	1.73002e-16	4.59245e-14	Heavy metal-associated isoprenylated plant protein 47 (AHRD V3.3 *-* A0A314Z745_PRUYE)
Solyc01g091100.2	225.19	-2.27505	0.367699	-6.18726	6.12186e-10	4.19508e-08	Plant invertase/pectin methylesterase inhibitor superfamily protein (AHRD V3.3 *** A0A061G797_THECC)
Solyc08g007670.1	507.883	-2.27436	0.306043	-7.43151	1.07368e-13	1.64924e-11	Subtilisin-like protease (AHRD V3.3 *** Q9LWA3_SOLLC)
Solyc07g016210.1	132.264	-2.26659	0.670005	-3.38294	0.000717133	0.00831576	Specific tissue protein (AHRD V3.3 *** A0A2K3NKN8_TRIPR)
Solyc07g009290.3	211.177	-2.26655	0.420774	-5.38661	7.17971e-08	3.13291e-06	defensin-like protein 1 (AHRD V3.3 *** A0A1U7W6X0_NICSY)
Solyc10g074950.2	956.794	-2.26456	0.357418	-6.33588	2.35984e-10	1.78239e-08	DUF599 domain-containing protein (AHRD V3.3 *** A0A1Q3BQP7_CEPFO)
Solyc06g064970.4	191.604	-2.25751	0.326179	-6.92107	4.48249e-12	4.73206e-10	GDSL esterase/lipase 5-like (AHRD V3.3 *** A0A1U8FAQ0_CAPAN)
Solyc01g112190.3	2233.67	-2.25548	0.399678	-5.64325	1.66868e-08	8.40241e-07	Plant regulator RWP-RK family protein, putative (AHRD V3.3 *** A0A061FD78_THECC)
Solyc10g018150.2	325.849	-2.25253	0.450702	-4.99784	5.79764e-07	1.94264e-05	Cytochrome P450 (AHRD V3.3 *** A0A200Q2X8_9MAGN)
Solyc07g014690.3	345.594	-2.23956	0.425213	-5.26692	1.38728e-07	5.5863e-06	Na+ transporter (AHRD V3.3 *** S0CPS1_SOLLC)
Solyc01g091110.3	163.52	-2.23329	0.471314	-4.73842	2.15386e-06	6.19251e-05	Plant invertase/pectin methylesterase inhibitor (AHRD V3.3 *** G7IYJ3_MEDTR)
Solyc04g025880.4	1817.82	-2.22517	0.327313	-6.7983	1.05859e-11	1.02639e-09	Potassium transporter (AHRD V3.3 *** A0A2G2VML6_CAPBA)
Solyc12g006997.1	304.161	-2.22267	0.399499	-5.56365	2.64189e-08	1.28075e-06	Heavy metal transport/detoxification superfamily protein (AHRD V3.3 *** A0A2U1NJ85_ARTAN)
Solyc02g065000.1	223.963	-2.22109	0.447405	-4.96439	6.89176e-07	2.27029e-05	Calcium-binding EF-hand (AHRD V3.3 *** A0A2U1N7Z6_ARTAN)
Solyc12g036120.1	4096.02	-2.21105	0.380596	-5.80944	6.26807e-09	3.44832e-07	ABC transporter C family member 2 (AHRD V3.3 *-* A0A2G3DGG8_CAPCH)
Solyc11g069430.2	15787	-2.21008	0.371722	-5.94551	2.75594e-09	1.64168e-07	plasma membrane intrinsic protein 2.6
Solyc02g076920.3	441.217	-2.20819	0.277144	-7.96767	1.617e-15	3.59446e-13	bHLH transcription factor 013
Solyc03g034410.1	287.179	-2.207	0.376966	-5.85463	4.78063e-09	2.67305e-07	DUF4228 domain-containing protein (AHRD V3.3 *** A0A1Q3D1C5_CEPFO)
Solyc07g053900.2	269.597	-2.20565	0.551568	-3.99887	6.36443e-05	0.00113588	DUF506 domain-containing protein (AHRD V3.3 *** A0A1Q3CKJ0_CEPFO)
Solyc09g075360.4	1042.62	-2.20533	0.329321	-6.69659	2.13332e-11	1.94431e-09	endo-1,4-beta-glucanase precursor
Solyc01g090340.3	381.054	-2.19989	0.416019	-5.28796	1.2369e-07	5.07796e-06	Ethylene-responsive transcription factor 2 (AHRD V3.3 *** A0A2G3DEZ8_CAPCH)
Solyc03g005555.1	107.37	-2.19287	0.428282	-5.12016	3.05278e-07	1.11292e-05	Phosphate transporter (AHRD V3.3 *** Q9AYT2_TOBAC)
Solyc06g072350.3	848.052	-2.1894	0.451577	-4.84833	1.24507e-06	3.85097e-05	CASP-like protein (AHRD V3.3 *** A0A2G3CXI9_CAPCH)
Solyc02g080510.1	517.009	-2.18755	0.323642	-6.75917	1.38781e-11	1.32214e-09	Senescence regulator S40 (AHRD V3.3 *** A0A200Q815_9MAGN)
Solyc09g014730.3	420.976	-2.18743	0.272557	-8.0256	1.01027e-15	2.3019e-13	Protein kinase domain (AHRD V3.3 *** A0A200Q5X3_9MAGN)
Solyc01g108530.3	446.122	-2.18697	0.314215	-6.96011	3.39999e-12	3.74849e-10	Alpha/beta-Hydrolases superfamily protein (AHRD V3.3 *** A0A2U1KK17_ARTAN)
Solyc01g106605.1	1116.58	-2.17962	0.704675	-3.09308	0.0019809	0.018574	Pathogenesis-related protein 1 (AHRD V3.3 *** E2GEU2_9ROSI)
Solyc01g090760.4	415.934	-2.17932	0.506993	-4.29853	1.71935e-05	0.000371623	GATA transcription factor (AHRD V3.3 *** K4AZ17_SOLLC)
Solyc07g043717.1	61.0898	-2.17335	0.405911	-5.35425	8.59098e-08	3.67023e-06	3-hydroxyisobutyryl-CoA hydrolase-like protein 5 (AHRD V3.3 *** A0A2G3CEN5_CAPCH)
Solyc08g080150.1	335.937	-2.17301	0.29216	-7.43772	1.02438e-13	1.58858e-11	TCP transcription factor 20
Solyc04g074330.3	658.958	-2.17055	0.43433	-4.99746	5.80895e-07	1.94404e-05	Glycosyltransferase (AHRD V3.3 *** A0A077EMP8_ACTDE)
Solyc08g079730.2	299.292	-2.16888	0.366418	-5.91914	3.23624e-09	1.88665e-07	Protein DETOXIFICATION (AHRD V3.3 *** A0A2I4HQ16_9ROSI)
Solyc01g007890.3	433.509	-2.16765	0.307798	-7.04247	1.88861e-12	2.18807e-10	Protein indeterminate-domain 5, chloroplastic (AHRD V3.3 *-* A0A2G3AYF3_CAPCH)
Solyc06g069640.3	116.123	-2.16735	0.480186	-4.51357	6.37449e-06	0.000157019	dCTP pyrophosphatase 1 (AHRD V3.3 *** A0A1U8FHZ8_CAPAN)
Solyc03g112100.3	2490.05	-2.1673	0.378419	-5.72724	1.02079e-08	5.37773e-07	High-affinity nitrate transporter 3.2 (AHRD V3.3 *** A0A2G3CY81_CAPCH)
Solyc12g100220.2	177.608	-2.16596	0.410496	-5.27645	1.31712e-07	5.35904e-06	NAD(P)-binding Rossmann-fold superfamily protein (AHRD V3.3 *** Q94AL3_ARATH)
Solyc05g009320.4	640.296	-2.16292	0.425524	-5.08296	3.71605e-07	1.31441e-05	LOB domain-containing protein 40 (AHRD V3.3 *** A0A2G2VK71_CAPBA)
Solyc09g075870.2	837.23	-2.14566	0.325674	-6.58835	4.44729e-11	3.81185e-09	Lipoxygenase (AHRD V3.3 *** K4CVG4_SOLLC)
Solyc04g014770.1	52.3233	-2.14415	0.397807	-5.38993	7.04863e-08	3.09348e-06	Unknown protein
Solyc02g070755.1	306.501	-2.14128	0.38929	-5.50047	3.78778e-08	1.77948e-06	Unknown protein
Solyc03g006730.3	1219.29	-2.13737	0.273281	-7.82115	5.23445e-15	1.06015e-12	Receptor-like kinase (AHRD V3.3 *** P93068_BRAOL)
Solyc02g093750.3	833.665	-2.13489	0.348807	-6.12055	9.32523e-10	6.24928e-08	C3H4 type zinc finger protein (DUF23) (AHRD V3.3 *** Q9FM26_ARATH)
Solyc02g070080.4	254.856	-2.13296	0.389419	-5.47729	4.31888e-08	1.99809e-06	2-oxoglutarate (2OG) and Fe(II)-dependent oxygenase superfamily protein (AHRD V3.3 *** A0A2U1QGX7_ARTAN)
Solyc06g051040.4	640.099	-2.13104	0.270137	-7.88872	3.0529e-15	6.52129e-13	Mitotic checkpoint serine/threonine-protein kinase BUB1-like protein (AHRD V3.3 *-* A0A2K3L1J0_TRIPR)
Solyc12g049140.1	105.642	-2.13053	0.458503	-4.6467	3.37284e-06	9.08572e-05	Extensin-like protein Ext1 (AHRD V3.3 *** Q8VWM5_SOLLC)
Solyc06g074180.3	1469.35	-2.12823	0.447657	-4.75415	1.9928e-06	5.79033e-05	Cytochrome P450 (AHRD V3.3 *** A0A200R6R8_9MAGN)
Solyc10g078270.2	837.277	-2.12805	0.5278	-4.03193	5.53208e-05	0.00101041	WAT1-related protein (AHRD V3.3 *** K4D269_SOLLC)
Solyc08g014050.2	266.091	-2.12746	0.352165	-6.04109	1.53075e-09	9.68453e-08	Glycosyltransferase (AHRD V3.3 *** A0A193AUF6_PUNGR)
Solyc08g082130.3	938.035	-2.1256	0.582402	-3.64971	0.000262534	0.00370818	Unknown protein
Solyc04g081140.1	245.571	-2.12507	0.299471	-7.09605	1.28371e-12	1.53944e-10	Glyoxal oxidase-related protein (AHRD V3.3 *** A0A2U1MRW9_ARTAN)
Solyc01g096140.3	422.527	-2.12359	0.286986	-7.39963	1.36563e-13	2.04038e-11	Aluminum-activated malate transporter 10 (AHRD V3.3 *** A0A2G2YY99_CAPAN)
Solyc03g119320.1	238.878	-2.11925	0.32762	-6.46863	9.8898e-11	7.97661e-09	hypothetical protein (AHRD V3.3 *** AT1G48780.1)
Solyc02g021680.3	743.308	-2.1186	0.290006	-7.30536	2.7652e-13	3.8185e-11	WRKY transcription factor 35
Solyc09g015245.1	340.757	-2.11809	0.363252	-5.83091	5.51274e-09	3.05739e-07	Unknown protein
Solyc11g040140.2	240.167	-2.11747	0.372592	-5.68308	1.32291e-08	6.77358e-07	Xyloglucan endotransglucosylase/hydrolase (AHRD V3.3 *** A0A2G3CEF2_CAPCH)
Solyc12g009480.2	2520.87	-2.11702	0.609409	-3.47389	0.00051298	0.00638993	SPX domain-containing protein (AHRD V3.3 *** A0A1Q3BK26_CEPFO)
Solyc06g073583.1	208.766	-2.11283	0.265355	-7.96225	1.68939e-15	3.72511e-13	Rhodanese-like domain (AHRD V3.3 *** A0A200RA76_9MAGN)
Solyc04g077010.4	2766.46	-2.11194	0.389283	-5.4252	5.78885e-08	2.59048e-06	Receptor-like protein kinase haiku2 (AHRD V3.3 *** A0A1J6JYR4_NICAT)
Solyc03g097590.4	339.688	-2.11155	0.480097	-4.39817	1.09169e-05	0.00025041	Bidirectional sugar transporter SWEET (AHRD V3.3 *** M1D4D4_SOLTU)
Solyc12g096920.1	735.638	-2.10776	0.339473	-6.20891	5.33521e-10	3.67444e-08	Disease resistance protein (AHRD V3.3 *** A0A200QG84_9MAGN)
Solyc01g009410.3	326.287	-2.10452	0.308593	-6.81974	9.1206e-12	9.00273e-10	Peroxidase (AHRD V3.3 *** K4ATD7_SOLLC)
Solyc05g051210.3	341.356	-2.10396	0.387616	-5.42794	5.7007e-08	2.55539e-06	S-adenosyl-L-methionine-dependent methyltransferases superfamily protein (AHRD V3.3 *-* Q9M144_ARATH)
Solyc12g099200.2	802.806	-2.10299	0.438811	-4.79247	1.64737e-06	4.93346e-05	Invertase inhibitor (AHRD V3.3 *** O49908_TOBAC)
Solyc12g098850.2	1096.95	-2.10228	0.335144	-6.27277	3.5467e-10	2.56545e-08	ethylene-forming enzyme
Solyc05g005850.4	446.575	-2.09774	0.353113	-5.94071	2.83796e-09	1.67956e-07	WAT1-related protein (AHRD V3.3 *** K4BWB2_SOLLC)
Solyc05g043360.3	340.503	-2.09603	0.426744	-4.91167	9.03018e-07	2.89453e-05	Laccase (AHRD V3.3 *** K4C0L8_SOLLC)
Solyc02g083730.4	301.86	-2.09485	0.330768	-6.33331	2.39961e-10	1.80744e-08	Rhodanese-like domain (AHRD V3.3 *** A0A200RA82_9MAGN)
Solyc09g090070.1	5192.66	-2.09401	0.320442	-6.53476	6.37099e-11	5.26271e-09	phosphate transporter 1
Solyc08g005560.3	1575.8	-2.09254	0.367812	-5.68914	1.27681e-08	6.5498e-07	transglutaminase family protein (AHRD V3.3 *** AT4G19160.2)
Solyc12g045020.2	426.303	-2.09195	0.37197	-5.62397	1.86614e-08	9.29398e-07	Cytochrome (AHRD V3.3 *** A0A2G2Y725_CAPAN)
Solyc08g014130.3	5243.87	-2.09011	0.322529	-6.48036	9.15046e-11	7.44619e-09	Isopropylmalate synthase (AHRD V3.3 *** K4CJ46_SOLLC)
Solyc01g008650.3	988.9	-2.08941	0.413657	-5.05107	4.39341e-07	1.52636e-05	Cytochrome (AHRD V3.3 *** A0A1U8F0H8_CAPAN)
Solyc07g005760.3	1659.32	-2.08828	0.464685	-4.49396	6.99101e-06	0.000170364	hydroxycinnamoyl CoA quinate transferase
Solyc02g087990.4	594.132	-2.08506	0.323898	-6.4374	1.21535e-10	9.57637e-09	Ribosomal protein L34Ae (AHRD V3.3 *-* A0A2U1NXY4_ARTAN)
Solyc11g069450.1	543.787	-2.08399	0.347402	-5.99877	1.98813e-09	1.21882e-07	Senescence regulator S40 (AHRD V3.3 *** A0A200QID2_9MAGN)
Solyc02g067190.4	429.667	-2.08323	0.328445	-6.34271	2.25758e-10	1.71999e-08	Casparian strip membrane protein 1 (AHRD V3.3 *** CASP1_SOLTU)
Solyc02g085660.1	583.486	-2.08138	0.550112	-3.78356	0.000154598	0.00239492	Glycosyltransferase (AHRD V3.3 *** A0A2I4ENI5_9ROSI)
Solyc12g036130.1	1552.79	-2.07157	0.388836	-5.3276	9.95168e-08	4.1669e-06	ABC transporter C family member 2 (AHRD V3.3 *-* A0A2G3DGG8_CAPCH)
Solyc02g084410.3	501.364	-2.07117	0.473316	-4.37587	1.20949e-05	0.000272854	Lactoylglutathione lyase (AHRD V3.3 *** A0A2K3LFU2_TRIPR)
Solyc07g066180.2	488.006	-2.06865	0.315681	-6.55298	5.6399e-11	4.7014e-09	P-loop containing nucleoside triphosphate hydrolases superfamily protein (AHRD V3.3 *** AT5G56220.2)
Solyc02g087280.3	577.06	-2.06476	0.312318	-6.61107	3.81543e-11	3.34364e-09	Protein NRT1/ PTR FAMILY 5.9 (AHRD V3.3 *** A0A2G3D9C8_CAPCH)
Solyc11g011440.1	821.609	-2.0628	0.458735	-4.49672	6.90103e-06	0.000168622	aspartic proteinase PCS1-like (AHRD V3.3 *** A0A1U8GN15_CAPAN)
Solyc03g032220.3	485.792	-2.05934	0.329663	-6.2468	4.1895e-10	2.98306e-08	Caffeoyl-CoA O-methyltransferase (AHRD V3.3 *** A0A2G3CKP4_CAPCH)
Solyc10g044700.2	86.5663	-2.05912	0.337907	-6.09376	1.10291e-09	7.26647e-08	Calcium-binding EF-hand (AHRD V3.3 *-* A0A2U1MUT8_ARTAN)
Solyc10g017510.3	2414.09	-2.0556	0.623707	-3.29577	0.000981512	0.0106073	Cytochrome (AHRD V3.3 *** A0A1U8EF26_CAPAN)
Solyc06g070910.3	305.838	-2.05131	0.46076	-4.45201	8.50699e-06	0.000201733	Unknown protein
Solyc04g063245.1	249.254	-2.05044	0.373454	-5.49048	4.00845e-08	1.87349e-06	Cytochrome (AHRD V3.3 *** A0A1U8F0H8_CAPAN)
Solyc07g045040.3	438.091	-2.04801	0.266452	-7.68622	1.51542e-14	2.83798e-12	2-oxoglutarate (2OG) and Fe(II)-dependent oxygenase superfamily protein (AHRD V3.3 *** A0A2U1QB13_ARTAN)
Solyc07g008230.1	267.878	-2.04761	0.328362	-6.23582	4.49425e-10	3.15082e-08	Glycosyltransferase (AHRD V3.3 *** A0A2I4GJH4_9ROSI)
Solyc12g088870.1	58.0062	-2.04744	0.458557	-4.46496	8.00845e-06	0.000190738	Unknown protein
Solyc06g069040.4	727.984	-2.04494	0.401994	-5.087	3.6378e-07	1.2884e-05	glutathione S-transferase T4
Solyc08g081190.3	11634.6	-2.04381	0.390099	-5.23921	1.61263e-07	6.39952e-06	plasma membrane intrinsic protein 1.5
Solyc09g011120.1	199.69	-2.04004	0.370226	-5.51027	3.58289e-08	1.68902e-06	Zinc finger protein (AHRD V3.3 *-* A0A200R533_9MAGN)
Solyc04g078340.3	2092.74	-2.03824	0.440889	-4.62302	3.78185e-06	0.000100392	Cytochrome P450 (AHRD V3.3 *-* A0A200QZM5_9MAGN)
Solyc04g040120.1	463.605	-2.03141	0.434019	-4.68046	2.86225e-06	7.88909e-05	Fatty acid desaturase (AHRD V3.3 *** E7CCC3_9BRAS)
Solyc01g105310.3	1897.41	-2.031	0.520388	-3.90287	9.50599e-05	0.00160098	Metacaspase-1 (AHRD V3.3 *** A0A2G2VS93_CAPBA),Pfam:PF00656
Solyc12g039170.1	71.6849	-2.02858	0.43984	-4.61208	3.9865e-06	0.000104981	Unknown protein
Solyc11g045520.2	211.569	-2.02421	0.379025	-5.34058	9.26522e-08	3.91545e-06	2-oxoglutarate (2OG) and Fe(II)-dependent oxygenase superfamily protein (AHRD V3.3 *** A0A2U1QIJ9_ARTAN)
Solyc02g091800.4	887.72	-2.02341	0.431482	-4.68944	2.7396e-06	7.58928e-05	Basic helix-loop-helix (BHLH) DNA-binding superfamily protein (AHRD V3.3 *-* A0A2U1Q8Y8_ARTAN)
Solyc06g007180.3	2819.55	-2.019	0.49521	-4.07706	4.56084e-05	0.00086359	asparagine synthetase 1
Solyc02g067430.3	679.229	-2.01812	0.391449	-5.15551	2.52945e-07	9.46104e-06	WRKY transcription factor 72
Solyc12g010670.1	62.8311	-2.01782	0.43752	-4.61196	3.98898e-06	0.000104981	E3 ubiquitin-protein ligase RMA1H1 (AHRD V3.3 *** A0A1U8FIB2_CAPAN)
Solyc11g010790.1	1009.83	-2.01565	0.395903	-5.09127	3.55669e-07	1.26475e-05	UDP-glycosyltransferase 91A1 (AHRD V3.3 *** A0A2G2Y5N3_CAPAN)
Solyc07g052950.3	104.964	-2.01232	0.340072	-5.91733	3.27202e-09	1.89542e-07	Unknown protein
Solyc12g005360.3	257.501	-2.01099	0.511225	-3.93368	8.36566e-05	0.0014413	MAP kinase kinase kinase 83
Solyc03g114190.1	108.718	-2.00517	0.377316	-5.31429	1.07073e-07	4.46277e-06	RING/U-box superfamily protein (AHRD V3.3 *-* A0A2U1Q188_ARTAN)
Solyc01g066970.2	805.692	-2.00292	0.326986	-6.1254	9.04553e-10	6.0917e-08	Flowering-promoting factor 1 (AHRD V3.3 *** A0A1U8FE64_CAPAN)
Solyc01g090120.3	4263.34	-2.00213	0.309707	-6.46459	1.01574e-10	8.16834e-09	Uclacyanin-3 (AHRD V3.3 *** A0A1U8ED46_CAPAN)
Solyc01g099980.4	2037.05	-2.00102	0.309606	-6.4631	1.02581e-10	8.18094e-09	Enolase (DUF1399) (AHRD V3.3 *-* F4I3L9_ARATH)
Solyc09g082550.3	1117.64	-1.99852	0.584152	-3.42123	0.000623395	0.00746273	Sulfate transporter (AHRD V3.3 *** Q70BL1_BRAOL)
Solyc08g066510.3	212.042	-1.99792	0.355296	-5.62325	1.87398e-08	9.31605e-07	GATA transcription factor (AHRD V3.3 *** K4CLM7_SOLLC)
Solyc12g096400.2	373.1	-1.99775	0.24662	-8.10051	5.47281e-16	1.31261e-13	Plant calmodulin-binding-like protein (AHRD V3.3 *-* G7L455_MEDTR)
Solyc06g005310.3	146.438	-1.99498	0.52976	-3.76582	0.000166003	0.00253567	Transcription factor MYB48 (AHRD V3.3 *** A0A2G2Z7N5_CAPAN)
Solyc10g080410.3	842.833	-1.99461	0.297103	-6.71354	1.89953e-11	1.76057e-09	Transcription factor HBP-1b(C1) (AHRD V3.3 *** A0A2G2VVQ6_CAPBA)
Solyc08g044510.4	1661.39	-1.98922	0.287188	-6.92654	4.31243e-12	4.58796e-10	Beta-glucosidase (AHRD V3.3 *** F8R893_9MAGN)
Solyc07g042190.3	651.663	-1.98833	0.316903	-6.27426	3.51306e-10	2.54786e-08	DUF581 domain-containing protein (AHRD V3.3 *** A0A1Q3C7K1_CEPFO)
Solyc06g066770.1	650.792	-1.98739	0.307528	-6.46248	1.03004e-10	8.187e-09	F-box/kelch-repeat protein (AHRD V3.3 *** A0A1J3DG12_NOCCA)
Solyc12g006640.2	214.47	-1.98682	0.422342	-4.7043	2.5474e-06	7.1145e-05	Lactoylglutathione lyase / glyoxalase I family protein (AHRD V3.3 *** A0A2U1MV65_ARTAN)
Solyc12g036150.1	624.248	-1.98407	0.366276	-5.41686	6.06545e-08	2.701e-06	ABC transporter C family member 2 (AHRD V3.3 *-* A0A2G2WC67_CAPBA)
Solyc02g032030.1	110.148	-1.98244	0.341239	-5.80954	6.26459e-09	3.44832e-07	Dirigent protein (AHRD V3.3 *** K4B5E9_SOLLC)
Solyc05g054050.4	921.886	-1.97872	0.363958	-5.43666	5.42887e-08	2.45755e-06	Glutamate decarboxylase (AHRD V3.3 *** B1Q3F1_SOLLC)
Solyc01g104910.3	2903.35	-1.96779	0.32445	-6.06501	1.31944e-09	8.50855e-08	protein kinase family protein (AHRD V3.3 *-* AT4G12020.3)
Solyc11g006270.2	1835.3	-1.96367	0.420311	-4.67193	2.98385e-06	8.15416e-05	3-oxo-5-alpha-steroid 4-dehydrogenase (AHRD V3.3 *** A0A200PYH0_9MAGN)
Solyc11g005320.1	141.677	-1.96361	0.445128	-4.41133	1.02738e-05	0.000237856	RING/U-box superfamily protein (AHRD V3.3 *** A0A2U1QK74_ARTAN)
Solyc11g007190.2	117.662	-1.95876	0.420314	-4.66023	3.15858e-06	8.58467e-05	Unknown protein
Solyc07g053570.4	434.985	-1.95669	0.329962	-5.93002	3.02892e-09	1.781e-07	Zinc finger protein MAGPIE (AHRD V3.3 *** A0A2G2Z473_CAPAN)
Solyc02g088180.3	767.823	-1.95628	0.39711	-4.92629	8.38056e-07	2.70533e-05	NAC domain-containing protein (AHRD V3.3 *** A0A2G2V9A8_CAPBA)
Solyc07g014620.1	107.079	-1.95555	0.254213	-7.69255	1.44234e-14	2.71975e-12	Small auxin up-regulated RNA63
Solyc09g059460.4	1232.52	-1.95549	0.278348	-7.02534	2.13545e-12	2.44299e-10	membrane protein of ER body-like protein (AHRD V3.3 *-* A0A2I4FK95_9ROSI)
Solyc10g055197.1	99.129	-1.9522	0.385398	-5.06542	4.07504e-07	1.43397e-05	Dirigent protein (AHRD V3.3 *** M1BZH9_SOLTU)
Solyc01g103390.3	5488.45	-1.9485	0.4118	-4.73166	2.22687e-06	6.36228e-05	12-oxophytodienoate reductase 2
Solyc12g094460.2	2127.2	-1.94785	0.38819	-5.01779	5.22701e-07	1.77097e-05	L-ascorbate oxidase-like protein (AHRD V3.3 *** A0A2G2YA38_CAPAN)
Solyc09g089800.2	147.698	-1.94768	0.296853	-6.56109	5.34141e-11	4.50756e-09	2-oxoglutarate (2OG) and Fe(II)-dependent oxygenase superfamily protein (AHRD V3.3 *** A0A2U1M6C8_ARTAN)
Solyc10g083860.3	334.312	-1.94651	0.379697	-5.12649	2.95194e-07	1.08193e-05	Glycosyltransferase (AHRD V3.3 *** A0A2I4E2Y0_9ROSI)
Solyc05g009580.3	316.002	-1.94575	0.497699	-3.9095	9.24876e-05	0.00156873	Aluminum-activated malate transporter 9 (AHRD V3.3 *** A0A2G3B6A6_CAPCH)
Solyc06g007960.4	366.138	-1.94501	0.366117	-5.31253	1.08111e-07	4.49237e-06	O-methyltransferase (AHRD V3.3 *** A0A076NBT0_VACCO)
Solyc02g064690.3	397.707	-1.94377	0.343675	-5.65584	1.55084e-08	7.8524e-07	Acyl-CoA N-acyltransferases (NAT) superfamily protein (AHRD V3.3 *** A0A1P8B3D5_ARATH)
Solyc01g099210.3	664.878	-1.94354	0.261972	-7.41889	1.18108e-13	1.80408e-11	Lipoxygenase (AHRD V3.3 *** K4B0V8_SOLLC)
Solyc08g077820.4	312.163	-1.94232	0.613193	-3.16755	0.00153728	0.0150924	Cationic amino acid transporter (AHRD V3.3 *** S8DTC6_9LAMI)
Solyc12g062690.2	133.315	-1.93945	0.439602	-4.41184	1.02497e-05	0.000237498	Unknown protein
Solyc10g076280.3	509.954	-1.93818	0.26469	-7.32243	2.43516e-13	3.37981e-11	Solute carrier family 40 protein (AHRD V3.3 *** A0A2G3BE97_CAPCH)
Solyc06g064960.3	212.637	-1.93501	0.285492	-6.77779	1.22031e-11	1.17485e-09	GDSL esterase/lipase 5-like (AHRD V3.3 *** A0A1U8FAQ0_CAPAN)
Solyc06g065970.1	116.823	-1.93208	0.43462	-4.44546	8.77052e-06	0.000206905	Bifunctional inhibitor/lipid-transfer protein/seed storage 2S albumin superfamily protein (AHRD V3.3 *** A0A2U1PU47_ARTAN)
Solyc12g062940.3	568.875	-1.93188	0.246159	-7.84807	4.22489e-15	8.8181e-13	Exostosin-like protein (AHRD V3.3 *** Q2HVN7_MEDTR)
Solyc11g067290.1	152.721	-1.93183	0.273784	-7.05606	1.71296e-12	2.00153e-10	HXXXD-type acyl-transferase family protein (AHRD V3.3 *** F4JBC7_ARATH)
Solyc07g043670.1	198.692	-1.93072	0.321264	-6.00977	1.85782e-09	1.14407e-07	HXXXD-type acyl-transferase family protein (AHRD V3.3 *** A0A2U1NYH9_ARTAN)
Solyc06g060600.3	294.752	-1.92925	0.256709	-7.51531	5.67763e-14	9.24035e-12	Trehalose 6-phosphate phosphatase (AHRD V3.3 *** A0A1U8H254_CAPAN)
Solyc04g072310.3	192.326	-1.92545	0.293683	-6.55624	5.51827e-11	4.61971e-09	histone-lysine N-methyltransferase SETD1B-A (AHRD V3.3 *** XP_004237854.1)
Solyc12g087860.3	291.854	-1.92533	0.333732	-5.76908	7.97034e-09	4.29833e-07	RING/U-box superfamily protein (AHRD V3.3 *** A0A2H1ZED7_ARATH)
Solyc06g083470.4	236.557	-1.924	0.316336	-6.08214	1.18587e-09	7.75698e-08	NAD(P)-binding Rossmann-fold superfamily protein (AHRD V3.3 *** F4IKL5_ARATH),Pfam:PF13561
Solyc11g011880.2	1008.57	-1.92349	0.318116	-6.0465	1.48023e-09	9.41222e-08	cysteine-rich receptor-like protein kinase 2 (AHRD V3.3 *** A0A2I4FR69_9ROSI)
Solyc08g075430.3	1663.15	-1.92157	0.392866	-4.89116	1.00246e-06	3.18342e-05	ABC transporter G family member 14 (AHRD V3.3 *** A0A2G3AG23_CAPAN)
Solyc11g010760.1	333.445	-1.92117	0.401444	-4.78564	1.70444e-06	5.08208e-05	Glycosyltransferase (AHRD V3.3 *** A0A2U1PXH3_ARTAN)
Solyc11g013150.1	401.265	-1.9209	0.245092	-7.83749	4.59636e-15	9.44915e-13	Nodulation-signaling pathway 2 protein (AHRD V3.3 *** A0A2G3CLP6_CAPCH)
Solyc08g065540.3	225.132	-1.92045	0.404618	-4.74633	2.07141e-06	5.99964e-05	Protein phosphatase 2C family protein (AHRD V3.3 *** A0A2U1LRS6_ARTAN)
Solyc01g068410.4	448.729	-1.91931	0.395114	-4.85762	1.18805e-06	3.69133e-05	SlPIN5
Solyc02g079520.3	69.7552	-1.91776	0.370192	-5.18045	2.2135e-07	8.40576e-06	Calcium-binding protein PBP1 (AHRD V3.3 *** A0A1U8G283_CAPAN)
Solyc03g113040.4	2541.55	-1.91401	0.291946	-6.55605	5.525e-11	4.61971e-09	ABC transporter A family member 7 (AHRD V3.3 *** A0A2G3CYH9_CAPCH)
Solyc12g015690.3	664.942	-1.91215	0.338237	-5.65329	1.57403e-08	7.94044e-07	fasciclin-like arabinogalactan protein 1 (AHRD V3.3 *** A0A1U8G960_CAPAN)
Solyc06g082450.1	123.316	-1.91164	0.33506	-5.70536	1.16097e-08	6.06944e-07	ovate family protein
Solyc07g047827.1	240.456	-1.90724	0.290723	-6.56034	5.3687e-11	4.51664e-09	Unknown protein
Solyc08g069040.3	797.975	-1.90542	0.385725	-4.93985	7.81843e-07	2.54187e-05	Peroxidase (AHRD V3.3 *** K4CMC4_SOLLC)
Solyc08g083240.3	1135.03	-1.90448	0.321045	-5.93212	2.99052e-09	1.76222e-07	SUN-like protein 24
Solyc05g006160.4	100.8	-1.90362	0.412869	-4.61072	4.01284e-06	0.000105297	Gibberellin regulated protein (AHRD V3.3 *** A0A200QLE0_9MAGN)
Solyc08g074680.3	2236.11	-1.90333	0.424128	-4.48762	7.20222e-06	0.000174577	partialpolyphenol oxidase A
Solyc02g085110.4	743.443	-1.90329	0.425395	-4.47417	7.67099e-06	0.000183983	Laccase (AHRD V3.3 *** K4BB25_SOLLC)
Solyc10g081910.2	1454.55	-1.90318	0.331973	-5.73294	9.87062e-09	5.22016e-07	Receptor-like kinase (AHRD V3.3 *** A0A2R6Q427_ACTCH)
Solyc03g117810.4	1616.75	-1.89882	0.311196	-6.10168	1.04958e-09	6.96546e-08	Phosphate ABC transporter ATP-binding protein PstB (AHRD V3.3 *** A0A365XJ19_9ACTN)
Solyc03g093540.1	233.825	-1.89672	0.48204	-3.93477	8.32771e-05	0.00143566	Ethylene-responsive transcription factor 5 (AHRD V3.3 *** ERF5_TOBAC)
Solyc09g057710.4	1943.18	-1.89559	0.366022	-5.17889	2.23211e-07	8.46467e-06	bHLH transcription factor 057
Solyc10g081790.1	154.599	-1.89528	0.368463	-5.14374	2.69317e-07	9.97788e-06	RING/U-box superfamily protein (AHRD V3.3 *** A0A2U1MY73_ARTAN)
Solyc08g078550.1	268.952	-1.89509	0.322917	-5.86865	4.39345e-09	2.46159e-07	Metalloendoproteinase 1-like protein (AHRD V3.3 *** A0A2K3NXA7_TRIPR)
Solyc03g059080.3	180.677	-1.89324	0.322561	-5.86941	4.37351e-09	2.45545e-07	Protein kinase superfamily protein (AHRD V3.3 *** A0A1I9LM53_ARATH)
Solyc02g079360.3	1038.65	-1.89318	0.402996	-4.69777	2.63022e-06	7.33083e-05	Phox/Bem1p (AHRD V3.3 *** A0A200Q8I8_9MAGN)
Solyc09g015380.1	253.937	-1.89015	0.39272	-4.81297	1.48701e-06	4.49963e-05	Abscisic acid receptor PYL5 (AHRD V3.3 *** A0A1U8EIS0_CAPAN)
Solyc12g098540.2	2334.48	-1.88811	0.655623	-2.87987	0.00397844	0.0320031	Apyrase (AHRD V3.3 *** A0A2G3AV93_CAPCH)
Solyc06g065430.3	1191.55	-1.88447	0.457774	-4.11659	3.84515e-05	0.000745632	Cytochrome P450 (AHRD V3.3 *** A0A2U1KTH1_ARTAN)
Solyc10g055810.2	1676.02	-1.88184	0.563836	-3.33757	0.00084515	0.00945503	chitinase Z15140
Solyc11g066320.2	1438.97	-1.88002	0.334881	-5.61398	1.97721e-08	9.75826e-07	Exostosin family protein (AHRD V3.3 *** A0A2U1P7C1_ARTAN)
Solyc08g076640.1	174.75	-1.88001	0.361242	-5.20431	1.94719e-07	7.51928e-06	Eukaryotic aspartyl protease family protein (AHRD V3.3 *** A0A2U1KXX4_ARTAN)
Solyc03g080060.1	836.138	-1.87931	0.481458	-3.90338	9.48579e-05	0.00159902	L-type lectin-domain containing receptor kinase VIII.2-like (AHRD V3.3 *** A0A2I4F917_9ROSI)
Solyc06g005610.1	66.8222	-1.87775	0.429056	-4.37646	1.20622e-05	0.000272341	ROTUNDIFOLIA like 2 (AHRD V3.3 --* AT2G29125.1)
Solyc02g067410.2	201.173	-1.87256	0.284672	-6.57796	4.76931e-11	4.06238e-09	Homeobox-leucine zipper protein HOX21 (AHRD V3.3 *** A0A2G3A638_CAPAN)
Solyc10g007110.3	760.551	-1.87239	0.321136	-5.83053	5.52521e-09	3.0581e-07	Tyrosine aminotransferase (AHRD V3.3 *** A0A1U8EFD5_CAPAN)
Solyc03g123400.1	576.98	-1.87218	0.309928	-6.0407	1.5345e-09	9.68453e-08	GRAS16
Solyc10g055190.1	229.079	-1.87198	0.386954	-4.83774	1.31324e-06	4.02992e-05	Dirigent protein (AHRD V3.3 *** K4D1B2_SOLLC)
Solyc07g006900.2	418.813	-1.86804	0.409855	-4.55779	5.16939e-06	0.000131236	SlPIN2
Solyc09g005210.4	228.086	-1.86744	0.34925	-5.347	8.94257e-08	3.80853e-06	Protein LURP-one-related 8 (AHRD V3.3 *** A0A2I0WR24_9ASPA)
Solyc10g007930.4	1111.38	-1.86683	0.382013	-4.88681	1.02481e-06	3.23188e-05	Cytochrome (AHRD V3.3 *** A0A2G3BCL0_CAPCH)
Solyc04g078110.1	2684.09	-1.86566	0.445805	-4.18493	2.85251e-05	0.000575596	serine protease SBT1
Solyc08g007600.2	236.685	-1.8597	0.298171	-6.23702	4.45975e-10	3.13467e-08	Subtilisin-like protease (AHRD V3.3 *** Q9LWA3_SOLLC)
Solyc04g014310.1	2008.53	-1.85818	0.657994	-2.824	0.00474279	0.036601	Unknown protein
Solyc09g074850.4	908.524	-1.85721	0.526444	-3.52784	0.000418962	0.00543161	Glutathione S-transferase (AHRD V3.3 *** A0A2G3CTS1_CAPCH)
Solyc11g066930.1	154.977	-1.8561	0.325949	-5.69447	1.23757e-08	6.38447e-07	DUF868 domain-containing protein (AHRD V3.3 *** A0A1Q3B4B3_CEPFO)
Solyc06g072650.1	630.374	-1.85605	0.366571	-5.06328	4.12102e-07	1.44643e-05	Small auxin up-regulated RNA61
Solyc08g074980.4	1043.24	-1.85546	0.384216	-4.8292	1.37085e-06	4.19258e-05	Receptor-like serine/threonine-protein kinase (AHRD V3.3 *** A0A1U8FDP5_CAPAN)
Solyc01g096820.4	784.092	-1.85487	0.26744	-6.93564	4.04396e-12	4.3877e-10	Calcium/calmodulin dependent protein kinase (AHRD V3.3 *** Q9S792_TOBAC)
Solyc02g087840.3	309.281	-1.85437	0.334254	-5.54778	2.89324e-08	1.39028e-06	Leucine zipper, homeobox-associated, Homeodomain-like protein (AHRD V3.3 *** A0A2U1PPL6_ARTAN)
Solyc11g031950.1	613.717	-1.85345	0.362667	-5.11062	3.21104e-07	1.15826e-05	Glucuronoxylan 4-O-methyltransferase 2 (AHRD V3.3 *** A0A2G2VV10_CAPBA)
Solyc11g010930.2	304.564	-1.85328	0.49146	-3.77097	0.000162615	0.00249367	HVA22-like protein (AHRD V3.3 *** A0A2G3B0A8_CAPCH)
Solyc03g043740.4	213.33	-1.85313	0.334366	-5.54222	2.98655e-08	1.43009e-06	Hydroxyproline-rich glycoprotein family protein (AHRD V3.3 *** A0A2U1M3E1_ARTAN)
Solyc05g007240.1	641.174	-1.85144	0.373764	-4.95351	7.28864e-07	2.39815e-05	zinc finger CCHC domain protein (AHRD V3.3 *** AT1G26920.1)
Solyc02g091440.2	119.302	-1.85095	0.362416	-5.10724	3.26902e-07	1.17453e-05	Basic helix-loop-helix (BHLH) DNA-binding superfamily protein (AHRD V3.3 *-* A0A2U1N5T9_ARTAN)
Solyc04g079480.2	1105.81	-1.85064	0.416181	-4.44673	8.7189e-06	0.000206043	Serpin-ZX (AHRD V3.3 *** A0A2G2X0W8_CAPBA)
Solyc03g098030.3	403.415	-1.84969	0.307775	-6.00987	1.85674e-09	1.14407e-07	Type I inositol polyphosphate 5-phosphatase 5 (AHRD V3.3 *-* IP5P5_ARATH)
Solyc01g006790.3	135.281	-1.84589	0.41647	-4.43222	9.32657e-06	0.000219078	hypothetical protein (AHRD V3.3 *-* AT2G27180.1)
Solyc07g063390.3	2212.46	-1.83424	0.339612	-5.40098	6.6279e-08	2.93236e-06	Beta-glucosidase 16 (AHRD V3.3 *** A0A2G2WEV4_CAPBA)
Solyc06g010010.3	495.285	-1.83317	0.263194	-6.96508	3.28216e-12	3.63323e-10	MLO-like protein (AHRD V3.3 *** K4C428_SOLLC)
Solyc07g054850.3	798.955	-1.83079	0.390321	-4.69047	2.72574e-06	7.55855e-05	transmembrane protein (AHRD V3.3 *** AT4G28100.1)
Solyc06g069270.1	134.282	-1.82798	0.376054	-4.86094	1.16828e-06	3.63404e-05	Unknown protein
Solyc09g082980.3	1457.98	-1.82787	0.353423	-5.17192	2.31702e-07	8.73822e-06	DUF506 domain-containing protein (AHRD V3.3 *** A0A1Q3BNU4_CEPFO)
Solyc08g082160.3	271.827	-1.82784	0.482058	-3.79175	0.000149589	0.00232919	subtilisin-like serine protease 3 (AHRD V3.3 --* AT2G19170.2)
Solyc01g097550.4	578.91	-1.82601	0.500612	-3.64756	0.000264744	0.0037274	annexin 6
Solyc11g011500.2	1068.88	-1.82303	0.345906	-5.27032	1.36189e-07	5.5084e-06	Potassium channel SKOR (AHRD V3.3 *** A0A2G3AZU6_CAPCH)
Solyc08g080430.2	636.985	-1.81957	0.363019	-5.01232	5.37764e-07	1.81525e-05	Cytochrome P450 (AHRD V3.3 *** A0A200QUP8_9MAGN)
Solyc10g009150.3	6372.1	-1.81882	0.504399	-3.60592	0.000311053	0.00424603	Organ specific protein (AHRD V3.3 *-* A0A2U1PW62_ARTAN)
Solyc08g067730.2	1810.19	-1.81669	0.283518	-6.40765	1.47779e-10	1.15116e-08	Unknown protein
Solyc07g009410.4	820.883	-1.81598	0.262076	-6.9292	4.23231e-12	4.5203e-10	F-box/kelch-repeat protein (AHRD V3.3 *** A0A1J3E525_NOCCA)
Solyc10g048030.2	58.3536	-1.8147	0.468525	-3.87322	0.000107405	0.00177764	MLP-like protein 43 (AHRD V3.3 *** A0A2U1KXS7_ARTAN)
Solyc08g068130.1	487.053	-1.81457	0.563194	-3.22192	0.00127335	0.0130396	BURP domain-containing protein (AHRD V3.3 *-* A0A2U1NKA9_ARTAN)
Solyc06g068950.4	1321.78	-1.81219	0.325684	-5.56426	2.63267e-08	1.27855e-06	Phosphoethanolamine N-methyltransferase (AHRD V3.3 *** A0A2G2WLK0_CAPBA)
Solyc01g009370.2	1045.96	-1.8114	0.307869	-5.88369	4.01224e-09	2.28547e-07	Cytochrome P450 (AHRD V3.3 *** A0A2U1MC34_ARTAN)
Solyc12g089380.2	211.827	-1.8102	0.40387	-4.48214	7.3899e-06	0.000177865	expansin 8
Solyc04g011490.4	146.882	-1.80997	0.417977	-4.3303	1.48908e-05	0.000326761	CASP-like protein (AHRD V3.3 *** A0A2G2XA87_CAPBA)
Solyc10g009580.4	325.556	-1.80971	0.534645	-3.38489	0.000712075	0.00826733	Glycosyltransferase (AHRD V3.3 *** A0A2I4F8D3_9ROSI)
Solyc06g005330.3	152.507	-1.80922	0.342485	-5.28261	1.27355e-07	5.20501e-06	R2R3MYB transcription factor 59
Solyc04g050440.3	1641.21	-1.80833	0.387553	-4.66601	3.07101e-06	8.36329e-05	ammonium transporter
Solyc08g076960.1	406.471	-1.80638	0.272778	-6.62217	3.53974e-11	3.11201e-09	Abscisic acid receptor PYL1 (AHRD V3.3 *** A0A2G3DCH7_CAPCH)
Solyc04g074310.4	1211.81	-1.80628	0.392785	-4.59863	4.25273e-06	0.00011053	RNA-binding protein 38-like (AHRD V3.3 *** A0A2I4HAQ4_9ROSI)
Solyc08g065670.4	826	-1.80574	0.441652	-4.08862	4.33952e-05	0.000825686	Protein phosphatase 2C family protein (AHRD V3.3 *** A0A2U1LRS6_ARTAN)
Solyc01g081250.3	550.004	-1.80518	0.609888	-2.95985	0.0030779	0.0262905	Glutathione S-transferase (AHRD V3.3 *** A0A200PVK3_9MAGN)
Solyc12g089370.2	362.215	-1.80473	0.364524	-4.95092	7.38649e-07	2.42645e-05	Peroxidase (AHRD V3.3 *** K4DH08_SOLLC)
Solyc07g061880.3	133.65	-1.80402	0.35958	-5.01703	5.24756e-07	1.77573e-05	prostatic spermine-binding protein-like (AHRD V3.3 *** XP_010324449.1)
Solyc03g116270.3	505.36	-1.80301	0.392212	-4.59702	4.28571e-06	0.000111282	2-oxoglutarate (2OG) and Fe(II)-dependent oxygenase superfamily protein (AHRD V3.3 *** A0A2U1QGX7_ARTAN)
Solyc07g055010.3	134.129	-1.80234	0.400576	-4.49936	6.81595e-06	0.000166841	heavy metal-associated isoprenylated plant protein 26 (AHRD V3.3 *** A0A1U7YA53_NICSY)
Solyc12g056220.2	5685.26	-1.80229	0.353867	-5.09311	3.52233e-07	1.25728e-05	plasma membrane intrinsic protein 1.3
Solyc10g078670.3	634.352	-1.80109	0.262165	-6.87006	6.41738e-12	6.54717e-10	Transcription factor (AHRD V3.3 *** A0A2R4QNU7_9POAL)
Solyc10g080050.3	195.36	-1.80043	0.285182	-6.31324	2.73249e-10	2.02471e-08	Protein MIZU-KUSSEI 1 (AHRD V3.3 *** A0A2G2VVW3_CAPBA)
Solyc04g079700.3	230.77	-1.79491	0.377481	-4.75496	1.98482e-06	5.77945e-05	Transducin/WD40 repeat-like superfamily protein (AHRD V3.3 *** A0A2U1PM75_ARTAN)
Solyc12g089360.1	132.942	-1.79481	0.359681	-4.99	6.03778e-07	2.01323e-05	Peroxidase (AHRD V3.3 *** K4DH07_SOLLC)
Solyc07g042460.2	1834.04	-1.79353	0.292785	-6.12574	9.02621e-10	6.0917e-08	Respiratory burst oxidase-like protein A (AHRD V3.3 *** A0A2G2WBJ4_CAPBA)
Solyc03g112680.3	730.625	-1.79352	0.296982	-6.03914	1.54934e-09	9.71608e-08	LRR receptor-like serine/threonine-protein kinase GSO1 (AHRD V3.3 *** A0A1U8G4M4_CAPAN)
Solyc07g053540.1	2611.28	-1.79304	0.403284	-4.44611	8.74408e-06	0.00020646	Fasciclin-like arabinogalactan protein 9 (AHRD V3.3 *** A0A1U8HBV4_CAPAN)
Solyc02g083670.4	1460.96	-1.79218	0.35707	-5.01914	5.19042e-07	1.76075e-05	Histidine kinase 1 (AHRD V3.3 *** A0A2G3AA52_CAPAN)
Solyc02g032550.3	295.126	-1.79162	0.285238	-6.28116	3.36063e-10	2.44379e-08	Apyrase (AHRD V3.3 *** A0A2G2XFE6_CAPBA)
Solyc03g113010.3	674.185	-1.79084	0.327746	-5.4641	4.6527e-08	2.12023e-06	F-box/kelch-repeat protein (AHRD V3.3 *** A0A2G3CYH7_CAPCH)
Solyc05g010060.4	1064.8	-1.79051	0.664527	-2.69442	0.00705117	0.0496122	Phosphate transporter PHO1-3 (AHRD V3.3 *** A0A2G3B6L2_CAPCH)
Solyc02g086458.1	9090.82	-1.78964	0.385206	-4.64594	3.38536e-06	9.10739e-05	titin isoform X2 (AHRD V3.3 *-* XP_010316302.1)
Solyc01g102390.4	1874.83	-1.78824	0.308328	-5.79981	6.6389e-09	3.63042e-07	Germin-like protein (AHRD V3.3 *** O65358_SOLTU)
Solyc11g011400.2	157.088	-1.78747	0.395318	-4.52159	6.13768e-06	0.000152008	Unknown protein
Solyc08g067310.1	327.553	-1.78473	0.314618	-5.67268	1.4058e-08	7.17114e-07	Non-specific serine/threonine protein kinase (AHRD V3.3 *** A0A2G2W7U9_CAPBA)
Solyc03g005650.1	923.109	-1.78466	0.2704	-6.60008	4.10933e-11	3.57826e-09	Disease resistance protein (AHRD V3.3 *** A0A200Q3R7_9MAGN)
Solyc07g017220.3	1607.72	-1.78431	0.35299	-5.05484	4.3075e-07	1.49842e-05	DUF581 domain-containing protein (AHRD V3.3 *** A0A1Q3AVJ7_CEPFO)
Solyc06g051060.4	275.289	-1.78421	0.291437	-6.1221	9.23478e-10	6.20386e-08	Homeodomain-like protein (AHRD V3.3 *-* A0A2U1NZT9_ARTAN)
Solyc02g084390.3	1300.18	-1.7833	0.29588	-6.02712	1.66911e-09	1.03485e-07	Kinesin-like protein (AHRD V3.3 *** A0A2G3AA92_CAPAN)
Solyc06g068500.3	871.803	-1.7826	0.384463	-4.6366	3.54191e-06	9.4851e-05	Chaperone protein DnaJ (AHRD V3.3 *** A0A2G2WQF7_CAPBA)
Solyc02g086454.1	3691.86	-1.78248	0.390538	-4.56416	5.01499e-06	0.000128149	titin isoform X6 (AHRD V3.3 *-* XP_010316304.1)
Solyc06g007370.1	87.305	-1.779	0.315626	-5.63643	1.73613e-08	8.69399e-07	6,7-dimethyl-8-ribityllumazine synthase (AHRD V3.3 *** A0A061GZ51_THECC)
Solyc01g111230.3	723.252	-1.77696	0.365137	-4.86656	1.13558e-06	3.54037e-05	Dirigent protein (AHRD V3.3 *** K4B3Y5_SOLLC)
Solyc01g111840.3	770.032	-1.7763	0.33629	-5.28206	1.2774e-07	5.21292e-06	Major facilitator superfamily protein (AHRD V3.3 *** A0A1P8BEX6_ARATH)
Solyc12g008640.3	2045.28	-1.77617	0.359179	-4.94509	7.61086e-07	2.48325e-05	Gamma-glutamyltranspeptidase (AHRD V3.3 *** A0A200QPW0_9MAGN),Pfam:PF01019
Solyc11g066420.1	275.82	-1.77414	0.338975	-5.23383	1.66031e-07	6.53181e-06	Zinc finger protein STAR3 (AHRD V3.3 *** A0A2G3BBB9_CAPCH)
Solyc09g009280.1	123.659	-1.77176	0.300523	-5.8956	3.7333e-09	2.13996e-07	Fructose-bisphosphate aldolase (AHRD V3.3 *-* A0A2G3BIS8_CAPCH)
Solyc12g088970.1	221.126	-1.76793	0.434613	-4.06782	4.74548e-05	0.000891147	Cytochrome P450 (AHRD V3.3 *-* A0A200QY67_9MAGN)
Solyc02g080600.1	287.192	-1.76783	0.395932	-4.46498	8.00747e-06	0.000190738	Unknown protein
Solyc05g053020.3	263.706	-1.76769	0.351269	-5.0323	4.84628e-07	1.65634e-05	Thaumatin-like protein (AHRD V3.3 *** A0A1U8H124_CAPAN)
Solyc10g052600.1	129.457	-1.76321	0.214054	-8.23721	1.76267e-16	4.63413e-14	S-adenosyl-L-methionine-dependent methyltransferases superfamily protein (AHRD V3.3 *-* Q9M144_ARATH)
Solyc08g077080.1	293.019	-1.76286	0.283626	-6.21544	5.11823e-10	3.53739e-08	Glycosyltransferase (AHRD V3.3 *** E5L3R9_SOLLC)
Solyc08g079300.3	228.446	-1.76033	0.290344	-6.0629	1.33686e-09	8.60059e-08	Cytochrome P450 (AHRD V3.3 *** A0A1U9X605_THAGA)
Solyc04g015220.4	5750.26	-1.7596	0.421854	-4.17112	3.03102e-05	0.000605804	Disease resistance protein (AHRD V3.3 *** A0A2U1N8H9_ARTAN)
Solyc01g104820.4	113.471	-1.75766	0.337668	-5.2053	1.93684e-07	7.49038e-06	Vacuolar iron transporter-like protein (AHRD V3.3 *** A0A2K3NGY4_TRIPR)
Solyc07g007620.3	1205.66	-1.75693	0.448264	-3.91941	8.87675e-05	0.00151314	Monogalactosyldiacylglycerol synthase 3, chloroplastic (AHRD V3.3 *** A0A2G3BXT4_CAPCH)
Solyc06g076550.4	279.738	-1.75568	0.381455	-4.6026	4.17247e-06	0.000108651	Glycosyltransferase (AHRD V3.3 *** A0A2I4FFY8_9ROSI)
Solyc05g005740.3	2631.12	-1.755	0.367435	-4.77635	1.78503e-06	5.27067e-05	Potassium transporter (AHRD V3.3 *** A0A2G2VML6_CAPBA)
Solyc10g054670.3	216.096	-1.75343	0.383148	-4.57637	4.73112e-06	0.000121631	Unknown protein
Solyc08g068140.4	1478.04	-1.75337	0.5094	-3.44202	0.000577385	0.00703201	BURP domain-containing protein 3 (AHRD V3.3 *-* A0A2G3BT77_CAPCH)
Solyc03g122330.1	54.7374	-1.75216	0.432635	-4.04998	5.12224e-05	0.000950013	Unknown protein
Solyc01g107540.4	193.03	-1.75157	0.466602	-3.75388	0.000174119	0.00263316	Plant basic secretory protein (BSP) family protein (AHRD V3.3 *** I3SK49_MEDTR)
Solyc03g083500.3	172.449	-1.75059	0.319264	-5.48322	4.17643e-08	1.93546e-06	DUF1442 domain-containing protein (AHRD V3.3 *** A0A1Q3BAQ3_CEPFO)
Solyc05g047580.4	719.467	-1.74952	0.372899	-4.69167	2.70982e-06	7.52599e-05	Terpene cyclase/mutase family member (AHRD V3.3 *** A0A2U1KW20_ARTAN)
Solyc06g082210.1	249.036	-1.74892	0.35415	-4.93837	7.87785e-07	2.55815e-05	Protein LIGHT-DEPENDENT SHORT HYPOCOTYLS 6 (AHRD V3.3 *** A0A1J3GXN6_NOCCA)
Solyc08g082680.3	338.173	-1.74875	0.329979	-5.29956	1.16083e-07	4.77284e-06	RING/U-box superfamily protein (AHRD V3.3 *-* A0A2U1LC40_ARTAN)
Solyc03g005660.4	2230.14	-1.74865	0.324717	-5.38514	7.23874e-08	3.15162e-06	Disease resistance protein (AHRD V3.3 *** A0A2U1N8H9_ARTAN)
Solyc06g061023.1	74.3446	-1.7485	0.483593	-3.61565	0.000299595	0.00412464	Cytochrome (AHRD V3.3 *** A0A2G3C7L0_CAPCH)
Solyc01g096740.4	1601.52	-1.74822	0.333221	-5.24643	1.55073e-07	6.18076e-06	Protein ZINC INDUCED FACILITATOR-LIKE 1 (AHRD V3.3 *** A0A1J3IH30_NOCCA)
Solyc03g043710.1	236.138	-1.74291	0.369401	-4.7182	2.37942e-06	6.71393e-05	Lectin receptor kinase (AHRD V3.3 *-* Q6UY57_MEDTR)
Solyc07g005420.2	437.291	-1.7414	0.32788	-5.31109	1.08974e-07	4.52136e-06	Unknown protein
Solyc01g102400.3	1622.64	-1.7402	0.307744	-5.65469	1.56123e-08	7.89044e-07	Germin-like protein (AHRD V3.3 *** O65358_SOLTU)
Solyc02g030170.4	9966.9	-1.73984	0.375345	-4.63531	3.56402e-06	9.53497e-05	DWARF1/DIMINUTO
Solyc01g005090.3	268.105	-1.73317	0.313282	-5.5323	3.16061e-08	1.50553e-06	Type I inositol polyphosphate 5-phosphatase 5 (AHRD V3.3 *-* IP5P5_ARATH)
Solyc10g006360.2	195.925	-1.73259	0.295185	-5.86951	4.37089e-09	2.45545e-07	hexon (AHRD V3.3 *** AT5G54850.1)
Solyc08g061640.1	106.135	-1.73237	0.425575	-4.07065	4.68823e-05	0.000881643	transmembrane protein (AHRD V3.3 *** AT5G21910.1)
Solyc04g054150.2	95.9351	-1.73174	0.481984	-3.59294	0.000326964	0.00441303	Nuclear transcription factor Y subunit B-3 (AHRD V3.3 *** A0A2G3B250_CAPCH)
Solyc04g050050.3	546.831	-1.73155	0.203329	-8.51598	1.65189e-17	5.25185e-15	SUN-like protein 13
Solyc10g081500.1	382.185	-1.73145	0.28407	-6.09516	1.09326e-09	7.22025e-08	Ankyrin repeat-containing protein (AHRD V3.3 *** A0A2U1MHZ3_ARTAN)
Solyc02g086456.1	761.119	-1.73135	0.349976	-4.94706	7.53444e-07	2.46125e-05	titin isoform X6 (AHRD V3.3 *-* XP_010316304.1)
Solyc01g109895.1	3775.46	-1.73101	0.40418	-4.28277	1.84584e-05	0.000394905	aspartate carbamoyltransferase (AHRD V3.3 *-* AT2G16385.1)
Solyc11g012250.1	103.713	-1.72833	0.378866	-4.56184	5.0707e-06	0.00012909	MBOAT (Membrane bound O-acyl transferase) family protein (AHRD V3.3 *** A0A2U1LYZ9_ARTAN)
Solyc10g008900.3	129.609	-1.7276	0.233221	-7.40757	1.28632e-13	1.93244e-11	Dirigent protein (AHRD V3.3 *** K4CY66_SOLLC)
Solyc01g095810.3	150.332	-1.72609	0.293888	-5.87329	4.27227e-09	2.41348e-07	RING/U-box superfamily protein (AHRD V3.3 *** A0A2U1KEI5_ARTAN)
Solyc01g067120.4	858.473	-1.72418	0.481836	-3.57836	0.000345756	0.0046387	cullin-1-like (AHRD V3.3 *-* A0A2I4G9U1_9ROSI)
Solyc02g085120.3	1225.13	-1.72399	0.473281	-3.64263	0.000269864	0.00378198	Laccase (AHRD V3.3 *** K4BB26_SOLLC)
Solyc02g086452.1	2877.4	-1.72242	0.386266	-4.45917	8.22776e-06	0.000195791	titin isoform X3 (AHRD V3.3 *-* XP_004232326.1)
Solyc08g079430.3	1620.71	-1.71999	0.364479	-4.71903	2.36973e-06	6.69352e-05	partialcopper-containing amine oxidase
Solyc02g083380.3	762.989	-1.71926	0.38352	-4.48284	7.36574e-06	0.000177596	Big1 (AHRD V3.3 *-* AT2G17710.1)
Solyc08g066890.4	1736.76	-1.71823	0.448815	-3.82836	0.000129001	0.00205776	bark storage protein A-like (AHRD V3.3 *** A0A2I4E5T4_9ROSI)
Solyc10g008120.4	2333.99	-1.71598	0.541169	-3.17088	0.00151978	0.0149578	O-methyltransferase (AHRD V3.3 *** A0A1B4Z3W3_9ROSA)
Solyc04g080640.1	309.419	-1.71446	0.351119	-4.88284	1.0457e-06	3.28637e-05	tRNA-methyltransferase non-catalytic subunit trm6MTase subunit (AHRD V3.3 *** AT5G66440.1)
Solyc09g008910.2	232.97	-1.71416	0.460423	-3.72302	0.000196857	0.00292102	Cytochrome P450 (AHRD V3.3 *** Q8H0I8_PETHY)
Solyc05g014120.1	364.035	-1.71266	0.329726	-5.1942	2.05605e-07	7.8405e-06	S-adenosyl-L-methionine-dependent methyltransferases superfamily protein (AHRD V3.3 *** A0A2U1MVU3_ARTAN)
Solyc04g014520.1	161.672	-1.71255	0.484235	-3.5366	0.00040531	0.00529014	transmembrane protein 45B-like (AHRD V3.3 *** A0A2I4DQK0_9ROSI)
Solyc01g080920.3	297.733	-1.71254	0.391089	-4.3789	1.19279e-05	0.000269531	RING-type E3 ubiquitin transferase (AHRD V3.3 *** A0A2G2XSX8_CAPBA)
Solyc06g076330.3	796.965	-1.70836	0.459197	-3.72033	0.000198966	0.00294539	Laccase (AHRD V3.3 *** K4C9Z3_SOLLC)
Solyc09g090005.1	155.358	-1.7072	0.403675	-4.22915	2.34581e-05	0.00048738	Germin-like protein subfamily 1 member 20 (AHRD V3.3 *** A0A2G3CSH1_CAPCH)
Solyc09g009810.1	405.477	-1.70682	0.320189	-5.33065	9.78613e-08	4.11017e-06	hypothetical protein (AHRD V3.3 *** AT3G10120.1)
Solyc10g086240.2	663.664	-1.70622	0.368501	-4.63015	3.65402e-06	9.73763e-05	Glycosyltransferase (AHRD V3.3 *** A0A1Q3DDP0_CEPFO)
Solyc12g040790.2	1357.15	-1.70102	0.376179	-4.52185	6.13018e-06	0.00015196	Phosphoethanolamine N-methyltransferase (AHRD V3.3 *** A0A2G3A318_CAPAN)
Solyc06g068930.2	633.815	-1.70085	0.556093	-3.05857	0.00222395	0.0203505	Jasmonate ZIM domain protein g (AHRD V3.3 *** I3WTA5_NICAT)
Solyc01g099050.3	327.011	-1.69816	0.347628	-4.88501	1.03424e-06	3.25787e-05	GDSL esterase/lipase At5g03980-like (AHRD V3.3 *** A0A1U8DUA9_CAPAN)
Solyc01g006840.3	377.539	-1.69727	0.234699	-7.2317	4.76997e-13	6.24022e-11	Calcium-dependent protein kinase (AHRD V3.3 *** B8QUH1_GOSHI)
Solyc10g055410.2	920.407	-1.69513	0.387615	-4.37324	1.22414e-05	0.000274796	R2R3MYB transcription factor 32
Solyc07g009435.1	231.558	-1.69291	0.375958	-4.50292	6.70253e-06	0.000164655	Unknown protein
Solyc10g078720.2	555.481	-1.69101	0.361246	-4.68103	2.85433e-06	7.87518e-05	Myb family transcription factor APL (AHRD V3.3 *** A0A2G2VWG6_CAPBA)
Solyc07g065420.1	102.607	-1.68974	0.365695	-4.62061	3.82613e-06	0.00010137	Protein MIZU-KUSSEI 1 (AHRD V3.3 *** A0A1U8GTQ9_CAPAN)
Solyc03g116530.3	600.552	-1.68815	0.398804	-4.23304	2.30549e-05	0.00048083	Lactoylglutathione lyase / glyoxalase I family protein (AHRD V3.3 *** A0A2U1MV65_ARTAN)
Solyc01g102310.3	4186.65	-1.68674	0.302367	-5.57845	2.42672e-08	1.18273e-06	60S ribosomal protein L34 (AHRD V3.3 *-* A0A2G2VNY7_CAPBA)
Solyc01g109800.2	220.302	-1.68444	0.407796	-4.13059	3.61838e-05	0.000707174	DUF4408 domain-containing protein (AHRD V3.3 *-* A0A1Q3AR87_CEPFO)
Solyc05g006700.4	279.055	-1.68331	0.290781	-5.78893	7.08361e-09	3.85817e-07	Wall-associated receptor kinase-like protein (AHRD V3.3 *** A0A2K3NTT9_TRIPR)
Solyc04g150104.1	12448.5	-1.68327	0.404624	-4.1601	3.18113e-05	0.000632112	Kirola (AHRD V3.3 *** A0A2G2WRW0_CAPBA)
Solyc12g010200.2	1227.18	-1.68107	0.233354	-7.20396	5.84884e-13	7.36954e-11	Hexosyltransferase (AHRD V3.3 *** A0A2G3CCZ7_CAPCH)
Solyc03g005570.3	2804.38	-1.68044	0.552502	-3.04151	0.00235398	0.0212628	Myb-related transcription factor LBM2 (AHRD V3.3 *** Q9SLT1_TOBAC)
Solyc03g112580.3	1179.63	-1.678	0.254908	-6.58277	4.61774e-11	3.94557e-09	Receptor protein kinase, putative (AHRD V3.3 *** B9RAX9_RICCO)
Solyc02g080450.1	203.62	-1.67585	0.409531	-4.09211	4.27465e-05	0.000816183	hypothetical protein (AHRD V3.3 *-* AT4G04745.1)
Solyc04g080720.4	1364.94	-1.67152	0.384524	-4.34698	1.38027e-05	0.000305139	Transferase (AHRD V3.3 *** A0A200QE34_9MAGN)
Solyc02g068460.1	823.532	-1.6713	0.462321	-3.61501	0.000300333	0.00413272	VQ motif-containing protein 22 (AHRD V3.3 *** A0A2G3D3T0_CAPCH)
Solyc10g074680.2	740.413	-1.6702	0.282559	-5.91098	3.40082e-09	1.96172e-07	Protein SCARECROW (AHRD V3.3 *** A0A2G3BEK7_CAPCH)
Solyc03g026120.3	484.817	-1.66891	0.251603	-6.63311	3.28687e-11	2.91784e-09	S-adenosyl-L-methionine-dependent methyltransferases superfamily protein (AHRD V3.3 *** A0A2U1NM08_ARTAN)
Solyc07g014680.4	381.095	-1.66711	0.45469	-3.66647	0.000245926	0.00351496	Potassium transporter (AHRD V3.3 *-* A0MNZ1_EUTHA)
Solyc11g066400.1	235.877	-1.66392	0.332621	-5.00245	5.66072e-07	1.90142e-05	Zinc finger protein (AHRD V3.3 *** A0A200R5F9_9MAGN)
Solyc06g007420.1	70.9882	-1.66285	0.393733	-4.2233	2.40746e-05	0.000497542	YLP motif-containing protein 1-like (AHRD V3.3 --* XP_022735260.1)
Solyc07g064320.3	151.598	-1.66283	0.312932	-5.31371	1.07417e-07	4.47032e-06	hexon (AHRD V3.3 *** AT5G54850.1)
Solyc12g038680.1	82.5953	-1.65911	0.35514	-4.6717	2.98711e-06	8.15416e-05	Cysteine/Histidine-rich C1 domain family protein (AHRD V3.3 *-* Q9FIY8_ARATH)
Solyc06g072810.4	1314.21	-1.65789	0.284326	-5.83093	5.51177e-09	3.05739e-07	Aspartic/glutamic acid-rich protein (AHRD V3.3 *-* Q8L6X8_ARATH)
Solyc02g089650.3	320.379	-1.65336	0.346394	-4.77307	1.81442e-06	5.34015e-05	hypothetical protein (DUF1262) (AHRD V3.3 *** AT1G13520.1)
Solyc12g009110.3	2615.62	-1.65251	0.407827	-4.05199	5.07847e-05	0.000943953	O-methyltransferase, putative (AHRD V3.3 *** B9SUX6_RICCO)
Solyc02g086930.4	5785.18	-1.65237	0.330701	-4.99658	5.83549e-07	1.95054e-05	Homeobox-leucine zipper protein HAT5 (AHRD V3.3 *** A0A2G2XIE8_CAPBA)
Solyc04g080010.4	2025.79	-1.65162	0.405857	-4.06945	4.71239e-05	0.00088554	Glycosyltransferase (AHRD V3.3 *** A0A2I4F4T3_9ROSI)
Solyc06g073560.4	542.091	-1.65055	0.264312	-6.24471	4.24579e-10	2.9997e-08	Isovaleryl-CoA dehydrogenase (AHRD V3.3 *** B4FQ64_MAIZE)
Solyc04g015210.4	4325	-1.64807	0.434152	-3.79608	0.000147004	0.00229679	Disease resistance protein (AHRD V3.3 *** A0A2U1N8H9_ARTAN)
Solyc01g104810.2	107.768	-1.64735	0.414659	-3.97279	7.10351e-05	0.00125225	Vacuolar iron transporter-like protein (AHRD V3.3 *** A0A2K3NGY4_TRIPR)
Solyc12g045035.1	724.865	-1.64665	0.495067	-3.32612	0.000880644	0.00977215	Fatty acid desaturase (AHRD V3.3 *** A0A200QRI1_9MAGN)
Solyc02g091590.4	1945.15	-1.64625	0.312505	-5.26793	1.37969e-07	5.56392e-06	symbiosis receptor-like kinase (SYMRK)
Solyc12g017800.3	376.254	-1.64588	0.25566	-6.43777	1.21242e-10	9.57637e-09	Disease resistance protein (AHRD V3.3 *** A0A2U1N8H9_ARTAN)
Solyc03g121300.2	728.195	-1.6458	0.405886	-4.05483	5.01699e-05	0.000934431	jacalin-related lectin 19 (AHRD V3.3 *** A0A2G2XW42_CAPAN)
Solyc09g074290.1	250.05	-1.64456	0.343291	-4.79058	1.66297e-06	4.96929e-05	Ankyrin repeat-containing protein (AHRD V3.3 *** A0A2U1QG31_ARTAN)
Solyc04g006950.4	202.437	-1.64339	0.536885	-3.06098	0.00220617	0.0202013	Unknown protein
Solyc04g072460.3	947.979	-1.64289	0.356263	-4.61145	3.99864e-06	0.00010504	Transcription factor TGA7 (AHRD V3.3 *** A0A2G2WZD9_CAPBA)
Solyc02g063030.4	599.792	-1.64223	0.358858	-4.57628	4.73319e-06	0.000121631	Mental retardation GTPase activating protein (AHRD V3.3 *** A0A1I9LSH4_ARATH)
Solyc06g071060.1	3107.65	-1.64139	0.351236	-4.67318	2.96568e-06	8.12502e-05	NAD(P)-binding Rossmann-fold superfamily protein (AHRD V3.3 *** A0A2U1Q367_ARTAN),Pfam:PF13561
Solyc03g032075.1	85.3095	-1.64044	0.324175	-5.06037	4.18452e-07	1.46683e-05	Auxin efflux carrier (AHRD V3.3 *-* A0A2U1L545_ARTAN)
Solyc12g005783.1	132.029	-1.63983	0.347098	-4.7244	2.30798e-06	6.56657e-05	Peroxidase (AHRD V3.3 *** K4CMV0_SOLLC)
Solyc09g063150.3	518.003	-1.63831	0.273834	-5.98288	2.19231e-09	1.33205e-07	Glutathione S-transferase (AHRD V3.3 *** A0A200PVK3_9MAGN)
Solyc04g150162.1	633.72	-1.63738	0.464232	-3.52707	0.000420188	0.00544234	Vacuolar iron transporter-like protein 4 (AHRD V3.3 *** A0A2G3CN36_CAPCH)
Solyc12g036160.3	577.509	-1.63696	0.337924	-4.84417	1.27142e-06	3.9192e-05	ABC transporter C family member 2 (AHRD V3.3 *-* A0A2G3DGG8_CAPCH)
Solyc10g009340.1	269.148	-1.63694	0.343826	-4.76094	1.92689e-06	5.65291e-05	Calcium-binding protein KIC (AHRD V3.3 *** A0A1U8EBK4_CAPAN)
Solyc01g097570.2	172.086	-1.63612	0.290686	-5.62849	1.81794e-08	9.08702e-07	Protein SUPPRESSOR OF K(+) TRANSPORT GROWTH DEFECT 1 (AHRD V3.3 *-* A0A2G2W7B7_CAPBA)
Solyc08g014560.3	234.433	-1.63611	0.411221	-3.97867	6.93013e-05	0.00122723	Pectin lyase-like superfamily protein (AHRD V3.3 *** Q9SLM8_ARATH)
Solyc07g007550.3	1838.64	-1.63393	0.317653	-5.14376	2.69288e-07	9.97788e-06	Heparanase-like protein 3 (AHRD V3.3 *** A0A2G2WBB8_CAPBA)
Solyc04g007400.4	3039.71	-1.63367	0.444599	-3.67447	0.000238341	0.00342625	NAD(P)-binding Rossmann-fold superfamily protein (AHRD V3.3 *** F4IKL5_ARATH),Pfam:PF13561
Solyc05g014290.4	115.8	-1.63028	0.291603	-5.59077	2.26071e-08	1.10775e-06	MYB-related transcription factor (AHRD V3.3 *-* A8CCM9_TOBAC)
Solyc03g120020.4	691.685	-1.62786	0.445366	-3.65511	0.000257072	0.00364568	HCO3-transporter family (AHRD V3.3 *** A0A2U1LER8_ARTAN)
Solyc10g008490.3	368.002	-1.62712	0.234788	-6.93016	4.20354e-12	4.50718e-10	Protein phosphatase 2C (AHRD V3.3 *** A0A2U1PMG8_ARTAN)
Solyc01g073780.2	425.136	-1.62271	0.421194	-3.85264	0.000116852	0.00189838	Cysteine/Histidine-rich C1 domain family protein (AHRD V3.3 *** Q9SL28_ARATH)
Solyc02g081050.4	639.213	-1.62243	0.267916	-6.05573	1.39778e-09	8.95038e-08	Lyk12 (AHRD V3.3 *** G3KGB3_SOLLC)
Solyc10g083230.1	561.123	-1.62236	0.32979	-4.91936	8.68299e-07	2.79306e-05	F-box family protein (AHRD V3.3 *** A0A2U1LJ24_ARTAN)
Solyc01g080960.4	768.551	-1.62212	0.30768	-5.27209	1.34878e-07	5.47157e-06	AT-hook motif nuclear-localized protein (AHRD V3.3 *** A0A2K3MWW8_TRIPR)
Solyc09g011500.3	1145.93	-1.61981	0.367704	-4.40521	1.05683e-05	0.000244052	Glutathione S-transferase (AHRD V3.3 *** C0LF68_CAPAN)
Solyc01g095240.3	561.747	-1.61738	0.46798	-3.45609	0.00054808	0.00676551	Calcium-transporting ATPase 2, endoplasmic reticulum-type (AHRD V3.3 *-* A0A2G2XWG1_CAPAN)
Solyc04g011340.3	309.285	-1.61562	0.469023	-3.44465	0.000571792	0.00697944	WAT1-related protein (AHRD V3.3 *** K4BPI9_SOLLC)
Solyc09g010360.3	1067.01	-1.61327	0.330941	-4.87481	1.08916e-06	3.41119e-05	WAT1-related protein (AHRD V3.3 *** K4CR63_SOLLC)
Solyc02g093670.3	291.961	-1.61133	0.32901	-4.89751	9.70586e-07	3.10383e-05	RPM1-interacting protein 4-like (AHRD V3.3 *** A0A2I4E4J5_9ROSI)
Solyc01g006780.4	126.814	-1.61	0.340814	-4.72398	2.31273e-06	6.57325e-05	Unknown protein
Solyc10g086710.3	326.18	-1.6087	0.419841	-3.83169	0.000127264	0.00203579	PAR1 (AHRD V3.3 *** A0A200R4T9_9MAGN)
Solyc08g067793.1	141.747	-1.60819	0.493675	-3.2576	0.00112359	0.0118432	receptor-like protein 12 (AHRD V3.3 *-* A0A1U7YHT5_NICSY)
Solyc05g014710.4	293.343	-1.60753	0.306756	-5.24043	1.602e-07	6.36654e-06	Remorin (AHRD V3.3 *** A0A200QY51_9MAGN)
Solyc09g090300.3	406.849	-1.60679	0.390458	-4.11515	3.8692e-05	0.000748173	dCTP pyrophosphatase-like protein (AHRD V3.3 *** Q9LSW0_ARATH)
Solyc12g098620.2	601.371	-1.60675	0.395709	-4.06043	4.89821e-05	0.000916679	bHLH transcription factor 072
Solyc08g079310.4	436.875	-1.60563	0.342238	-4.69156	2.71125e-06	7.52599e-05	Cytochrome P450 (AHRD V3.3 *** A0A1U9X605_THAGA)
Solyc01g006050.2	175.752	-1.60431	0.528579	-3.03514	0.00240427	0.021617	transmembrane protein 45B-like (AHRD V3.3 *** A0A2I4DQK0_9ROSI)
Solyc10g085280.1	240.237	-1.60316	0.333097	-4.81288	1.4877e-06	4.49963e-05	UDP-glycosyltransferase 76E1 (AHRD V3.3 *** U76E1_SOLLC)
Solyc12g088390.1	621.551	-1.60276	0.525031	-3.05269	0.00226801	0.0206294	Zinc-finger protein (AHRD V3.3 *** Q40899_PETHY)
Solyc12g088670.2	5936	-1.60205	0.351181	-4.56188	5.06968e-06	0.00012909	cysteine protease CYP1
Solyc01g010420.3	126.687	-1.60112	0.296846	-5.39377	6.89935e-08	3.04261e-06	Actin cross-linking protein (DUF569) (AHRD V3.3 *** Q9XIF7_ARATH)
Solyc08g082640.2	902.216	-1.59769	0.361226	-4.42298	9.73492e-06	0.000226722	Cellulose synthase (AHRD V3.3 *** A0A200QCL6_9MAGN)
Solyc11g068370.3	1341.46	-1.59745	0.326669	-4.8901	1.00782e-06	3.19174e-05	Transcription factor (AHRD V3.3 *** A0A2R4QNU7_9POAL)
Solyc01g073680.4	654.469	-1.59427	0.395518	-4.03085	5.55744e-05	0.00101369	Bifunctional inhibitor/lipid-transfer protein/seed storage 2S albumin superfamily protein (AHRD V3.3 *** A0A061DVR0_THECC)
Solyc06g060010.4	568.52	-1.59185	0.264784	-6.01188	1.83383e-09	1.1344e-07	Terpene synthase (AHRD V3.3 *** G5CV42_SOLLC)
Solyc09g065420.3	319.337	-1.59183	0.583555	-2.72781	0.00637557	0.0460801	Lipid transfer protein (AHRD V3.3 *** G7K520_MEDTR)
Solyc08g006500.4	1579.55	-1.59052	0.313043	-5.08084	3.75773e-07	1.32744e-05	glutamate receptor-like 2.6
Solyc02g088240.4	2459.75	-1.59043	0.401267	-3.96351	7.38567e-05	0.00129365	Phosphate transporter PHO1-like protein 5 (AHRD V3.3 *** A0A2G3D9P2_CAPCH)
Solyc11g062350.2	454.546	-1.59011	0.303812	-5.23385	1.66012e-07	6.53181e-06	Blue copper protein (AHRD V3.3 *** A0A2K3N6C5_TRIPR)
Solyc04g072300.1	58.1028	-1.58907	0.465126	-3.41643	0.000634488	0.00755583	Ethylene-responsive transcription factor (AHRD V3.3 *** A0A1U8GHV9_CAPAN)
Solyc08g007560.3	568.678	-1.5883	0.270179	-5.87868	4.13545e-09	2.34102e-07	AT-hook motif nuclear-localized protein (AHRD V3.3 *** A0A1U8FN46_CAPAN)
Solyc09g072590.3	605.579	-1.58805	0.361124	-4.39752	1.09494e-05	0.000250946	actin-depolymerizing factor (AHRD V3.3 *** A0A2I4EMY6_9ROSI)
Solyc02g084240.3	1542.24	-1.58791	0.305646	-5.19525	2.04441e-07	7.80703e-06	H1 histone-like protein
Solyc09g075740.1	101.096	-1.58685	0.263229	-6.02839	1.65599e-09	1.02905e-07	hypothetical protein (AHRD V3.3 *** AT3G05980.1)
Solyc01g091920.2	618.103	-1.58585	0.304377	-5.21014	1.88693e-07	7.33891e-06	Subtilisin-like protease-like protein (AHRD V3.3 *** A0A2K3L9Q1_TRIPR)
Solyc10g005190.1	144.035	-1.58562	0.294359	-5.38669	7.17662e-08	3.13291e-06	Root hair specific 4 (AHRD V3.3 *** Q9SY31_ARATH)
Solyc02g093740.3	238.661	-1.58431	0.343049	-4.61833	3.86849e-06	0.000102097	R2R3MYB transcription factor 99
Solyc09g007760.4	724.077	-1.58269	0.567773	-2.78754	0.00531098	0.0399364	plasma membrane intrinsic protein 2.10
Solyc02g092570.1	142.124	-1.58245	0.30375	-5.20971	1.89134e-07	7.34562e-06	Transcription factor GRAS (AHRD V3.3 *** A0A200R352_9MAGN)
Solyc03g005820.3	555.898	-1.57896	0.290895	-5.42793	5.70107e-08	2.55539e-06	Purine permease (AHRD V3.3 *** A0A2U1LZ77_ARTAN),Pfam:PF16913
Solyc06g071500.3	5324.53	-1.5772	0.306012	-5.15406	2.54904e-07	9.50829e-06	Boron transporter 1 (AHRD V3.3 *** A0A2G2WM36_CAPBA)
Solyc01g005550.3	2756.13	-1.57637	0.420462	-3.74913	0.000177448	0.00267463	DUF239 domain-containing protein/DUF4409 domain-containing protein (AHRD V3.3 *** A0A1Q3BKR6_CEPFO)
Solyc03g097580.4	113.94	-1.57456	0.475429	-3.31187	0.000926746	0.0101559	Bidirectional sugar transporter SWEET (AHRD V3.3 *** A0A142DVH1_SOLTU)
Solyc07g054880.4	271.764	-1.57456	0.378074	-4.16469	3.11779e-05	0.000620879	Methylketone synthase Ie (AHRD V3.3 *** E0YCS7_SOLLC)
Solyc12g056260.1	244.841	-1.57396	0.243533	-6.46303	1.02628e-10	8.18094e-09	Xyloglucan galactosyltransferase KATAMARI1-like protein (AHRD V3.3 *** A0A2K3MVQ6_TRIPR)
Solyc07g043710.4	549.545	-1.57346	0.366304	-4.29551	1.74294e-05	0.000376128	HXXXD-type acyl-transferase family protein (AHRD V3.3 *** F4JBC7_ARATH)
Solyc01g060180.4	2047.29	-1.57038	0.308551	-5.08952	3.5898e-07	1.27305e-05	AMP-dependent synthetase/ligase (AHRD V3.3 *** A0A200R265_9MAGN)
Solyc06g074800.1	339.931	-1.56993	0.350947	-4.47339	7.69875e-06	0.000184487	Zinc finger protein (AHRD V3.3 *** A0A200R9U1_9MAGN)
Solyc08g065500.2	212.819	-1.56816	0.358507	-4.37414	1.21911e-05	0.00027412	Protein phosphatase 2C family protein (AHRD V3.3 *** A0A2U1LRS6_ARTAN)
Solyc10g007900.4	372.299	-1.56811	0.384471	-4.07862	4.53032e-05	0.000859001	Cytochrome (AHRD V3.3 *** A0A2G3BCL0_CAPCH)
Solyc02g089030.1	58.8821	-1.56662	0.413675	-3.78707	0.000152433	0.00236808	LONGIFOLIA protein (AHRD V3.3 *-* A8MQH9_ARATH)
Solyc10g081550.2	1375.09	-1.56612	0.539585	-2.90245	0.00370253	0.0303188	Cytochrome P450 (AHRD V3.3 *** A0A2U1Q1Z2_ARTAN)
Solyc06g150138.1	149.006	-1.5658	0.432556	-3.61989	0.000294729	0.00406583	Unknown protein
Solyc07g053050.1	276.709	-1.56562	0.406482	-3.85164	0.00011733	0.00190275	Calcium-binding protein PBP1 (AHRD V3.3 *** A0A1U8HB91_CAPAN)
Solyc06g075570.2	514.081	-1.56343	0.23914	-6.53774	6.24557e-11	5.17474e-09	Respiratory burst oxidase (AHRD V3.3 *** A0A2U1P7U6_ARTAN)
Solyc02g090410.4	384.733	-1.563	0.329838	-4.73868	2.15112e-06	6.19114e-05	LOB domain-containing protein 36 (AHRD V3.3 *** A0A2G3D8W8_CAPCH)
Solyc01g017600.3	306.358	-1.56295	0.353105	-4.42631	9.58579e-06	0.000223821	transmembrane protein 45B-like (AHRD V3.3 *** A0A2I4DQK0_9ROSI)
Solyc03g120120.3	1077.65	-1.56196	0.298426	-5.23401	1.65868e-07	6.53181e-06	Regulator of Vps4 activity in the MVB pathway protein (AHRD V3.3 *-* Q8L402_ARATH)
Solyc12g044820.3	1806.35	-1.56005	0.354809	-4.39688	1.09818e-05	0.00025108	ABC transporter C family member 8 (AHRD V3.3 *** A0A2G2W0I8_CAPBA)
Solyc03g020010.1	332.583	-1.56005	0.559855	-2.78653	0.00532763	0.0399857	Lemir (AHRD V3.3 *** O48625_SOLLC)
Solyc01g094130.2	278.699	-1.55846	0.405434	-3.84394	0.000121072	0.00195301	Cytochrome P450 (AHRD V3.3 *** A0A200PMQ0_9MAGN)
Solyc11g011750.1	121.463	-1.5568	0.454507	-3.42524	0.000614251	0.00737911	Ethylene-responsive transcription factor 1B (AHRD V3.3 *** A0A2G2Y507_CAPAN)
Solyc08g008020.1	493.667	-1.55543	0.260465	-5.97175	2.34718e-09	1.41358e-07	C2 calcium/lipid-binding plant phosphoribosyltransferase family protein (AHRD V3.3 *** A0A061G6B5_THECC)
Solyc10g078610.1	143.192	-1.55404	0.504966	-3.07751	0.00208738	0.0193534	Ethylene-responsive transcription factor CRF3 (AHRD V3.3 *** A0A2G3BI20_CAPCH)
Solyc12g045037.1	178.111	-1.55334	0.447002	-3.47503	0.000510806	0.00636575	Omega-6 fatty acid desaturase (AHRD V3.3 *** Q461Q1_HEVBR)
Solyc07g062710.4	250.193	-1.55302	0.299558	-5.18439	2.16728e-07	8.25316e-06	Basic-leucine zipper (BZIP) transcription factor family protein (AHRD V3.3 *-* A0A1I9LST2_ARATH)
Solyc03g121510.4	305.402	-1.55124	0.301547	-5.14426	2.68581e-07	9.97764e-06	Cytochrome p450 (AHRD V3.3 *** E5GCA5_CUCME)
Solyc11g012660.2	834.99	-1.5509	0.363709	-4.26412	2.0069e-05	0.000425095	Microtubule-associated protein 70 (AHRD V3.3 *** A0A200RBU6_9MAGN)
Solyc11g065340.2	969.267	-1.55088	0.278713	-5.56443	2.63018e-08	1.27855e-06	Transposase, Ptta/En/Spm, plant (AHRD V3.3 *-* A0A1R3I9M9_9ROSI)
Solyc09g083290.3	1323.35	-1.54943	0.321066	-4.82589	1.39378e-06	4.24848e-05	auxin-regulated IAA14
Solyc06g009280.1	611.518	-1.54907	0.237825	-6.51347	7.34323e-11	6.02939e-09	ABC transporter B family member (AHRD V3.3 *** A0A2K3NLX3_TRIPR)
Solyc09g011330.3	629.029	-1.54771	0.316203	-4.89466	9.84738e-07	3.14541e-05	Receptor protein kinase ZmPK1 (AHRD V3.3 *** A0A2U1Q3R8_ARTAN)
Solyc10g055650.2	4824.44	-1.54702	0.34491	-4.48528	7.28174e-06	0.000175881	Protein phosphatase 2C (AHRD V3.3 *** A0A2U1M4W5_ARTAN)
Solyc02g089050.4	688.501	-1.54693	0.254994	-6.06655	1.30686e-09	8.44729e-08	protein LONGIFOLIA 1-like (AHRD V3.3 *** A0A2I4EBA4_9ROSI)
Solyc12g098250.1	58.5576	-1.54546	0.34892	-4.42928	9.45469e-06	0.000221707	acanthoscurrin-1-like (AHRD V3.3 *-* XP_010314853.1)
Solyc03g120040.3	796.058	-1.54357	0.385254	-4.00662	6.15941e-05	0.00110506	DUF642 domain-containing protein (AHRD V3.3 *** A0A1Q3BMB3_CEPFO)
Solyc10g018140.2	64.0176	-1.5424	0.326847	-4.71904	2.36964e-06	6.69352e-05	Dihydroflavonol-4-reductase (AHRD V3.3 *** A0A2K3N028_TRIPR)
Solyc06g061280.3	1195.56	-1.5398	0.480798	-3.2026	0.00136193	0.013741	NAD(P)-binding Rossmann-fold superfamily protein (AHRD V3.3 *** A0A2U1LGD5_ARTAN)
Solyc10g074826.1	116.096	-1.53969	0.487621	-3.15756	0.00159093	0.0155133	Unknown protein
Solyc09g011620.2	353.859	-1.53758	0.49702	-3.0936	0.00197744	0.0185479	Glutathione S-transferase-like protein (AHRD V3.3 *** A8DUB0_SOLLC)
Solyc02g082760.3	2589.03	-1.53716	0.350283	-4.38835	1.14214e-05	0.000259093	ethylene-responsive catalase
Solyc10g081390.1	586.593	-1.53661	0.194591	-7.89664	2.86533e-15	6.1688e-13	Unknown protein
Solyc01g094140.3	356.942	-1.5345	0.30393	-5.04886	4.44445e-07	1.54018e-05	Cytochrome P450 (AHRD V3.3 *** A0A200PMQ0_9MAGN)
Solyc04g081890.1	302.46	-1.53426	0.346694	-4.42541	9.62588e-06	0.000224566	RING/U-box superfamily protein (AHRD V3.3 *** A0A2U1PXB9_ARTAN)
Solyc11g069560.2	608.872	-1.53376	0.337316	-4.54696	5.44269e-06	0.000137156	glycosyltransferase family protein 2 (AHRD V3.3 *** AT5G60700.2)
Solyc10g079650.2	95.3344	-1.53361	0.402538	-3.80985	0.000139053	0.00219134	bHLH transcription factor 066
Solyc11g011160.1	1245.16	-1.53309	0.346848	-4.42006	9.86725e-06	0.000229414	HMG-Y-related protein A-like (AHRD V3.3 *** A0A2G2Y4T4_CAPAN)
Solyc02g070200.3	227.563	-1.53282	0.303023	-5.05844	4.22701e-07	1.47605e-05	FAD-binding Berberine family protein (AHRD V3.3 *** A0A2U1LDC6_ARTAN)
Solyc05g053370.3	240.546	-1.53233	0.265797	-5.76505	8.16325e-09	4.38506e-07	Zinc transporter 6 (AHRD V3.3 *** A0A2G2WTW3_CAPBA)
Solyc01g010185.1	286.981	-1.53098	0.381457	-4.01352	5.98211e-05	0.00107678	Retrovirus-related Pol polyprotein from transposon TNT 1-94 (AHRD V3.3 *-* A0A2K3MSD0_TRIPR)
Solyc07g052980.3	2223.97	-1.52902	0.409193	-3.73667	0.000186471	0.0027891	xyloglucan endotransglycosylase/hydrolase 16
Solyc06g065260.3	2443.13	-1.52659	0.314927	-4.84743	1.2507e-06	3.86401e-05	Receptor-like protein kinase (AHRD V3.3 *** A0A2R6RP54_ACTCH)
Solyc08g082370.1	148.421	-1.5252	0.435804	-3.49973	0.000465725	0.00592243	Unknown protein
Solyc06g071130.3	1214.71	-1.52487	0.283528	-5.37821	7.5229e-08	3.25976e-06	Zinc finger protein (AHRD V3.3 *** A0A200QF78_9MAGN)
Solyc09g090350.3	1027.74	-1.52271	0.33251	-4.57945	4.66202e-06	0.000120254	Long-chain-alcohol oxidase (AHRD V3.3 *** A0A1U8G4D7_CAPAN)
Solyc06g065070.1	193.642	-1.51986	0.4596	-3.30692	0.000943268	0.0102834	FAD-binding Berberine family protein (AHRD V3.3 *** A0A2U1LDC6_ARTAN)
Solyc08g068190.3	350.315	-1.51876	0.309235	-4.91136	9.04481e-07	2.89582e-05	Aldehyde dehydrogenase (AHRD V3.3 *** A0A2U1M8J4_ARTAN)
Solyc03g096030.3	992.351	-1.51825	0.347087	-4.37426	1.21844e-05	0.00027412	Protein trichome birefringence-like 28 (AHRD V3.3 *** A0A1J3CSC5_NOCCA)
Solyc05g005840.4	674.677	-1.51675	0.28258	-5.36752	7.98255e-08	3.43174e-06	WAT1-related protein (AHRD V3.3 *** K4BWB1_SOLLC)
Solyc02g065740.3	227.808	-1.51654	0.191257	-7.92931	2.20371e-15	4.82031e-13	alpha-1,4-glucan-protein synthase [UDP-forming] 1-like (AHRD V3.3 *** A0A2G3A5L5_CAPAN)
Solyc11g008820.2	614.519	-1.51598	0.219469	-6.90749	4.93286e-12	5.17423e-10	Endoglucanase (AHRD V3.3 *** A0A2G2VEA7_CAPBA)
Solyc12g096870.1	300.029	-1.51499	0.329318	-4.6004	4.21688e-06	0.000109703	Glycosyltransferase (AHRD V3.3 *** A0A193AUF6_PUNGR)
Solyc05g054470.3	234.702	-1.51492	0.373992	-4.05067	5.10713e-05	0.000948437	Unknown protein
Solyc04g050170.4	419.939	-1.51434	0.26662	-5.67978	1.3487e-08	6.89274e-07	Leucine-rich receptor-like protein kinase family protein (AHRD V3.3 *** A0A061F8K0_THECC)
Solyc04g007950.4	917.885	-1.51338	0.291242	-5.19629	2.033e-07	7.7743e-06	Cysteine-rich repeat secretory protein 60 (AHRD V3.3 *** A0A2G3CFE1_CAPCH)
Solyc03g033710.3	306.284	-1.51107	0.370955	-4.07346	4.63193e-05	0.000874026	Peroxidase (AHRD V3.3 *** K4BFP3_SOLLC)
Solyc03g093410.3	1577.84	-1.51011	0.373237	-4.04598	5.21056e-05	0.000959943	Sugar transporter protein 16
Solyc02g076660.3	881.906	-1.50958	0.215338	-7.01029	2.37822e-12	2.70938e-10	Protein male discoverer 2 (AHRD V3.3 *** A0A1J6HUC9_NICAT)
Solyc03g113580.1	529.85	-1.50943	0.400619	-3.76776	0.000164721	0.00252144	Germin (AHRD V3.3 *** A0A200QNF0_9MAGN)
Solyc08g080140.4	1775.02	-1.50859	0.309044	-4.88147	1.05299e-06	3.3055e-05	3,5-epimerase/4-reductase (AHRD V3.3 *** A0A1Z5KIY2_FISSO)
Solyc11g006090.3	1128.93	-1.50712	0.354319	-4.25356	2.10394e-05	0.000442508	AT-hook motif nuclear-localized protein (AHRD V3.3 *** A0A2G2Y6T0_CAPAN)
Solyc07g006360.1	315.57	-1.50483	0.30396	-4.95076	7.3924e-07	2.42645e-05	RING-H2 finger protein ATL13-like (AHRD V3.3 *** A0A2I4FHA6_9ROSI)
Solyc04g012160.4	1190.42	-1.50234	0.32328	-4.64718	3.3651e-06	9.07383e-05	SNF1-related kinase
Solyc03g007770.3	5592.11	-1.50173	0.41214	-3.64374	0.000268703	0.00376763	S-type anion channel SLAH3 (AHRD V3.3 *** A0A2G2X6S2_CAPBA)
Solyc02g081600.4	379.942	-1.50153	0.252729	-5.94127	2.82828e-09	1.67893e-07	Zinc transporter protein (AHRD V3.3 *-* A5BDR3_VITVI)
Solyc12g005000.1	115.063	-1.49985	0.434275	-3.45369	0.000552963	0.00680088	Unknown protein
Solyc03g113490.3	2134.45	-1.49921	0.311743	-4.80911	1.51608e-06	4.58039e-05	HIPL2 protein (AHRD V3.3 *** A0A2G3A1K5_CAPAN)
Solyc01g094660.3	2897.64	-1.49905	0.275037	-5.45036	5.02692e-08	2.28316e-06	Protein kinase domain (AHRD V3.3 *** A0A200QU61_9MAGN)
Solyc05g052890.3	356.442	-1.49842	0.534021	-2.80592	0.00501733	0.0382554	Plant/protein (AHRD V3.3 *** Q84WZ5_ARATH)
Solyc10g051373.1	977.312	-1.49811	0.306346	-4.89026	1.00702e-06	3.19174e-05	RNA-binding protein (AHRD V3.3 *-* O24106_NICGU)
Solyc04g077830.2	324.012	-1.49707	0.308492	-4.85288	1.21684e-06	3.76793e-05	tetratricopeptide repeat protein 7B (AHRD V3.3 *** A0A2I4H060_9ROSI)
Solyc11g073010.1	750.071	-1.49446	0.332691	-4.49206	7.05388e-06	0.000171467	Exocyst subunit Exo70 family protein (AHRD V3.3 *** A0A2G2VNA4_CAPBA)
Solyc09g008760.1	124.365	-1.49346	0.467902	-3.19183	0.00141377	0.0141181	VQ motif-containing protein 29 (AHRD V3.3 *** A0A2G3BIN0_CAPCH)
Solyc09g075570.1	226.197	-1.49281	0.319319	-4.67499	2.93966e-06	8.0699e-05	hypothetical protein (AHRD V3.3 *** AT3G62650.2)
Solyc11g051060.2	361.724	-1.49219	0.314977	-4.73745	2.1642e-06	6.20827e-05	GDSL esterase/lipase (AHRD V3.3 *** A0A2R6QF80_ACTCH)
Solyc01g014140.3	73.5607	-1.49056	0.435122	-3.42563	0.000613383	0.00737375	receptor-like protein 12 (AHRD V3.3 *-* A0A2G2YW48_CAPAN)
Solyc07g052510.4	15452.9	-1.48956	0.28385	-5.24769	1.54017e-07	6.14766e-06	peroxidase (TPX1)
Solyc03g113070.4	6070.87	-1.48912	0.32233	-4.61985	3.84017e-06	0.000101513	ABC transporter A family member 2 (AHRD V3.3 *** A0A2G3CYK0_CAPCH)
Solyc08g080560.3	79.0941	-1.48895	0.371571	-4.00716	6.14535e-05	0.00110326	CASP-like protein (AHRD V3.3 *-* A0A2G3DB85_CAPCH)
Solyc03g032210.3	629.226	-1.48853	0.338294	-4.40011	1.08195e-05	0.000248804	AMP-dependent synthetase/ligase (AHRD V3.3 *** A0A200QNF3_9MAGN)
Solyc05g012070.3	3207.91	-1.4879	0.327784	-4.53926	5.64526e-06	0.000141349	UDP-glucose:protein transglucosylase-like protein
Solyc01g095830.3	184.412	-1.48698	0.22446	-6.62471	3.47922e-11	3.06867e-09	RING/U-box superfamily protein (AHRD V3.3 *** A0A2U1MJ85_ARTAN)
Solyc04g072780.4	1925.22	-1.48574	0.380581	-3.90388	9.46629e-05	0.00159671	FCS-Like Zinc finger 5 (AHRD V3.3 *** FLZ5_ARATH)
Solyc08g014490.1	1276.68	-1.48482	0.522849	-2.83987	0.00451323	0.0352372	HXXXD-type acyl-transferase family protein (AHRD V3.3 *** F4JBC7_ARATH)
Solyc08g067100.2	8381.82	-1.48362	0.295308	-5.02398	5.06115e-07	1.71903e-05	Eukaryotic aspartyl protease family protein (AHRD V3.3 *** A0A2U1P524_ARTAN)
Solyc01g109470.3	214.456	-1.48275	0.319044	-4.64749	3.36005e-06	9.06915e-05	BURP domain-containing protein (AHRD V3.3 *** A0A1Q3C0F5_CEPFO)
Solyc08g078190.2	1467.71	-1.48275	0.458748	-3.23216	0.00122858	0.0126761	Ethylene-responsive transcription factor 5 (AHRD V3.3 *** A0A2G2XL45_CAPBA)
Solyc03g114440.1	90.4625	-1.48226	0.40656	-3.64587	0.000266489	0.00374234	Ethylene-responsive transcription factor (AHRD V3.3 *-* A0A2G2YW81_CAPAN)
Solyc12g011030.3	190.53	-1.48042	0.434973	-3.40347	0.000665364	0.00784831	xyloglucan endotransglucosylase-hydrolase 9
Solyc11g006980.1	128	-1.48011	0.269651	-5.48897	4.04279e-08	1.88631e-06	Germin-like protein subfamily 3 member 2 (AHRD V3.3 *** A0A1U8EXB4_CAPAN)
Solyc03g116280.3	116.16	-1.48008	0.386283	-3.83158	0.00012732	0.00203579	2-oxoglutarate (2OG) and Fe(II)-dependent oxygenase superfamily protein (AHRD V3.3 *-* F4J670_ARATH)
Solyc04g054370.1	236.071	-1.48007	0.436852	-3.38802	0.000703979	0.00820052	RING/U-box superfamily protein (AHRD V3.3 *-* Q3EAE6_ARATH)
Solyc11g067300.2	902.267	-1.47883	0.284169	-5.20406	1.94981e-07	7.51928e-06	ABC transporter B family member (AHRD V3.3 *** A0A2K3NLX3_TRIPR)
Solyc12g017380.3	657.282	-1.47831	0.42154	-3.50692	0.000453325	0.00579546	Organic cation/carnitine transporter 2 (AHRD V3.3 *** A0A2G3BN50_CAPCH)
Solyc03g098490.1	738.403	-1.47692	0.466325	-3.16715	0.00153942	0.015108	DUF761 domain-containing protein/DUF4408 domain-containing protein (AHRD V3.3 *** A0A1Q3AT39_CEPFO)
Solyc01g110060.3	1026.89	-1.47651	0.371943	-3.96972	7.1958e-05	0.00126607	Purple acid phosphatase (AHRD V3.3 *** A0A0C5AJS1_SOLLC)
Solyc12g049040.1	85.7544	-1.47623	0.271739	-5.43253	5.55592e-08	2.51091e-06	Extensin-like protein Ext1 (AHRD V3.3 *** Q8VWM5_SOLLC)
Solyc10g007750.1	87.5354	-1.47594	0.324874	-4.54311	5.54298e-06	0.00013917	Plant basic secretory protein (BSP) family protein (AHRD V3.3 *** A0A2U1KY39_ARTAN)
Solyc02g071690.2	185.672	-1.47409	0.285373	-5.1655	2.39798e-07	9.01865e-06	GDSL esterase/lipase (AHRD V3.3 *** A0A2G3A7C5_CAPAN)
Solyc02g081690.1	2941.1	-1.47254	0.430606	-3.4197	0.000626895	0.00749139	Glycosyltransferase (AHRD V3.3 *** A0A2I4E012_9ROSI)
Solyc03g097650.3	291.533	-1.4724	0.460831	-3.19511	0.00139778	0.0139942	NAC domain (AHRD V3.3 *** A0A200R3X5_9MAGN)
Solyc06g035610.3	412.677	-1.47042	0.454677	-3.23398	0.00122077	0.0126146	RNA-binding protein (AHRD V3.3 *-* Q941H9_TOBAC)
Solyc08g078670.2	3594.78	-1.47023	0.407578	-3.60725	0.000309465	0.00423281	Eukaryotic aspartyl protease family protein (AHRD V3.3 *** A0A061G3B8_THECC)
Solyc08g083060.3	925.746	-1.46975	0.362557	-4.05385	5.03823e-05	0.000937461	Metal-nicotianamine transporter YSL1 (AHRD V3.3 *** A0A2G3AD61_CAPAN)
Solyc04g078170.2	325.413	-1.46653	0.303848	-4.82651	1.38949e-06	4.24012e-05	ARM-repeat/Tetratricopeptide repeat (TPR)-like protein (AHRD V3.3 *** A0A1P8BFL1_ARATH)
Solyc12g005940.2	1793	-1.46497	0.425219	-3.44521	0.000570619	0.0069687	1-aminocyclopropane-1-carboxylate oxidase 2 (AHRD V3.3 *** Q7Y257_BETPN)
Solyc11g071580.2	841.506	-1.46491	0.242014	-6.05302	1.42158e-09	9.08149e-08	aldehyde oxidase 5pseudogene
Solyc10g017960.2	366.007	-1.46478	0.316331	-4.63054	3.6471e-06	9.72869e-05	F-box protein PP2-A15 (AHRD V3.3 *** A0A2G3AGV7_CAPAN)
Solyc12g005710.3	916.183	-1.46371	0.45258	-3.23415	0.00122004	0.0126119	Early nodulin-like protein 1-like (AHRD V3.3 *-* A0A2K3MXQ1_TRIPR)
Solyc09g011600.3	1308.82	-1.46332	0.419802	-3.48574	0.000490773	0.00614973	glutathione S-transferase
Solyc12g077370.3	128.695	-1.46295	0.378665	-3.86345	0.000111796	0.00183587	Non-specific serine/threonine protein kinase (AHRD V3.3 *** A0A2G2XM37_CAPBA)
Solyc02g081970.4	1674.07	-1.46274	0.308774	-4.73727	2.16615e-06	6.20827e-05	Vacuolar-sorting receptor 1 (AHRD V3.3 *** A0A1U8FV38_CAPAN)
Solyc06g008760.1	298.955	-1.46195	0.312642	-4.67612	2.92349e-06	8.03359e-05	Glutaredoxin (AHRD V3.3 *** B3F8F2_SOLTU)
Solyc06g050860.3	272.112	-1.46156	0.256255	-5.70354	1.17346e-08	6.12306e-07	BTB/POZ domain-containing protein (AHRD V3.3 *** A0A2U1QE56_ARTAN)
Solyc04g054760.3	188.802	-1.46042	0.313843	-4.65335	3.26581e-06	8.83222e-05	FCS-Like Zinc finger 5 (AHRD V3.3 *** FLZ5_ARATH)
Solyc01g005000.3	318.083	-1.45992	0.246559	-5.92117	3.19654e-09	1.86752e-07	Glutamate decarboxylase (AHRD V3.3 *** B1Q3F2_SOLLC)
Solyc04g011350.3	3767.6	-1.45828	0.305302	-4.7765	1.78373e-06	5.27067e-05	2-oxoglutarate dehydrogenase, E1 component (AHRD V3.3 *** F4IWV2_ARATH)
Solyc01g010080.3	2158.84	-1.45717	0.30759	-4.73738	2.16503e-06	6.20827e-05	Potassium channel AKT1 (AHRD V3.3 *** A0A2G3AJ60_CAPAN)
Solyc04g049450.3	2944.6	-1.45564	0.285894	-5.09153	3.55183e-07	1.26475e-05	Protein disulfide-isomerase (AHRD V3.3 *** A0A2G3AFP1_CAPAN)
Solyc01g109860.3	570.921	-1.45556	0.255259	-5.70228	1.18216e-08	6.14499e-07	Sec14p-like phosphatidylinositol transfer family protein (AHRD V3.3 *** A0A2U1QM07_ARTAN)
Solyc11g005420.3	1718.56	-1.45503	0.285863	-5.08996	3.58148e-07	1.27175e-05	Unknown protein
Solyc11g012700.2	1309.39	-1.45464	0.314844	-4.6202	3.83374e-06	0.000101474	Oligopeptide transporter (AHRD V3.3 *** A0A200RBP6_9MAGN)
Solyc08g081350.2	196.267	-1.45322	0.503818	-2.88441	0.00392154	0.0316498	Zinc finger protein CONSTANS-LIKE 3 (AHRD V3.3 *** A0A2G3DAM4_CAPCH)
Solyc04g074880.2	378.657	-1.45305	0.366529	-3.96435	7.35972e-05	0.00129076	purine permease 3-like (AHRD V3.3 *** A0A2G2ZQS5_CAPAN),Pfam:PF16913
Solyc06g074110.3	1782.65	-1.45198	0.31818	-4.56338	5.03365e-06	0.000128506	Transcription factor (AHRD V3.3 *** A0A2G2WMH3_CAPBA)
Solyc11g069735.1	408.93	-1.45161	0.437686	-3.31655	0.000911355	0.0100275	High-affinity nitrate transporter 2.2 (AHRD V3.3 *** NRT22_ORYSJ)
Solyc02g091050.3	421.552	-1.45121	0.242302	-5.98925	2.10807e-09	1.28372e-07	Protein DETOXIFICATION (AHRD V3.3 *** A0A2U1NLL3_ARTAN)
Solyc12g010170.2	1117.32	-1.45058	0.28016	-5.17768	2.24667e-07	8.5081e-06	bHLH transcription factor 070
Solyc06g007910.4	268.943	-1.44863	0.30552	-4.74153	2.12115e-06	6.12423e-05	Gibberellin regulated protein (AHRD V3.3 *** A0A2U1PE48_ARTAN)
Solyc09g075580.1	432.329	-1.44781	0.299172	-4.83938	1.30242e-06	4.00122e-05	leucine-rich repeat extensin-like protein 3 (AHRD V3.3 *** XP_010326654.1)
Solyc10g076740.3	754.142	-1.44726	0.302629	-4.78229	1.73312e-06	5.13958e-05	GDSL esterase/lipase CPRD49 (AHRD V3.3 *-* A0A1U8E6E5_CAPAN)
Solyc01g007170.4	743.285	-1.44684	0.237342	-6.096	1.08754e-09	7.19987e-08	C2 calcium/lipid-binding plant phosphoribosyltransferase family protein (AHRD V3.3 *** A0A061F065_THECC)
Solyc08g008410.3	2584.41	-1.44627	0.298604	-4.84345	1.27607e-06	3.92908e-05	Plant regulator RWP-RK family protein (AHRD V3.3 *** G7IAL8_MEDTR)
Solyc10g080430.1	265.553	-1.44524	0.24174	-5.97851	2.2519e-09	1.3622e-07	C2 calcium/lipid-binding plant phosphoribosyltransferase family protein (AHRD V3.3 *** A0A061DXG0_THECC)
Solyc11g006630.1	1039.05	-1.44407	0.288416	-5.0069	5.5315e-07	1.8603e-05	Disease resistance protein (AHRD V3.3 *** A0A2U1M2V8_ARTAN)
Solyc04g081210.4	4162.61	-1.44253	0.331799	-4.3476	1.37637e-05	0.000304718	SUN-like protein 14
Solyc01g009760.3	349.527	-1.44241	0.323889	-4.45342	8.45149e-06	0.000200591	GRAM domain family protein (AHRD V3.3 *** A0A2U1NIK8_ARTAN)
Solyc08g067300.1	408.035	-1.44034	0.414151	-3.47782	0.000505506	0.00630833	F-box family protein (AHRD V3.3 *** A0A1P8B768_ARATH)
Solyc02g086980.3	70.7199	-1.44027	0.400774	-3.59372	0.000325994	0.00440381	Unknown protein
Solyc11g069940.1	364.298	-1.43888	0.402549	-3.57441	0.000351021	0.00468863	Glutaredoxin (AHRD V3.3 *** A0A118JSL8_CYNCS)
Solyc12g049320.3	184.566	-1.43862	0.417888	-3.4426	0.00057616	0.00702022	Nodulation-signaling pathway 1 protein (AHRD V3.3 *** A0A2G2VHE0_CAPBA)
Solyc03g026020.3	1084.71	-1.437	0.308605	-4.65645	3.2171e-06	8.71352e-05	Heat shock transcription factor (AHRD V3.3 *** E1U3C8_CICAR)
Solyc12g006000.1	177.092	-1.43585	0.25593	-5.6103	2.01973e-08	9.9502e-07	Clathrin coat assembly protein (AHRD V3.3 *** A0A1U8E4Q4_CAPAN)
Solyc04g081020.3	1037.12	-1.43398	0.345978	-4.14471	3.40237e-05	0.000671194	B-box zinc finger protein 24 (AHRD V3.3 *** A0A2G3CQV9_CAPCH)
Solyc12g057100.2	192.43	-1.43235	0.356495	-4.01786	5.8729e-05	0.00106131	purine permease 3-like (AHRD V3.3 *** A0A1U7V949_NICSY),Pfam:PF16913
Solyc11g006970.2	2412.74	-1.43186	0.303395	-4.71946	2.36472e-06	6.69352e-05	ACT domain-containing protein (AHRD V3.3 *** A0A1Q3CPR0_CEPFO)
Solyc01g104800.2	131.743	-1.43145	0.342873	-4.17486	2.98166e-05	0.000597688	Vacuolar iron transporter-like protein (AHRD V3.3 *** A0A2K3NGY4_TRIPR)
Solyc09g064910.1	127.024	-1.43068	0.466898	-3.06422	0.0021824	0.0200508	Adenylate isopentenyltransferase 3, chloroplastic (AHRD V3.3 *** A0A2G3CSB8_CAPCH)
Solyc11g067310.3	376.626	-1.42921	0.22514	-6.3481	2.17994e-10	1.66958e-08	ABC transporter B family member 12 (AHRD V3.3 *** A0A2G3A4I9_CAPAN)
Solyc09g011510.2	918.775	-1.42859	0.451297	-3.16552	0.00154807	0.015182	Glutathione S-transferase-like protein (AHRD V3.3 *** A8DUB0_SOLLC)
Solyc02g065600.3	442.463	-1.42831	0.32708	-4.36685	1.26049e-05	0.000281112	Protein trichome birefringence-like 19 (AHRD V3.3 *** A0A2G3D385_CAPCH)
Solyc04g049080.4	1116.67	-1.42813	0.305568	-4.67371	2.95813e-06	8.11245e-05	Tetraspanin (AHRD V3.3 *** A0A2U1M9G9_ARTAN)
Solyc11g072910.1	1111.07	-1.42777	0.273816	-5.21436	1.8445e-07	7.18411e-06	Receptor-like protein kinase THESEUS 1 (AHRD V3.3 *** A0A2G2VN90_CAPBA)
Solyc03g112920.1	79.8084	-1.4273	0.304495	-4.68743	2.76659e-06	7.64082e-05	protein SHOOT GRAVITROPISM 5-like (AHRD V3.3 *** A0A2I4F066_9ROSI)
Solyc03g032040.3	2348.14	-1.42601	0.294234	-4.84651	1.25655e-06	3.87772e-05	Tonoplast monosaccharide transporter 1
Solyc03g118900.3	170.724	-1.42468	0.302259	-4.71345	2.43554e-06	6.83701e-05	WAT1-related protein (AHRD V3.3 *** K4BM39_SOLLC)
Solyc09g010200.4	463.557	-1.42296	0.341003	-4.17287	3.00784e-05	0.000601612	Casparian strip membrane protein 1 (AHRD V3.3 *** CASP1_TOBAC)
Solyc12g100300.2	192.381	-1.42269	0.281881	-5.04711	4.48536e-07	1.54999e-05	Metal tolerance protein 3 (AHRD V3.3 *** A0A2G2YBF6_CAPAN)
Solyc10g076440.1	282.218	-1.42251	0.215709	-6.59458	4.26456e-11	3.67829e-09	Disease resistance protein (AHRD V3.3 *** A0A2U1P5P8_ARTAN)
Solyc01g102680.4	2363.46	-1.4225	0.303089	-4.69334	2.68776e-06	7.47597e-05	Protein kinase-like domain-containing protein (AHRD V3.3 *** A0A2U1P0D3_ARTAN)
Solyc02g062650.3	329.001	-1.42167	0.42433	-3.35039	0.000806985	0.0091176	Laccase (AHRD V3.3 *** K4B6F3_SOLLC)
Solyc08g007080.4	1126.39	-1.41982	0.308974	-4.59526	4.32203e-06	0.000112119	type I inositol polyphosphate 5-phosphatase 2-like (AHRD V3.3 *** A0A2I4GAB5_9ROSI)
Solyc11g061720.1	533.489	-1.41623	0.347821	-4.07171	4.667e-05	0.000878823	Serine/threonine-protein kinase UCNL (AHRD V3.3 *** A0A2G3B973_CAPCH)
Solyc03g114090.1	269.229	-1.41499	0.3496	-4.04745	5.17777e-05	0.000956558	RING/U-box superfamily protein (AHRD V3.3 *** A0A2U1N3Q0_ARTAN)
Solyc07g056170.4	522.094	-1.41495	0.205845	-6.87384	6.24942e-12	6.42374e-10	Subtilisin-like protease (AHRD V3.3 *** A0A2G3C254_CAPCH)
Solyc09g082860.3	8208.77	-1.41403	0.339455	-4.1656	3.1054e-05	0.000618862	ATP sulfurylase (AHRD V3.3 *** Q8SAG1_SOYBN)
Solyc01g087980.4	4296.13	-1.41399	0.447176	-3.16203	0.00156671	0.0153208	DUF793 domain-containing protein (AHRD V3.3 *** A0A1Q3CNG5_CEPFO)
Solyc11g007150.2	61.6868	-1.41343	0.449466	-3.14469	0.00166262	0.0160975	Unknown protein
Solyc08g082860.4	1180.6	-1.41273	0.294636	-4.79482	1.62822e-06	4.88145e-05	Trehalase (AHRD V3.3 *** A0A2G3AD59_CAPAN)
Solyc05g011850.1	52.1105	-1.41258	0.42319	-3.33793	0.000844038	0.00944645	Sulfotransferase (AHRD V3.3 *** A0A2G3B6Y1_CAPCH)
Solyc06g036100.3	670.169	-1.41243	0.271457	-5.20314	1.95948e-07	7.54046e-06	Transporter arsB (AHRD V3.3 *** A0A2U1Q5Y3_ARTAN)
Solyc01g106780.3	1732.93	-1.41172	0.322888	-4.37217	1.23018e-05	0.000275701	Pyruvate kinase (AHRD V3.3 *** A0A2G3AVH0_CAPCH)
Solyc05g054850.1	116.987	-1.41048	0.3577	-3.94319	8.04037e-05	0.00139315	membrane-associated kinase regulator (AHRD V3.3 *** AT2G39370.1)
Solyc02g071090.3	619.765	-1.41045	0.29474	-4.7854	1.70648e-06	5.08263e-05	Purine permease (AHRD V3.3 *** A0A2U1LZ22_ARTAN),Pfam:PF16913
Solyc10g079050.2	419.684	-1.41008	0.257739	-5.47096	4.47607e-08	2.05689e-06	BHLH transcription factor o95
Solyc10g046830.2	126.262	-1.4098	0.25444	-5.5408	3.01099e-08	1.43928e-06	elongation of fatty acids protein 3-like (AHRD V3.3 *** A0A2I4FV17_9ROSI)
Solyc01g108740.3	103.542	-1.40922	0.336646	-4.18605	2.83851e-05	0.000573619	Methylketone synthase Ib (AHRD V3.3 *** E0YCS5_SOLLC)
Solyc06g074820.3	9475	-1.40902	0.367473	-3.83434	0.000125902	0.00202019	tonoplast intrinsic protein 1.1
Solyc09g083400.3	1410.66	-1.40894	0.303271	-4.6458	3.38754e-06	9.10739e-05	Protein WVD2-like 1 (AHRD V3.3 *** A0A1U8G599_CAPAN)
Solyc04g081110.1	142.324	-1.40816	0.259364	-5.42929	5.65792e-08	2.54858e-06	Glyoxal oxidase (AHRD V3.3 *** A0A200QQ43_9MAGN)
Solyc09g011490.3	358.451	-1.40623	0.361059	-3.89474	9.83036e-05	0.00164849	Glutathione S-transferase (AHRD V3.3 *** C0LF68_CAPAN)
Solyc07g008030.3	526.86	-1.40585	0.322141	-4.36408	1.27656e-05	0.000284232	Beta-1,4-N-acetylglucosaminyltransferase family protein (AHRD V3.3 *** Q9SKF0_ARATH)
Solyc05g050780.3	445.614	-1.40524	0.198245	-7.08838	1.35687e-12	1.61981e-10	Serine carboxypeptidase (AHRD V3.3 *** A0A2K3MSK4_TRIPR)
Solyc06g035620.3	8283.55	-1.405	0.444961	-3.15759	0.00159081	0.0155133	Transcription factor GRAS (AHRD V3.3 *** A0A200QMI2_9MAGN)
Solyc08g080890.3	561.121	-1.40449	0.266198	-5.27612	1.31949e-07	5.36071e-06	E1-E2_ATPase domain-containing protein/HMA domain-containing protein/Hydrolase domain-containing protein (AHRD V3.3 *** A0A1Q3AQK6_CEPFO)
Solyc04g074400.1	160.733	-1.40407	0.391216	-3.58899	0.000331967	0.00446904	Protein EXORDIUM (AHRD V3.3 *-* A0A2G3CNT1_CAPCH)
Solyc02g078570.3	1122.98	-1.40353	0.336105	-4.17586	2.96857e-05	0.000596375	Epoxide hydrolase (AHRD V3.3 *** A0A2U1MDJ4_ARTAN)
Solyc04g055100.1	207.896	-1.40286	0.326389	-4.29813	1.72242e-05	0.000371993	DUF1191 domain-containing protein (AHRD V3.3 *** A0A1Q3BAW9_CEPFO)
Solyc03g123790.4	2477.34	-1.40144	0.315157	-4.44679	8.71643e-06	0.000206043	Vacuolar cation/proton exchanger (AHRD V3.3 *** K4DFQ6_SOLLC)
Solyc03g007560.2	436.174	-1.40028	0.263736	-5.30942	1.09975e-07	4.54905e-06	Crooked neck-like protein 1 (AHRD V3.3 *** A0A2G2Y8B4_CAPAN)
Solyc03g077920.1	827.674	-1.40021	0.31806	-4.40236	1.07078e-05	0.000246858	C2 calcium/lipid-binding plant phosphoribosyltransferase family protein (AHRD V3.3 *** A0A061EXN6_THECC)
Solyc06g076120.2	874.799	-1.39969	0.38064	-3.6772	0.000235811	0.0033977	Fasciclin-like arabinogalactan protein 4 (AHRD V3.3 *** A0A2G2ZDY4_CAPAN)
Solyc02g087030.1	101.266	-1.39817	0.2478	-5.64234	1.67751e-08	8.41588e-07	NHL domain protein (AHRD V3.3 *** A0A1P8BDM5_ARATH)
Solyc07g039340.4	2139.68	-1.39756	0.252751	-5.52939	3.21348e-08	1.52805e-06	Receptor-like serine/threonine-protein kinase ALE2 (AHRD V3.3 *** A0A2G3BYY1_CAPCH)
Solyc01g067710.3	1990.41	-1.39622	0.285304	-4.89378	9.89155e-07	3.14848e-05	(Sodium/potassium)/proton exchanger 3
Solyc04g071580.3	1768.96	-1.39606	0.278288	-5.0166	5.2595e-07	1.77757e-05	Abscicic acid stress ripening 2
Solyc09g083030.1	300.61	-1.39357	0.360637	-3.86419	0.00011146	0.00183366	inactive protein RESTRICTED TEV MOVEMENT 1-like (AHRD V3.3 *** A0A1S3ZEZ8_TOBAC)
Solyc12g097080.2	135.072	-1.39321	0.476535	-2.92362	0.00345984	0.028806	Glutathione S-transferase (AHRD V3.3 *** A0A200PVK3_9MAGN)
Solyc10g076410.1	1332.97	-1.39316	0.446142	-3.12268	0.0017921	0.0171208	Abscisic acid receptor PYL6 (AHRD V3.3 *** A0A2G3BE77_CAPCH)
Solyc07g022830.3	660.732	-1.39278	0.283514	-4.91258	8.98848e-07	2.88454e-05	EXS (AHRD V3.3 *** A0A200R094_9MAGN)
Solyc06g034290.3	384.098	-1.39247	0.311583	-4.469	7.85857e-06	0.000187659	Glycerol-3-phosphate transporter 1-like protein (AHRD V3.3 *** A0A2K3PR18_TRIPR)
Solyc05g014260.3	1706.33	-1.39003	0.392357	-3.54277	0.000395943	0.00518977	Two-component response regulator (AHRD V3.3 *** A0A2G3B918_CAPCH)
Solyc01g097540.4	489.641	-1.39001	0.280785	-4.95046	7.40394e-07	2.42732e-05	annexin 4
Solyc10g076300.2	257.629	-1.38985	0.27022	-5.14342	2.69783e-07	9.98161e-06	CASP-like protein (AHRD V3.3 *** A0A1Q3C9H0_CEPFO)
Solyc01g089850.4	320.397	-1.3889	0.283906	-4.89211	9.97612e-07	3.17171e-05	cyclinU4_1
Solyc11g066640.1	111.459	-1.38855	0.253769	-5.47173	4.45674e-08	2.05145e-06	Transferase (AHRD V3.3 *** A0A200R9R6_9MAGN)
Solyc07g065110.1	472.487	-1.38829	0.482084	-2.87977	0.00397962	0.0320032	Bifunctional inhibitor/plant lipid transfer protein/seed storage helical domain containing protein (AHRD V3.3 *** A0A2P5G019_TREOI)
Solyc02g092770.3	256.35	-1.38752	0.269204	-5.15416	2.54772e-07	9.50829e-06	Sigma-B regulation protein RsbQ (AHRD V3.3 *** A0A2V2Z439_9BACL)
Solyc02g077270.4	979.606	-1.38553	0.31712	-4.3691	1.2476e-05	0.000278692	Calcium-binding EF-hand family protein (AHRD V3.3 *-* A0A2U1MZJ3_ARTAN)
Solyc01g107590.3	4552.34	-1.38475	0.308186	-4.49321	7.01561e-06	0.000170811	Cinnamyl alcohol dehydrogenase (AHRD V3.3 *** J7FMA4_NICAT)
Solyc01g067370.3	192.526	-1.38369	0.315119	-4.391	1.12832e-05	0.000256874	TSB
Solyc01g109810.2	131.745	-1.38357	0.452197	-3.05967	0.00221584	0.0202831	tRNA-methyltransferase non-catalytic subunit trm6MTase subunit (AHRD V3.3 *** Q9FJZ5_ARATH)
Solyc02g082120.3	911.106	-1.38351	0.341791	-4.04781	5.16982e-05	0.000956382	DNA-3-methyladenine glycosylase I (AHRD V3.3 *** B6TPB7_MAIZE)
Solyc06g034410.3	88.8615	-1.38291	0.362424	-3.81573	0.000135782	0.00214598	DUF1442 domain-containing protein (AHRD V3.3 *** A0A1Q3BAQ3_CEPFO)
Solyc02g094190.3	1547.26	-1.38262	0.353702	-3.90899	9.26822e-05	0.00157008	Major facilitator superfamily protein (AHRD V3.3 *** A0A2U1PZJ0_ARTAN)
Solyc01g066850.4	238.974	-1.37914	0.419369	-3.2886	0.00100687	0.0108257	WAT1-related protein (AHRD V3.3 *** K4AWT5_SOLLC)
Solyc08g081550.4	2176.92	-1.37898	0.376177	-3.66578	0.000246582	0.00352249	1-aminocyclopropane-1-carboxylate synthase (AHRD V3.3 *** B2NIX1_CAPCH)
Solyc02g077080.3	6036.83	-1.3785	0.338071	-4.07754	4.5515e-05	0.00086242	Protein trichome birefringence-like 40 (AHRD V3.3 *** A0A2G2VBM9_CAPBA)
Solyc02g069290.3	903.498	-1.37755	0.28765	-4.78898	1.67629e-06	5.00363e-05	RING-type E3 ubiquitin transferase (AHRD V3.3 *-* A0A218W8P0_PUNGR)
Solyc04g016070.2	89.2545	-1.37723	0.416633	-3.30561	0.000947713	0.0103237	agamous-like MADS-box protein AGL15 (AHRD V3.3 *** A0A2I4ECY7_9ROSI)
Solyc02g091350.4	665.02	-1.37722	0.284412	-4.84235	1.28311e-06	3.94632e-05	Glycosyltransferase (AHRD V3.3 *** A0A2U1LPX5_ARTAN)
Solyc03g006240.3	623.643	-1.37626	0.325963	-4.22213	2.42004e-05	0.000499165	GDSL esterase/lipase (AHRD V3.3 *** A0A2G2ZLG9_CAPAN)
Solyc08g077460.3	2312.45	-1.37552	0.314499	-4.3737	1.2216e-05	0.000274453	SBP (S-ribonuclease binding protein) family protein (AHRD V3.3 *** Q8LCK5_ARATH)
Solyc10g005100.3	1906.14	-1.37533	0.356523	-3.85762	0.000114498	0.00186901	Plasma membrane-associated cation-binding protein 1 (AHRD V3.3 *** A0A2G2YJZ6_CAPAN)
Solyc02g091370.2	744.279	-1.3751	0.342199	-4.01842	5.85901e-05	0.0010595	Glycosyltransferase (AHRD V3.3 *** A0A2U1NU39_ARTAN)
Solyc01g111830.3	2018.79	-1.37495	0.338936	-4.05667	4.97784e-05	0.000927772	Methyltransferase (AHRD V3.3 *** O24154_TOBAC)
Solyc09g091960.3	508.085	-1.37471	0.197122	-6.97388	3.08318e-12	3.42684e-10	High mobility group B protein 15 (AHRD V3.3 *** A0A1U8FAJ0_CAPAN)
Solyc09g014250.3	551.594	-1.37471	0.311128	-4.41845	9.94094e-06	0.000230734	Transcription factor DIVARICATA (AHRD V3.3 *** A0A2G2VYG4_CAPBA)
Solyc02g063170.3	854.261	-1.37351	0.338324	-4.05974	4.91277e-05	0.000918775	Abscisic acid (Aba)-deficient 4 (AHRD V3.3 *-* A0A1P8AQ81_ARATH)
Solyc11g011755.1	146.271	-1.37315	0.30233	-4.5419	5.575e-06	0.000139846	Unknown protein
Solyc02g069600.3	831.815	-1.37285	0.349067	-3.93291	8.39226e-05	0.00144497	Cytochrome P450 (AHRD V3.3 *** A0A200R9G0_9MAGN)
Solyc07g006420.1	114.868	-1.37252	0.426851	-3.21545	0.00130238	0.0132608	transmembrane protein (AHRD V3.3 *** AT2G18680.1)
Solyc04g080250.3	611.103	-1.37222	0.415278	-3.30434	0.000952015	0.0103623	Deoxyuridine 5'-triphosphate nucleotidohydrolase (AHRD V3.3 *** A0A2G3AX44_CAPCH)
Solyc10g080610.1	1329.62	-1.37181	0.405608	-3.3821	0.000719327	0.0083303	F-box/kelch-repeat protein At1g15670-like (AHRD V3.3 *** A0A2I4E0A4_9ROSI)
Solyc06g064990.2	244.352	-1.37155	0.344259	-3.98405	6.77501e-05	0.00120131	GDSL esterase/lipase 5-like (AHRD V3.3 *** A0A1U8FAQ0_CAPAN)
Solyc12g008530.2	614.712	-1.37109	0.344516	-3.97975	6.89884e-05	0.00122248	Pectinesterase (AHRD V3.3 *** A0A2G2YV59_CAPAN)
Solyc04g014940.2	164.536	-1.37089	0.317403	-4.31908	1.56681e-05	0.000342444	Unknown protein
Solyc01g079270.1	60.9672	-1.37074	0.42195	-3.24859	0.00115977	0.0121078	transcription factor UPBEAT1 (AHRD V3.3 *** XP_022860772.1)
Solyc09g090020.4	536.922	-1.37054	0.47476	-2.88681	0.00389164	0.0314344	Germin-like protein subfamily 1 member 20 (AHRD V3.3 *** A0A2G2W1A8_CAPBA)
Solyc05g018700.4	1876.66	-1.37016	0.314443	-4.35742	1.31605e-05	0.000291837	Protein disulfide-isomerase (AHRD V3.3 *** A0A2G2WTW8_CAPBA)
Solyc06g069400.4	881.416	-1.36975	0.26727	-5.12497	2.97584e-07	1.08777e-05	Isoaspartyl peptidase/L-asparaginase (AHRD V3.3 *** A0A1U8EDB4_CAPAN)
Solyc02g077000.3	1392.43	-1.36935	0.429953	-3.18489	0.00144811	0.0144024	Phospholipase A1-II 1 (AHRD V3.3 *** A0A1U8FS88_CAPAN)
Solyc09g010940.4	2155.26	-1.36787	0.395976	-3.45441	0.000551489	0.00678614	Haloacid dehalogenase-like hydrolase (HAD) superfamily protein (AHRD V3.3 *** A0A1P8BF18_ARATH)
Solyc08g060920.4	2125.08	-1.36741	0.495228	-2.76117	0.00575939	0.0425718	IDS4-like
Solyc04g055130.1	59.6649	-1.36724	0.337276	-4.05376	5.04011e-05	0.000937461	C2 calcium/lipid-binding domain, CaLB (AHRD V3.3 *-* A0A2U1PHW5_ARTAN)
Solyc06g073570.4	950.182	-1.36543	0.445309	-3.06626	0.00216757	0.0199481	Cytochrome P450 (AHRD V3.3 *** A0A2U1Q1Z2_ARTAN)
Solyc05g006050.3	1090.89	-1.36333	0.31536	-4.3231	1.53851e-05	0.000336796	cyclinD1_1
Solyc05g007230.4	777.47	-1.36294	0.24936	-5.46576	4.60921e-08	2.10744e-06	Receptor-like kinase (AHRD V3.3 *-* A0A0K9NLV5_ZOSMR)
Solyc12g006230.3	127.04	-1.36293	0.383442	-3.55445	0.000378773	0.00500793	RING/U-box superfamily protein (AHRD V3.3 *** AT2G04240.2)
Solyc11g011190.1	607.735	-1.36227	0.321413	-4.2384	2.25123e-05	0.00046987	Exostosin-like protein (AHRD V3.3 *** A0A2U1NB95_ARTAN)
Solyc12g099465.1	853.003	-1.36115	0.388537	-3.50326	0.000459593	0.00585291	senescence-associated gene 21 (AHRD V3.3 -** AT4G02380.1)
Solyc04g080960.4	15367.8	-1.36078	0.315937	-4.30714	1.65381e-05	0.000358876	pre-pro-cysteine proteinase
Solyc05g018130.3	1079.91	-1.35998	0.275283	-4.94031	7.79979e-07	2.53883e-05	2-oxoglutarate (2OG) and Fe(II)-dependent oxygenase superfamily protein (AHRD V3.3 *** B4FBV2_MAIZE)
Solyc07g066190.3	377.83	-1.35955	0.261098	-5.20705	1.91862e-07	7.43045e-06	PRA1 family protein (AHRD V3.3 *** A0A2G2Z637_CAPAN)
Solyc10g055680.1	708.87	-1.35939	0.330136	-4.11766	3.82731e-05	0.000743226	Methyltransferase (AHRD V3.3 *** O24153_TOBAC)
Solyc12g019640.2	336.583	-1.35905	0.303443	-4.47875	7.50805e-06	0.000180391	Pleiotropic drug resistance protein (AHRD V3.3 *-* C8CA13_CUCSA)
Solyc03g034057.1	127.786	-1.35898	0.33376	-4.07172	4.6667e-05	0.000878823	Unknown protein
Solyc03g120330.1	222.677	-1.35897	0.371977	-3.65336	0.000258828	0.00366487	F-box/kelch-repeat protein (AHRD V3.3 *** A0A1J3H379_NOCCA)
Solyc02g072480.4	509.191	-1.35891	0.285712	-4.75624	1.97236e-06	5.76691e-05	LRR receptor-like kinase (AHRD V3.3 *** A0A072V4N4_MEDTR)
Solyc05g006790.2	312.66	-1.35885	0.351044	-3.87087	0.000108448	0.00179166	Actin cross-linking protein (AHRD V3.3 *** Q0WQH3_ARATH)
Solyc03g044300.3	752.313	-1.35833	0.300573	-4.51914	6.20915e-06	0.000153361	APETALA2a
Solyc11g012420.2	737.979	-1.35792	0.463563	-2.9293	0.00339728	0.0283802	Cytochrome b561 and DOMON domain-containing protein (AHRD V3.3 *** A0A2G2VD03_CAPBA)
Solyc11g010270.2	2803.07	-1.3566	0.330176	-4.10872	3.97863e-05	0.000766623	Homeobox-leucine zipper protein HOX4 (AHRD V3.3 *** A0A2G2Y5D1_CAPAN)
Solyc11g007130.2	1156.99	-1.35638	0.282427	-4.80256	1.56647e-06	4.71182e-05	Major facilitator superfamily (AHRD V3.3 *** A0A200Q6B3_9MAGN)
Solyc06g082860.4	453.412	-1.35492	0.235665	-5.74934	8.959e-09	4.78431e-07	Cytochrome and DOMON domain-containing protein (AHRD V3.3 *** A0A2G2ZEL3_CAPAN)
Solyc03g080030.4	122.78	-1.35468	0.336585	-4.02477	5.70314e-05	0.00103543	major latex allergen Hev b 5-like (AHRD V3.3 *-* XP_004235040.1)
Solyc10g085500.2	204.355	-1.35436	0.300881	-4.50131	6.75353e-06	0.000165644	Cytochrome P450 (AHRD V3.3 *** A0A2U1LHU2_ARTAN)
Solyc03g120890.3	634.109	-1.35293	0.302576	-4.47139	7.77132e-06	0.000186063	GATA transcription factor (AHRD V3.3 *** K4BMN8_SOLLC)
Solyc02g063450.4	5625.66	-1.35271	0.335533	-4.03152	5.54183e-05	0.00101151	Glycine-rich domain-containing protein 2 (AHRD V3.3 *** A0A2G3A574_CAPAN)
Solyc07g018140.3	979.869	-1.35249	0.340143	-3.97624	7.00124e-05	0.00123821	Protein kinase superfamily protein (AHRD V3.3 *** A0A2U1MSN8_ARTAN)
Solyc10g008320.1	271.182	-1.35114	0.261842	-5.16015	2.46756e-07	9.24219e-06	microtubule-associated protein (AHRD V3.3 *** AT4G28310.1)
Solyc04g074470.1	1601.19	-1.35046	0.421101	-3.20698	0.00134137	0.0135635	Protein EXORDIUM-like 2 (AHRD V3.3 *** A0A2G3CNT3_CAPCH)
Solyc09g059270.3	1383.73	-1.3502	0.283855	-4.75665	1.96832e-06	5.76208e-05	ER lumen protein retaining receptor (AHRD V3.3 *** A0A200QBW0_9MAGN)
Solyc04g014990.3	82.9081	-1.35	0.340788	-3.96139	7.4514e-05	0.00130433	Glycosyltransferase (AHRD V3.3 *-* A0A0A1WCT3_NICAT)
Solyc12g019620.2	500.124	-1.34885	0.283691	-4.75467	1.98775e-06	5.78182e-05	Pleiotropic drug resistance protein (AHRD V3.3 *** C8CA13_CUCSA)
Solyc10g018330.3	80.2943	-1.34723	0.327329	-4.11582	3.85802e-05	0.000746539	Plant invertase/pectin methylesterase inhibitor protein (AHRD V3.3 *** A0A2K3LH23_TRIPR)
Solyc08g079720.3	579.037	-1.34678	0.341321	-3.94579	7.95373e-05	0.00138164	AT-hook motif nuclear-localized protein (AHRD V3.3 *** A0A2G2XKJ2_CAPBA)
Solyc08g074390.3	1803.92	-1.3463	0.391248	-3.44103	0.000579501	0.0070515	Glucan endo-1,3-beta-glucosidase 5 (AHRD V3.3 *** A0A1U8GSD0_CAPAN)
Solyc09g074210.3	587.465	-1.34521	0.300926	-4.47023	7.81352e-06	0.000186746	DNAse I-like superfamily protein (AHRD V3.3 *** A0A2U1Q9H2_ARTAN)
Solyc01g006660.3	612.022	-1.34437	0.276768	-4.85738	1.18951e-06	3.69167e-05	Subtilisin-like protease (AHRD V3.3 *** A0A2I0XJ46_9ASPA)
Solyc11g067340.1	118.552	-1.34385	0.3584	-3.74958	0.00017713	0.00267459	Acylsugar acyltransferase 3 (AHRD V3.3 *** A0A0B5J4M4_SOLHA)
Solyc03g006840.4	361.064	-1.34271	0.232582	-5.77307	7.78423e-09	4.20626e-07	LOW protein: M-phase inducer phosphatase-like protein (AHRD V3.3 *** Q9FIS0_ARATH)
Solyc04g079240.3	717.681	-1.3427	0.498289	-2.69462	0.00704679	0.0495942	Patatin (AHRD V3.3 *** A0A2G2X0P5_CAPBA)
Solyc02g089920.1	236.202	-1.34251	0.283939	-4.72816	2.26564e-06	6.4663e-05	Protein kinase domain (AHRD V3.3 *** A0A200R7I5_9MAGN)
Solyc09g015520.3	1831.97	-1.34194	0.347702	-3.85946	0.000113639	0.00185943	Leucine-rich repeat receptor-like protein kinase PXC2 (AHRD V3.3 *** A0A1U8ED78_CAPAN)
Solyc12g055920.3	448.566	-1.33916	0.282895	-4.73376	2.20393e-06	6.30334e-05	Calcineurin B-like protein 4 (AHRD V3.3 *** A0A1U8ER88_CAPAN)
Solyc07g018430.3	78.6351	-1.33832	0.416079	-3.2165	0.00129766	0.0132325	Unknown protein
Solyc05g054450.1	242.518	-1.33426	0.302678	-4.40817	1.04246e-05	0.000241034	hypothetical protein (AHRD V3.3 *** AT3G55420.1)
Solyc09g011190.1	745.766	-1.33365	0.397773	-3.35279	0.000800005	0.00905745	Legume-specific protein (AHRD V3.3 *-* S5VL86_9FABA)
Solyc07g055970.1	206.908	-1.33347	0.246452	-5.4107	6.27799e-08	2.78888e-06	Cytochrome P450 (AHRD V3.3 *** A0A200R878_9MAGN)
Solyc06g035790.3	596.349	-1.33188	0.187302	-7.11086	1.15325e-12	1.41399e-10	S-adenosyl-L-methionine-dependent methyltransferases superfamily protein (AHRD V3.3 *** A0A2U1NSE2_ARTAN)
Solyc03g032230.1	90.2917	-1.33171	0.44297	-3.00633	0.00264426	0.0233525	Heat shock protein 90-1 (AHRD V3.3 *-* A0A2G2XG09_CAPBA)
Solyc06g066580.4	950.744	-1.33134	0.294296	-4.5238	6.07378e-06	0.000150698	bHLH transcription factor137
Solyc10g085950.2	605.638	-1.33015	0.294744	-4.51289	6.39498e-06	0.000157241	ABC transporter protein (AHRD V3.3 *** A0A1L4BHU2_ORYSI)
Solyc01g100920.3	363.457	-1.32942	0.346822	-3.83314	0.000126518	0.00202771	WAT1-related protein (AHRD V3.3 *** K4B1C3_SOLLC)
Solyc03g114750.3	356.459	-1.32933	0.275745	-4.82086	1.42938e-06	4.34728e-05	18S pre-ribosomal assembly protein gar2-like protein (AHRD V3.3 --* NP_178475.2)
Solyc06g071370.1	132.8	-1.32904	0.366749	-3.62385	0.000290245	0.00401613	NHL domain protein (AHRD V3.3 *** AT5G14895.1)
Solyc06g065340.1	471.702	-1.32817	0.281717	-4.71454	2.42259e-06	6.80764e-05	hypothetical protein (AHRD V3.3 *** AT1G22680.1)
Solyc09g082760.3	671.654	-1.32773	0.318948	-4.16284	3.14318e-05	0.00062548	Aspartic proteinase A1 (AHRD V3.3 *** A0A2G3CJM2_CAPCH)
Solyc07g017780.4	22250.1	-1.32549	0.321108	-4.12788	3.6612e-05	0.000714052	(DB226) meloidogyne-induced giant cell protein
Solyc06g060070.3	491.989	-1.32481	0.39374	-3.36468	0.000766327	0.00873038	2-oxoglutarate (2OG) and Fe(II)-dependent oxygenase superfamily protein (AHRD V3.3 *** A0A2U1QIX6_ARTAN)
Solyc10g083420.2	79.0625	-1.32387	0.249636	-5.30318	1.13801e-07	4.68607e-06	Inosine/uridine-preferring nucleoside hydrolase domain-containing protein (AHRD V3.3 *** A0A2U1L4C1_ARTAN)
Solyc03g116470.2	157.089	-1.32363	0.333354	-3.97064	7.16784e-05	0.0012625	transmembrane protein (AHRD V3.3 *** AT1G80200.3)
Solyc02g077880.3	2481.84	-1.32334	0.353149	-3.74725	0.000178783	0.00269178	Auxin-repressed protein (AHRD V3.3 *** A9YSI8_TOBAC)
Solyc06g068440.4	1619.21	-1.32328	0.399131	-3.3154	0.00091511	0.0100647	cinnamoyl-CoA reductase
Solyc01g091670.3	129.704	-1.32299	0.249285	-5.30713	1.11364e-07	4.59263e-06	3-oxo-Delta(4,5)-steroid 5-beta-reductase (AHRD V3.3 *** A0A2G3DDY0_CAPCH)
Solyc01g094270.3	211.054	-1.32195	0.257519	-5.1334	2.84558e-07	1.04716e-05	NAD(P)-binding Rossmann-fold superfamily protein (AHRD V3.3 *** F4JE70_ARATH)
Solyc04g011670.3	1891.93	-1.32157	0.270025	-4.89424	9.86874e-07	3.14848e-05	Transcription factor TGA7 (AHRD V3.3 *** A0A1U8GLI3_CAPAN)
Solyc10g009190.1	467.194	-1.32098	0.346387	-3.81359	0.000136962	0.00216213	glycine-rich protein (AHRD V3.3 *-* AT4G21620.2)
Solyc10g086490.2	616.755	-1.32057	0.362345	-3.64452	0.000267896	0.00376018	Protein phosphatase 2C (AHRD V3.3 *-* A0A2U1P5P3_ARTAN)
Solyc07g062810.4	685.226	-1.31864	0.256068	-5.14956	2.61092e-07	9.71264e-06	D-amino-acid transaminase, chloroplastic (AHRD V3.3 *** A0A2G2Z4Z6_CAPAN)
Solyc08g007780.3	279.686	-1.31844	0.342127	-3.85366	0.000116365	0.00189209	Expansin (AHRD V3.3 *** K4CIR5_SOLLC)
Solyc04g074810.4	581.844	-1.31722	0.331748	-3.97054	7.1709e-05	0.0012625	Basic helix-loop-helix (BHLH) DNA-binding superfamily protein (AHRD V3.3 *-* A0A2U1PPA1_ARTAN)
Solyc10g085800.2	355.673	-1.31683	0.312399	-4.21523	2.4952e-05	0.000512575	PLATZ transcription factor family protein (AHRD V3.3 *** F4IHN4_ARATH)
Solyc03g007870.3	3091.61	-1.31672	0.406181	-3.24171	0.00118814	0.0123427	heavy metal-associated isoprenylated plant protein 3-like (AHRD V3.3 *** A0A1U8G733_CAPAN)
Solyc04g058160.2	84.5112	-1.31637	0.352509	-3.73428	0.000188251	0.00280958	Calcium-dependent protein kinase (AHRD V3.3 --* CDPK_DAUCA)
Solyc01g112140.4	1904.6	-1.31509	0.333365	-3.94489	7.98381e-05	0.00138511	Flavin-containing monooxygenase (AHRD V3.3 *** A0A1U8E9P1_CAPAN)
Solyc11g020100.3	720.238	-1.31495	0.296497	-4.43494	9.20976e-06	0.00021652	Disease resistance protein (AHRD V3.3 *** A0A2U1N8H9_ARTAN)
Solyc09g008930.4	635.153	-1.31493	0.296058	-4.44146	8.93501e-06	0.000210604	DUF668 domain-containing protein/DUF3475 domain-containing protein (AHRD V3.3 *** A0A1Q3CD25_CEPFO)
Solyc11g072580.2	514.913	-1.31483	0.340881	-3.85716	0.000114712	0.00187028	Protein NRT1/ PTR FAMILY 2.7 (AHRD V3.3 *** A0A1U8EMW8_CAPAN)
Solyc04g026110.4	180.897	-1.3143	0.239652	-5.4842	4.15333e-08	1.92802e-06	Disease resistance protein (AHRD V3.3 *** A0A200PUC6_9MAGN)
Solyc11g069030.3	580.762	-1.31183	0.398945	-3.28826	0.0010081	0.0108347	blind
Solyc01g066980.3	686.729	-1.31123	0.348582	-3.76163	0.000168811	0.00256694	Flowering-promoting factor 1 (AHRD V3.3 *** A0A1U8FMN5_CAPAN)
Solyc07g006590.1	615.407	-1.3112	0.383641	-3.41777	0.000631361	0.00752514	hypothetical protein (AHRD V3.3 *** AT5G35732.1)
Solyc02g091300.3	178.67	-1.31097	0.34438	-3.80676	0.000140799	0.00221503	Heavy metal-associated isoprenylated plant protein (AHRD V3.3 *** A0A2R6PA46_ACTCH)
Solyc03g096770.1	113.692	-1.31096	0.403686	-3.24747	0.00116437	0.0121465	Protein RESPONSE TO LOW SULFUR 2 (AHRD V3.3 *-* LSU2_ARATH)
Solyc10g074900.2	2632.28	-1.31035	0.397827	-3.29376	0.000988557	0.0106624	GPCR kinase (AHRD V3.3 *** A0A2P5CHJ2_PARAD)
Solyc10g086520.2	439.234	-1.31018	0.263032	-4.98108	6.32302e-07	2.10066e-05	expansin 6
Solyc08g081820.4	361.682	-1.31014	0.380484	-3.44336	0.000574523	0.00700965	Cation/H(+) antiporter 19 (AHRD V3.3 *** A0A2G2XJH4_CAPBA)
Solyc12g009470.2	1235.26	-1.308	0.30116	-4.3432	1.40423e-05	0.000310134	yellow-green-2
Solyc06g061020.3	4394.43	-1.30765	0.330698	-3.95423	7.67818e-05	0.00133888	SBP (S-ribonuclease binding protein) family protein (AHRD V3.3 *** Q8LCK5_ARATH)
Solyc04g009660.2	352.344	-1.30752	0.235904	-5.54257	2.98058e-08	1.42974e-06	Disease resistance protein (AHRD V3.3 *** A0A200PUC6_9MAGN)
Solyc08g079250.4	1697.33	-1.30444	0.286313	-4.55598	5.21423e-06	0.000132252	Bifunctional inhibitor/lipid-transfer protein/seed storage 2S albumin superfamily protein (AHRD V3.3 *** A0A2U1L4X0_ARTAN)
Solyc10g084910.3	96.9554	-1.30411	0.293911	-4.43709	9.11812e-06	0.00021455	Transcriptional regulator TAC1 (AHRD V3.3 *** A0A2G2XZB0_CAPAN)
Solyc01g109420.3	367.25	-1.30152	0.261739	-4.97258	6.60686e-07	2.18963e-05	Quinone reductase family protein (AHRD V3.3 *** A0A1P8B767_ARATH)
Solyc03g058430.3	407.673	-1.30102	0.275483	-4.7227	2.32736e-06	6.60429e-05	Fatty acid desaturase (AHRD V3.3 *** E7CCC0_9BRAS)
Solyc09g066010.3	751.576	-1.29915	0.287361	-4.52097	6.15556e-06	0.000152312	WRKY transcription factor 24
Solyc06g076320.1	54.3517	-1.29898	0.477735	-2.71904	0.00654709	0.0469947	DVL (AHRD V3.3 *** A0A2U1MHP2_ARTAN)
Solyc02g078210.3	9726.76	-1.29847	0.345459	-3.75869	0.000170808	0.00259373	Ubiquitin-conjugating enzyme (AHRD V3.3 *** A0A200QBL2_9MAGN)
Solyc05g007940.3	765.12	-1.29814	0.401295	-3.23488	0.00121695	0.0125846	LERNALX L.esculentum ribonuclease lx
Solyc09g074760.1	84.7351	-1.29778	0.416068	-3.11915	0.00181373	0.0172611	Nuclear transcription factor Y subunit B-3 (AHRD V3.3 *** A0A2G2ZW85_CAPAN)
Solyc08g075320.4	1394.4	-1.29746	0.389689	-3.32948	0.000870086	0.00967069	Cytochrome P450 (AHRD V3.3 *** A0A200R6R4_9MAGN)
Solyc02g076990.3	143.857	-1.29588	0.22071	-5.87142	4.32077e-09	2.43585e-07	Phospholipase A1-II 1 (AHRD V3.3 *** A0A1U8FS88_CAPAN)
Solyc02g087200.2	827.311	-1.29508	0.302191	-4.28562	1.82232e-05	0.000390486	RING-type E3 ubiquitin transferase (AHRD V3.3 *** A0A2G2XIC9_CAPBA)
Solyc08g007680.1	286.288	-1.29476	0.249143	-5.19684	2.02701e-07	7.76226e-06	Subtilisin-like protease (AHRD V3.3 *** Q9LWA3_SOLLC)
Solyc02g091470.3	678.027	-1.29418	0.274493	-4.7148	2.41953e-06	6.80606e-05	Protein kinase superfamily protein (AHRD V3.3 *** A0A2U1NMG2_ARTAN)
Solyc12g056980.1	313.105	-1.29321	0.392008	-3.29894	0.000970507	0.0105128	Ethylene-responsive transcription factor (AHRD V3.3 *-* A0A2G2ZQC4_CAPAN)
Solyc04g054730.3	684.237	-1.29295	0.334556	-3.86468	0.000111236	0.00183108	Sulfate transporter-like protein (AHRD V3.3 *** A0A2K3NYV6_TRIPR)
Solyc05g006770.4	386.765	-1.29284	0.23558	-5.48793	4.06662e-08	1.8942e-06	Protein kinase domain (AHRD V3.3 *-* A0A200QNK8_9MAGN)
Solyc11g005190.3	170.737	-1.29211	0.30561	-4.22795	2.35831e-05	0.000489233	WD40 repeat (AHRD V3.3 *** A0A200QUE5_9MAGN)
Solyc04g008500.4	615.523	-1.29195	0.241869	-5.34154	9.21618e-08	3.90076e-06	Protein indeterminate-domain 6, chloroplastic (AHRD V3.3 *** A0A2G3CF47_CAPCH)
Solyc01g095820.2	80.2671	-1.29143	0.350237	-3.68731	0.000226633	0.0032928	RING/U-box superfamily protein (AHRD V3.3 *-* A0A2U1KEI5_ARTAN)
Solyc07g008280.4	973.089	-1.28994	0.379455	-3.39945	0.000675214	0.00792688	cytochrome P450 family protein (AHRD V3.3 -** AT3G15760.1)
Solyc09g007680.4	1086.68	-1.2898	0.264107	-4.88363	1.04151e-06	3.277e-05	Zinc finger, RING-CH-type, Zinc finger, RING/FYVE/PHD-type (AHRD V3.3 *** A0A2U1LSH5_ARTAN)
Solyc04g080650.4	361.92	-1.28862	0.326934	-3.94153	8.09632e-05	0.00140131	Cytochrome P450 (AHRD V3.3 *-* A0A200QE46_9MAGN)
Solyc01g094790.3	673.74	-1.28853	0.286861	-4.49183	7.06135e-06	0.000171467	Cysteine synthase (AHRD V3.3 *** A0A2G3BSX6_CAPCH)
Solyc05g056560.3	292.143	-1.28637	0.205708	-6.25338	4.0167e-10	2.87499e-08	Protein Hikeshi (AHRD V3.3 *** A0A1J3IID3_NOCCA)
Solyc01g111500.3	512.029	-1.28621	0.380236	-3.38267	0.000717851	0.00831673	R2R3MYB transcription factor 7
Solyc07g006170.4	294.338	-1.28612	0.294395	-4.36869	1.24995e-05	0.00027899	Exostosin domain-containing protein (AHRD V3.3 *** A0A1Q3D3Q6_CEPFO)
Solyc10g006010.3	985.425	-1.28527	0.270724	-4.74752	2.05928e-06	5.97082e-05	Two pore potassium channel a (AHRD V3.3 *** A0A2G2VRA3_CAPBA)
Solyc08g008430.4	236.462	-1.28418	0.327936	-3.91596	9.00449e-05	0.0015311	NAD(P)-binding Rossmann-fold superfamily protein (AHRD V3.3 *** A0A2U1L921_ARTAN),Pfam:PF13561
Solyc08g005280.2	666.73	-1.28391	0.192871	-6.65683	2.79799e-11	2.54162e-09	Cellulose synthase (AHRD V3.3 *** A0A2U1KRA4_ARTAN)
Solyc11g069220.2	554.085	-1.28384	0.361795	-3.54853	0.000387382	0.00508977	MLO-like protein (AHRD V3.3 *** K4DA78_SOLLC)
Solyc06g073520.3	949.879	-1.2837	0.214981	-5.97121	2.35503e-09	1.41519e-07	Solute carrier family 35 protein (DUF914) (AHRD V3.3 *** A0A1I9LLD6_ARATH)
Solyc09g082210.4	2059.1	-1.28355	0.36335	-3.53253	0.000411605	0.00535896	DUF581 domain-containing protein (AHRD V3.3 *** A0A1Q3DCU3_CEPFO)
Solyc10g008330.4	210.107	-1.28292	0.342179	-3.74927	0.000177348	0.00267459	MLP-like protein 423 (AHRD V3.3 *** A0A2I4G2T9_9ROSI)
Solyc01g099340.3	947.57	-1.28278	0.311602	-4.11673	3.84287e-05	0.000745632	Protein indeterminate-domain 12 (AHRD V3.3 *** A0A2G2W7U4_CAPBA)
Solyc11g007825.1	67.3801	-1.28129	0.313029	-4.09321	4.2545e-05	0.000812903	Unknown protein
Solyc04g015620.3	866.721	-1.28042	0.292718	-4.37424	1.21854e-05	0.00027412	DUF642 domain-containing protein (AHRD V3.3 *** A0A1Q3AUQ6_CEPFO)
Solyc06g053620.4	400.564	-1.27912	0.383848	-3.33235	0.000861151	0.00958307	phosphoenolpyruvate carboxylase kinase 2
Solyc07g008710.3	71.4278	-1.27863	0.346807	-3.68685	0.000227044	0.00329679	MLP-like protein 43 (AHRD V3.3 *** A0A2U1L1Z2_ARTAN)
Solyc08g005100.3	262.498	-1.27841	0.284899	-4.48723	7.21559e-06	0.000174602	PLATZ transcription factor family protein (AHRD V3.3 *** F4IEB6_ARATH)
Solyc07g056400.1	1426.9	-1.27819	0.390187	-3.27583	0.00105353	0.0112302	Serine/threonine-protein kinase WAG2 (AHRD V3.3 *** A0A2G2Z4Q4_CAPAN)
Solyc11g010280.1	427.771	-1.27748	0.381696	-3.34685	0.000817342	0.00921178	Unknown protein
Solyc12g043150.3	275.555	-1.27647	0.331921	-3.84569	0.000120214	0.0019426	Regulator of Vps4 activity in the MVB pathway protein (AHRD V3.3 *-* Q8L402_ARATH)
Solyc03g013340.3	491.629	-1.2748	0.223144	-5.7129	1.11066e-08	5.81754e-07	NOD26-like intrinsic protein 2.1
Solyc04g081590.4	2363.86	-1.27473	0.375416	-3.39551	0.000685016	0.00802816	Receptor protein kinase (AHRD V3.3 *** A0A2R6R3P4_ACTCH)
Solyc09g075970.3	676.857	-1.27337	0.335602	-3.79428	0.000148073	0.00230822	Sec14p-like phosphatidylinositol transfer family protein (AHRD V3.3 *** F4I8Q8_ARATH)
Solyc05g009170.3	462.724	-1.27134	0.42373	-3.00036	0.0026966	0.0237076	Zinc finger protein 8 (AHRD V3.3 *** A0A2G3B627_CAPCH)
Solyc04g078990.4	852.193	-1.27066	0.332864	-3.81734	0.000134897	0.00213693	Hexosyltransferase (AHRD V3.3 *** K4BUY3_SOLLC)
Solyc10g086440.2	239.511	-1.26975	0.269794	-4.70636	2.52183e-06	7.06303e-05	Dof zinc finger protein DOF3.6 (AHRD V3.3 *** A0A2G3BF96_CAPCH)
Solyc04g056310.3	282.266	-1.26947	0.353113	-3.59507	0.000324307	0.00438753	MYB transcription factor (AHRD V3.3 *-* A0A0U3IU11_MESCR)
Solyc06g060530.1	201.028	-1.26895	0.304283	-4.17029	3.04218e-05	0.000607592	Protein DETOXIFICATION (AHRD V3.3 *** A0A2I4HQ16_9ROSI)
Solyc03g113270.3	3980.16	-1.26854	0.387066	-3.27732	0.00104799	0.0111887	LEVAHOX1G L.esculentum homeobox
Solyc02g091193.1	324.611	-1.26814	0.360097	-3.52167	0.000428842	0.00553869	Unknown protein
Solyc02g087000.4	1351.45	-1.26806	0.272227	-4.65811	3.19123e-06	8.65621e-05	Potassium transporter (AHRD V3.3 *** A0A2G3AC18_CAPAN)
Solyc01g108750.2	126.192	-1.2672	0.350988	-3.61039	0.00030574	0.00419445	Methylketone synthase Ib (AHRD V3.3 *** E0YCS5_SOLLC)
Solyc03g083070.3	589.348	-1.26719	0.295158	-4.29325	1.76076e-05	0.000379674	Vesicle-associated membrane protein (AHRD V3.3 *-* A0A1Y1IL63_KLENI)
Solyc03g117250.4	456.615	-1.26583	0.330008	-3.83576	0.000125178	0.00200975	Flotillin-like protein 2 (AHRD V3.3 *** A0A2G3CZJ6_CAPCH)
Solyc09g008550.4	384.326	-1.26464	0.213507	-5.9232	3.15746e-09	1.84863e-07	NCS1 family nucleobase:cation symporter-1 (AHRD V3.3 *** A0A328X9Z8_9BURK)
Solyc02g065520.1	370.918	-1.2644	0.25452	-4.9678	6.77169e-07	2.24154e-05	Lyk10 (AHRD V3.3 *** G3KGB1_SOLLC)
Solyc05g007110.2	365.97	-1.26427	0.316038	-4.00037	6.32424e-05	0.00113092	WRKY transcription factor 76
Solyc01g099840.3	2662.79	-1.26426	0.346913	-3.6443	0.000268117	0.00376134	Dormancy/auxin associated protein (AHRD V3.3 *** A0A2K3MXX9_TRIPR)
Solyc08g007980.3	148.244	-1.26401	0.396685	-3.18644	0.00144036	0.0143365	LURP-one-like protein (AHRD V3.3 *** A0A1P8AWJ7_ARATH)
Solyc07g056440.3	919.94	-1.26331	0.36879	-3.42556	0.000613535	0.00737375	Glutathione S-transferase (AHRD V3.3 *** Q9FQE8_SOYBN)
Solyc05g052620.4	2643.03	-1.26266	0.27872	-4.5302	5.89285e-06	0.000146875	Coronatine-insensitive 1
Solyc11g010780.1	955.676	-1.26246	0.338344	-3.73129	0.0001905	0.0028385	UDP-glycosyltransferase 91A1 (AHRD V3.3 *** A0A2G2VDW8_CAPBA)
Solyc02g084940.1	60.4611	-1.26236	0.414647	-3.04441	0.00233134	0.0211002	Heavy metal-associated isoprenylated plant protein (AHRD V3.3 *** A0A2R6S2J5_ACTCH)
Solyc07g056090.1	55.4228	-1.26227	0.394764	-3.19753	0.00138609	0.0139077	Unknown protein
Solyc09g011070.1	366.464	-1.26191	0.201973	-6.24792	4.15962e-10	2.96951e-08	Lectin receptor kinase (AHRD V3.3 *** B8XSM8_WHEAT)
Solyc12g049180.1	80.17	-1.25825	0.34146	-3.6849	0.00022879	0.00331185	Extensin-like protein Ext1 (AHRD V3.3 *** Q8VWM5_SOLLC)
Solyc02g032840.1	95.9067	-1.25799	0.389673	-3.22833	0.00124517	0.0128039	Unknown protein
Solyc04g077130.1	148.906	-1.25785	0.311538	-4.03754	5.40155e-05	0.000988549	50S ribosomal protein 6, chloroplastic (AHRD V3.3 *** A0A2G3CPG8_CAPCH)
Solyc03g116290.3	172.072	-1.25665	0.385269	-3.26175	0.00110727	0.0116982	2-oxoglutarate (2OG) and Fe(II)-dependent oxygenase superfamily protein (AHRD V3.3 *** F4JLS2_ARATH)
Solyc01g006055.1	228.394	-1.25631	0.396892	-3.16538	0.0015488	0.0151837	Dirigent protein (AHRD V3.3 *** K4ASH2_SOLLC)
Solyc10g084780.3	77.4051	-1.25597	0.403996	-3.10887	0.00187806	0.0177866	Expansin (AHRD V3.3 *** K4D3R2_SOLLC)
Solyc06g050500.2	1219.46	-1.25527	0.455542	-2.75555	0.00585936	0.0431475	abscisic acid receptor PYL4-like (AHRD V3.3 *** A0A2I4EQL0_9ROSI)
Solyc03g113730.3	2863.12	-1.2552	0.293928	-4.27044	1.95084e-05	0.000415008	B12D protein (AHRD V3.3 *** Q9XHD5_IPOBA)
Solyc06g074340.3	227.68	-1.25451	0.283536	-4.42449	9.66687e-06	0.000225329	Alpha/beta-Hydrolases superfamily protein (AHRD V3.3 *** B3H6Y0_ARATH)
Solyc07g048090.2	2453.43	-1.25426	0.337875	-3.7122	0.000205462	0.00303006	Fasciclin-like arabinogalactan protein 7 (AHRD V3.3 *** A0A2G2Z2X7_CAPAN)
Solyc01g109090.2	244.448	-1.25104	0.369489	-3.38587	0.000709523	0.00824234	Unknown protein
Solyc05g050800.3	3880.8	-1.25078	0.418703	-2.98728	0.00281473	0.0244785	Phosphoglycerate mutase family protein (AHRD V3.3 *** A0A1I9LN21_ARATH)
Solyc01g009300.3	4047.95	-1.25047	0.329033	-3.80045	0.000144436	0.00226055	Serine/threonine-protein kinase Nek2 (AHRD V3.3 *** A0A2G2XPS8_CAPBA)
Solyc04g064880.4	1137.91	-1.24903	0.381809	-3.27135	0.00107034	0.0113652	Pathogen-related protein (AHRD V3.3 *** A0A1U8GE43_CAPAN)
Solyc12g038090.1	77.3805	-1.24784	0.342751	-3.64067	0.000271934	0.00380513	Unknown protein
Solyc01g079570.3	1872.67	-1.24742	0.418698	-2.97929	0.00288916	0.0249906	Beta-D-xylosidase 1 (AHRD V3.3 *** A0A1U8DZL0_CAPAN)
Solyc07g043120.1	466.708	-1.2458	0.319026	-3.905	9.42248e-05	0.00159129	Glycosyltransferase (AHRD V3.3 *** A0A288W8G4_GARJA)
Solyc01g090680.3	295.08	-1.24534	0.27362	-4.55133	5.33077e-06	0.000134784	Uncharacterized conserved protein (UCP012943) (AHRD V3.3 *** AT4G25170.1)
Solyc10g083530.2	317.966	-1.24495	0.375304	-3.31718	0.000909322	0.0100107	histone-lysine N-methyltransferase SETD1B-like protein (AHRD V3.3 *** AT5G03670.1)
Solyc03g115690.1	615.072	-1.24493	0.362534	-3.43396	0.000594837	0.00719011	transmembrane protein (AHRD V3.3 *** AT5G61340.2)
Solyc05g044490.3	455.205	-1.24328	0.274541	-4.52858	5.93822e-06	0.000147871	Plant resistance protein (AHRD V3.3 *** O81136_SOLLC)
Solyc11g071720.2	192.801	-1.24271	0.31057	-4.00137	6.29755e-05	0.00112688	Alpha/beta-Hydrolases superfamily protein (AHRD V3.3 *** A0A1P8BCJ0_ARATH)
Solyc12g099730.3	219.183	-1.24181	0.306576	-4.05056	5.10953e-05	0.000948437	DUF604 domain-containing protein (AHRD V3.3 *** A0A1Q3CIC6_CEPFO)
Solyc10g081680.1	128.903	-1.2417	0.294065	-4.22255	2.41549e-05	0.000498824	Unknown protein
Solyc04g076350.1	631.855	-1.24154	0.201532	-6.16053	7.25029e-10	4.93128e-08	Kinase interacting (KIP1-like) family protein (AHRD V3.3 *-* A0A2U1KWG5_ARTAN)
Solyc05g005560.4	3833.97	-1.24141	0.431654	-2.87594	0.00402821	0.0323274	polygalacturonase isoenzyme 1 beta subunit
Solyc11g039570.3	124.096	-1.24113	0.247724	-5.01014	5.439e-07	1.83144e-05	Peroxidase (AHRD V3.3 *** K4D7T6_SOLLC)
Solyc07g062740.4	323.459	-1.24072	0.454458	-2.7301	0.00633148	0.045822	serine/arginine repetitive matrix protein (AHRD V3.3 --* AT3G15115.1)
Solyc11g069620.3	570.108	-1.24044	0.239344	-5.18264	2.18763e-07	8.31908e-06	CC-NBS-LRR type resistance protein (AHRD V3.3 *** E3W9R5_CAPCH)
Solyc02g065780.1	629.776	-1.23978	0.368171	-3.36741	0.000758782	0.00867696	Protein RALF-like 27 (AHRD V3.3 *** A0A2G3D352_CAPCH)
Solyc10g078310.2	611.351	-1.23969	0.299741	-4.13589	3.53587e-05	0.000694025	Two-component response regulator ARR1 (AHRD V3.3 *** A0A2G3BIG6_CAPCH)
Solyc03g033770.1	57.958	-1.23807	0.407912	-3.03514	0.00240424	0.021617	protein HYPER-SENSITIVITY-RELATED 4-like (AHRD V3.3 *-* A0A2I4HR42_9ROSI)
Solyc06g075360.3	1759.05	-1.23744	0.377475	-3.27819	0.00104476	0.0111628	Tetraspanin-3 (AHRD V3.3 *** A0A1U8H2M6_CAPAN)
Solyc06g076140.4	4487.37	-1.23513	0.43686	-2.82728	0.00469453	0.0363414	Metallothionein-like protein (AHRD V3.3 *-* A8DUB1_SOLLC)
Solyc06g016770.3	730.109	-1.23455	0.270803	-4.55884	5.14373e-06	0.000130828	Zinc finger protein (AHRD V3.3 *** A0A200QI18_9MAGN)
Solyc10g086530.1	314.956	-1.23438	0.228283	-5.40724	6.40021e-08	2.83622e-06	Transcription factor GRAS (AHRD V3.3 *** A0A200R547_9MAGN)
Solyc05g051310.1	148.393	-1.23362	0.389166	-3.16992	0.00152482	0.0149862	Ethylene-responsive transcription factor 5 (AHRD V3.3 *-* ERF5_NICSY)
Solyc05g007630.3	1423.55	-1.23273	0.311828	-3.95323	7.71017e-05	0.0013436	Resistance protein R1 (AHRD V3.3 *** Q4VFY3_SOLDE)
Solyc08g006590.2	338.977	-1.23271	0.249926	-4.9323	8.12659e-07	2.62955e-05	protein ENHANCED DISEASE RESISTANCE 2-like (AHRD V3.3 *** A0A2I4G6J8_9ROSI)
Solyc01g006690.4	750.734	-1.23266	0.286352	-4.30469	1.67222e-05	0.000362296	IRK-interacting protein (AHRD V3.3 *** A0A2I4FH54_9ROSI)
Solyc04g071440.3	2021.65	-1.23236	0.298226	-4.1323	3.59146e-05	0.000702415	Tubby-like F-box protein (AHRD V3.3 *** A0A1U8GMZ9_CAPAN)
Solyc12g094380.2	200.054	-1.2323	0.401141	-3.072	0.00212631	0.0196278	Thioredoxin superfamily protein (AHRD V3.3 *** A0A2U1PXF3_ARTAN)
Solyc12g014040.1	311.466	-1.23198	0.319945	-3.8506	0.000117829	0.00190857	Serine/Threonine-kinase pakA-like protein (AHRD V3.3 *-* AT3G15095.1)
Solyc08g008420.3	390.785	-1.23023	0.366095	-3.36041	0.000778262	0.00884424	Mitochondrial pyruvate carrier (AHRD V3.3 *** A0A1U8GCA8_CAPAN)
Solyc11g072570.2	367.638	-1.22932	0.305266	-4.02703	5.64852e-05	0.00102687	protein NRT1/ PTR FAMILY 2.7-like (AHRD V3.3 *** A0A2I4HW78_9ROSI)
Solyc01g094910.3	261.092	-1.22895	0.271502	-4.5265	5.997e-06	0.000149064	ferric-chelate reductase
Solyc07g007660.1	1512.35	-1.22841	0.335601	-3.66034	0.000251881	0.0035799	Armadillo-like helical (AHRD V3.3 *** A0A2U1PY40_ARTAN)
Solyc02g081180.2	140.71	-1.22791	0.387255	-3.17081	0.00152017	0.0149578	RING/U-box superfamily protein (AHRD V3.3 *** Q5XV87_ARATH)
Solyc04g025650.3	4276.81	-1.2276	0.371556	-3.30394	0.000953359	0.0103724	FAD/NAD(P)-binding oxidoreductase family protein (AHRD V3.3 *** A0A2U1LBG7_ARTAN)
Solyc05g056540.4	2567.84	-1.22751	0.334179	-3.6732	0.000239529	0.00343971	Alcohol dehydrogenase-like protein (AHRD V3.3 *** Q8LDF7_ARATH)
Solyc04g071360.4	1100.1	-1.22675	0.290573	-4.22182	2.42335e-05	0.000499316	Trihelix transcription factor GTL1 (AHRD V3.3 *** A0A2G2WZ78_CAPBA)
Solyc02g069420.4	331.882	-1.22535	0.322363	-3.80113	0.000144036	0.00225557	Phospholipid-transporting ATPase (AHRD V3.3 *** A0A2G2Y2S2_CAPAN)
Solyc01g096190.3	4552.34	-1.22447	0.370081	-3.30864	0.000937488	0.0102438	Ca2+-ATPase
Solyc10g039210.4	1112.87	-1.22396	0.356124	-3.43689	0.000588424	0.00713784	Cytochrome P450 (AHRD V3.3 *** A0A2U1Q1Z2_ARTAN)
Solyc05g056370.4	2212.43	-1.22287	0.306543	-3.98923	6.62872e-05	0.001178	Mitogen-activated protein kinase kinase kinase (AHRD V3.3 *** A0A2P5BIW6_PARAD)
Solyc08g080930.1	166.028	-1.22176	0.242198	-5.04448	4.54747e-07	1.56596e-05	Xyloglucan galactosyltransferase KATAMARI1 (AHRD V3.3 *** A0A1J3J5G4_NOCCA)
Solyc04g005100.3	1128.17	-1.22132	0.339773	-3.59452	0.000324995	0.00439249	transcription factor MYB1R1-like (AHRD V3.3 *** A0A2I4GKI8_9ROSI)
Solyc03g123780.4	1901.7	-1.22093	0.367328	-3.3238	0.000887986	0.00982173	Receptor kinase (AHRD V3.3 *** B8XA57_GOSBA)
Solyc01g057910.3	657.487	-1.22062	0.358042	-3.40916	0.000651628	0.00773299	R2R3MYB transcription factor 2
Solyc02g088210.3	899.942	-1.22053	0.336347	-3.62878	0.000284768	0.00395637	SPX domain-containing protein 4 (AHRD V3.3 *** A0A2G2V9B6_CAPBA)
Solyc05g050520.4	454.594	-1.22011	0.202283	-6.03172	1.62224e-09	1.01037e-07	LRAT domain-containing protein (AHRD V3.3 *** A0A1Q3AS87_CEPFO)
Solyc02g087040.1	322.134	-1.21852	0.290317	-4.19719	2.70244e-05	0.000550269	RING/U-box superfamily protein (AHRD V3.3 *** A0A2U1N3Q0_ARTAN)
Solyc01g110500.3	162.562	-1.21721	0.241587	-5.03841	4.69412e-07	1.6124e-05	ENTH/VHS-like protein (AHRD V3.3 *** A0A2U1MPP6_ARTAN)
Solyc05g006030.3	488.001	-1.21654	0.338205	-3.59704	0.000321855	0.00436914	D-ribose-binding periplasmic (AHRD V3.3 *** A0A0B0Q0N1_GOSAR)
Solyc04g007800.4	247.891	-1.21633	0.442989	-2.74572	0.00603774	0.0441047	Calcium-dependent lipid-binding (CaLB domain) family protein (AHRD V3.3 *** A0A2U1LCF2_ARTAN)
Solyc09g064520.3	874.486	-1.21549	0.295893	-4.10788	3.9931e-05	0.000768328	Leucine-rich repeat receptor-like protein kinase (AHRD V3.3 *** A0A061DND1_THECC)
Solyc09g089760.1	117.15	-1.21515	0.293955	-4.13379	3.56824e-05	0.000698874	2-oxoglutarate (2OG) and Fe(II)-dependent oxygenase superfamily protein (AHRD V3.3 *** A0A2U1NTU8_ARTAN)
Solyc01g100900.4	310.087	-1.2146	0.322681	-3.76408	0.000167166	0.00254944	WAT1-related protein (AHRD V3.3 *** K4B1C1_SOLLC)
Solyc07g006750.3	469.6	-1.21411	0.331926	-3.65778	0.000254405	0.00360973	blind-like8
Solyc04g076340.3	595.932	-1.21271	0.347333	-3.4915	0.000480312	0.00604915	hypothetical protein (AHRD V3.3 *-* AT4G38060.4)
Solyc11g051160.2	6659.73	-1.21214	0.303634	-3.9921	6.54916e-05	0.0011658	Patellin-1 (AHRD V3.3 *** A0A2G2YV42_CAPAN)
Solyc02g076750.3	1832.2	-1.21212	0.366169	-3.31027	0.000932044	0.010201	Cysteine protease CP14 (AHRD V3.3 *** T2BRA8_TOBAC)
Solyc08g083220.1	203.817	-1.2118	0.210411	-5.75922	8.45044e-09	4.53043e-07	Branchless trichome (AHRD V3.3 *** A0A2U1NJ24_ARTAN)
Solyc11g012210.1	105.042	-1.2079	0.380585	-3.1738	0.00150455	0.0148503	MBOAT (Membrane bound O-acyl transferase) family protein (AHRD V3.3 *** A0A2U1LYZ9_ARTAN)
Solyc06g083030.3	1239.15	-1.20765	0.313286	-3.85477	0.000115838	0.00188639	Carboxypeptidase (AHRD V3.3 *** A0A2G2WN52_CAPBA)
Solyc01g068250.2	435.793	-1.20726	0.262053	-4.60692	4.08673e-06	0.000106883	Transducin/WD40 repeat-like superfamily protein (AHRD V3.3 *** A0A2U1NST7_ARTAN)
Solyc07g041900.3	2586.88	-1.20643	0.343154	-3.51571	0.000438582	0.00564316	cysteine proteinase
Solyc12g010570.1	505.021	-1.20341	0.372344	-3.23197	0.0012294	0.0126799	Tetraspanin (AHRD V3.3 *** A0A200Q8V3_9MAGN)
Solyc03g096780.1	211.13	-1.20284	0.329809	-3.64708	0.000265237	0.0037305	Protein RESPONSE TO LOW SULFUR 2 (AHRD V3.3 *-* LSU2_ARATH)
Solyc02g086760.1	251.746	-1.20186	0.357114	-3.36549	0.000764089	0.00871578	transmembrane protein (AHRD V3.3 *** AT3G01516.2)
Solyc09g082900.3	254.307	-1.20153	0.246343	-4.87746	1.07462e-06	3.36953e-05	dentin sialophosphoprotein isoform X1 (AHRD V3.3 *-* XP_021606199.1)
Solyc03g031990.4	795.962	-1.19946	0.208038	-5.7656	8.13664e-09	4.37937e-07	Auxin efflux carrier (AHRD V3.3 *-* A0A2U1MR93_ARTAN)
Solyc06g076670.3	1066.53	-1.19929	0.425812	-2.81648	0.00485524	0.0373423	RNA-binding (RRM/RBD/RNP motifs) family protein (AHRD V3.3 *-* A0A1P8AVT0_ARATH)
Solyc09g075320.1	111.807	-1.19904	0.424495	-2.82464	0.0047334	0.0365492	RING-H2 finger protein ATL5-like (AHRD V3.3 *** A0A2I4EZH4_9ROSI)
Solyc01g067130.4	103.811	-1.19848	0.323039	-3.71	0.000207261	0.00305001	Nuclear transcription factor Y subunit B (AHRD V3.3 *** A0A2G2X323_CAPBA)
Solyc09g007640.4	1030.21	-1.19759	0.303661	-3.94384	8.01862e-05	0.00139027	Serine carboxypeptidase-like 50 (AHRD V3.3 *** A0A2G2YQA0_CAPAN)
Solyc05g018930.1	126.67	-1.19665	0.271466	-4.40809	1.04288e-05	0.000241034	Cysteine-rich receptor-like protein kinase 42 (AHRD V3.3 *-* A0A2G2XIU5_CAPBA)
Solyc06g074080.3	552.126	-1.1957	0.218522	-5.47175	4.45619e-08	2.05145e-06	Histone deacetylase (AHRD V3.3 *** A0A2G2WMQ3_CAPBA)
Solyc02g093650.4	119.7	-1.19459	0.359433	-3.32353	0.000888857	0.00982739	Early nodulin-like protein 1-like (AHRD V3.3 *** A0A2K3MHR5_TRIPR)
Solyc05g012780.4	700.247	-1.19422	0.253045	-4.71939	2.36558e-06	6.69352e-05	Protein ENHANCED DISEASE RESISTANCE 2-like (AHRD V3.3 *** A0A1J3E5X3_NOCCA)
Solyc07g042990.1	319.357	-1.19396	0.354194	-3.37093	0.000749137	0.00859543	Leucine-rich repeat receptor-like protein kinase (AHRD V3.3 *** A0A0K9P1I9_ZOSMR)
Solyc09g089640.2	694.758	-1.19361	0.242368	-4.92476	8.44626e-07	2.72332e-05	Plant/protein (DUF668) (AHRD V3.3 *** Q9LTD4_ARATH)
Solyc11g016970.2	1218.92	-1.19318	0.301638	-3.95566	7.63229e-05	0.00133258	Protein DETOXIFICATION (AHRD V3.3 *** A0A328D1S5_9ASTE)
Solyc03g113210.3	176.258	-1.19244	0.308183	-3.86925	0.000109169	0.00180139	Mitochondrial outer membrane protein porin (AHRD V3.3 *** A0A2K3N5U3_TRIPR)
Solyc03g095370.3	953.94	-1.191	0.304735	-3.90831	9.29431e-05	0.00157353	Unknown protein
Solyc02g091240.1	693.732	-1.19088	0.311211	-3.82659	0.000129929	0.00206715	Auxin efflux carrier (AHRD V3.3 *** A0A2U1QP17_ARTAN)
Solyc07g008670.3	1257.65	-1.1895	0.283917	-4.18961	2.79436e-05	0.000565952	protein LONGIFOLIA 1 (AHRD V3.3 *** A0A2I4HKE6_9ROSI)
Solyc11g071600.2	1690.41	-1.18812	0.32013	-3.71138	0.000206133	0.00303832	aldehyde oxidase 3
Solyc03g082920.4	4796.02	-1.188	0.346527	-3.4283	0.000607371	0.0073319	Heat shock protein 70 family (AHRD V3.3 *** A0A200QNK9_9MAGN)
Solyc03g043920.4	394.306	-1.18771	0.302231	-3.9298	8.50171e-05	0.00146014	Galactosyl transferase GMA12/MNN10 family protein (AHRD V3.3 *** A0A2U1NY56_ARTAN)
Solyc03g121365.1	139.375	-1.18738	0.401277	-2.95899	0.00308645	0.0263471	Unknown protein
Solyc01g014105.1	346.706	-1.18733	0.278655	-4.26094	2.03573e-05	0.000430813	IRK-interacting protein (AHRD V3.3 *** A0A2I4FH54_9ROSI)
Solyc04g009280.1	101.34	-1.18682	0.313328	-3.78778	0.000151999	0.00236267	GTP-binding protein BRASSINAZOLE INSENSITIVE PALE GREEN 2, chloroplastic (AHRD V3.3 *-* A0A2I4ECT2_9ROSI)
Solyc04g008980.3	892.669	-1.18627	0.319039	-3.71828	0.000200587	0.00296457	F-box/LRR-repeat protein 4 (AHRD V3.3 *** A0A1J3F2P7_NOCCA)
Solyc03g006220.4	972.688	-1.18487	0.311708	-3.8012	0.000143994	0.00225557	Protein trichome birefringence-like 39 (AHRD V3.3 *-* A0A2G3CK39_CAPCH)
Solyc06g082730.2	370.758	-1.18204	0.296122	-3.99172	6.55957e-05	0.0011669	Cytochrome P450 (AHRD V3.3 *** A0A200RC30_9MAGN)
Solyc02g090640.4	225.798	-1.18114	0.358669	-3.29313	0.000990779	0.0106779	Patatin (AHRD V3.3 *-* A0A1U8FQW0_CAPAN)
Solyc09g065660.4	174.723	-1.18098	0.373325	-3.16341	0.00155933	0.015265	Heat shock transcription factor (AHRD V3.3 *-* A0A1Y1I763_KLENI)
Solyc04g016210.4	294.129	-1.18044	0.244714	-4.82376	1.40876e-06	4.28934e-05	Glycosyltransferase (AHRD V3.3 *** A0A0A1WCD6_NICAT)
Solyc01g096380.1	102.135	-1.18017	0.275456	-4.28442	1.83213e-05	0.000392279	S-adenosyl-L-methionine-dependent methyltransferases superfamily protein (AHRD V3.3 *** F4HS78_ARATH)
Solyc06g059880.3	248.442	-1.17988	0.386773	-3.05058	0.00228399	0.0207657	Acetolactate synthase (AHRD V3.3 *** A0A2G3C6U7_CAPCH)
Solyc07g008380.2	95.7631	-1.17928	0.353451	-3.33647	0.000848499	0.00948086	HXXXD-type acyl-transferase family protein (AHRD V3.3 *** F4JBC7_ARATH)
Solyc04g082050.3	709.734	-1.179	0.3488	-3.38015	0.000724474	0.0083651	Cellular retinaldehyde-binding/triple function, C-terminal (AHRD V3.3 *** B6SN40_MAIZE)
Solyc04g008290.4	3289.52	-1.17884	0.30311	-3.88915	0.000100597	0.00168228	65-kDa microtubule-associated protein 6 (AHRD V3.3 *** A0A2G2W4Q4_CAPBA),Pfam:PF03999
Solyc11g013010.2	536.916	-1.17876	0.267088	-4.41339	1.01765e-05	0.000236001	Phosphatidylinositol-4-phosphate 5-kinase, putative (AHRD V3.3 *** Q8LAR3_ARATH)
Solyc10g055230.1	238.837	-1.17747	0.431701	-2.72752	0.00638126	0.0460855	Dirigent protein (AHRD V3.3 *** K4D1B5_SOLLC)
Solyc10g078740.2	1088.66	-1.17715	0.283667	-4.14978	3.32793e-05	0.000657934	Enoyl-[acyl-carrier-protein] reductase [NADH] (AHRD V3.3 *** B6TFF6_MAIZE)
Solyc02g005180.3	1091.53	-1.1768	0.255163	-4.61194	3.9893e-06	0.000104981	Sugar facilitator protein 2
Solyc04g050990.3	386.469	-1.17594	0.303104	-3.87965	0.000104609	0.00173876	F-box domain, Phloem protein 2-like protein (AHRD V3.3 *** A0A2U1PQ05_ARTAN)
Solyc01g097340.3	1083.43	-1.17532	0.357487	-3.28773	0.00100997	0.0108463	GDP-mannose-3',5'-epimerase (AHRD V3.3 *** A5JPK5_VITVI)
Solyc05g007790.3	99.207	-1.17529	0.409708	-2.86861	0.00412284	0.0328841	Casparian strip membrane protein 1 (AHRD V3.3 *** CASP1_SOLDE)
Solyc01g105550.1	116.875	-1.17528	0.295832	-3.9728	7.10331e-05	0.00125225	Acylsugar acetyltransferase (AHRD V3.3 *** K4HRU2_SOLHA)
Solyc04g074530.3	430.129	-1.17367	0.24536	-4.78347	1.72293e-06	5.12604e-05	Alcohol dehydrogenase-like 1 (AHRD V3.3 *** A0A2G3CNR0_CAPCH)
Solyc08g005580.3	468.877	-1.17353	0.364269	-3.22161	0.00127474	0.0130452	ABC transporter G family member 14 (AHRD V3.3 *** A0A2G2W3Y1_CAPBA)
Solyc08g066740.3	432.262	-1.17344	0.324968	-3.61095	0.000305082	0.00418982	Early nodulin-like protein 1 (AHRD V3.3 *** A0A1J3CHP6_NOCCA)
Solyc07g005140.4	2193.6	-1.17319	0.316474	-3.70709	0.000209658	0.00308198	Two-component response regulator (AHRD V3.3 *** A0A2G2Z087_CAPAN)
Solyc01g010710.4	1198.07	-1.17317	0.272458	-4.30587	1.66331e-05	0.000360652	Carboxypeptidase (AHRD V3.3 *** A0A2I4FWA2_9ROSI)
Solyc06g008920.3	578.787	-1.17315	0.174838	-6.70995	1.94694e-11	1.79842e-09	AMP-dependent synthetase/ligase (AHRD V3.3 *** A0A200QNF3_9MAGN)
Solyc02g078670.3	4620.63	-1.17306	0.347712	-3.37365	0.000741775	0.00852823	COP1-interacting protein 7 (AHRD V3.3 *** CIP7_ARATH)
Solyc01g066450.3	336.12	-1.173	0.361131	-3.24812	0.00116169	0.0121233	Alpha/beta-Hydrolases superfamily protein (AHRD V3.3 *** A0A2U1Q133_ARTAN)
Solyc09g007750.4	534.188	-1.17093	0.201642	-5.80701	6.35972e-09	3.49172e-07	Serine/threonine-protein kinase-like protein CCR1 (AHRD V3.3 *** A0A2G2VZP8_CAPBA)
Solyc03g098430.4	167.605	-1.17072	0.279489	-4.18879	2.80443e-05	0.00056757	Xyloglucan endotransglucosylase/hydrolase (AHRD V3.3 *** A0A1U8G995_CAPAN)
Solyc05g051850.3	1398.23	-1.17003	0.343556	-3.40564	0.00066009	0.00779619	putative myo-inositol-1-phosphatase
Solyc10g018120.2	201.374	-1.16932	0.332777	-3.51384	0.000441677	0.0056723	Neuronal PAS domain protein (AHRD V3.3 *** Q6DR18_ARATH)
Solyc08g068160.2	286.742	-1.16927	0.18226	-6.41537	1.40479e-10	1.10057e-08	Flavin-containing monooxygenase (AHRD V3.3 *** D2IGV1_SOLLC)
Solyc10g080950.2	551.59	-1.16925	0.244957	-4.77328	1.81249e-06	5.34015e-05	cyclinB1_2
Solyc03g116490.1	467.647	-1.16912	0.305393	-3.82824	0.000129062	0.00205776	hypothetical protein (AHRD V3.3 *** AT1G15400.3)
Solyc03g006890.3	158.35	-1.16883	0.418291	-2.79428	0.00520146	0.0393303	Protein kinase domain (AHRD V3.3 *** A0A200PMN1_9MAGN)
Solyc12g089240.2	832.413	-1.16797	0.358308	-3.25969	0.00111533	0.0117606	B-box zinc finger protein 22 (AHRD V3.3 *** A0A1U8F0C2_CAPAN)
Solyc06g073450.4	1033	-1.16747	0.288933	-4.04063	5.33087e-05	0.00097889	hypothetical protein (DUF1685) (AHRD V3.3 *** AT1G05870.9)
Solyc11g065940.2	493.801	-1.16673	0.301513	-3.86957	0.000109029	0.00180016	ENTH/VHS-like protein (AHRD V3.3 *** A0A2U1LWI0_ARTAN)
Solyc12g098210.3	839.728	-1.16545	0.227947	-5.11283	3.17361e-07	1.14779e-05	Pleiotropic drug resistance protein (AHRD V3.3 *** C8CA13_CUCSA)
Solyc07g052240.3	697.089	-1.16367	0.230947	-5.03869	4.6872e-07	1.61204e-05	L-ascorbate oxidase-like protein (AHRD V3.3 *** A0A2G2V9R9_CAPBA)
Solyc03g033540.3	11238	-1.16364	0.349989	-3.3248	0.000884831	0.00979995	calcium-dependent protein kinase2
Solyc02g071410.3	341.567	-1.16334	0.256728	-4.53142	5.85878e-06	0.000146159	2-oxoglutarate (2OG) and Fe(II)-dependent oxygenase superfamily protein (AHRD V3.3 *** Q9SB33_ARATH)
Solyc04g026300.1	103.244	-1.16287	0.259417	-4.48261	7.37341e-06	0.000177624	Unknown protein
Solyc12g099450.3	487.523	-1.1621	0.247845	-4.68882	2.74784e-06	7.60038e-05	Vitellogenin-like protein (AHRD V3.3 *-* Q0WM46_ARATH)
Solyc01g009505.1	155.675	-1.16207	0.212278	-5.47431	4.39226e-08	2.0286e-06	Unknown protein
Solyc11g066080.2	474.314	-1.16177	0.373319	-3.11201	0.00185817	0.0176104	transmembrane protein (AHRD V3.3 *** AT5G59350.1)
Solyc02g069020.3	508.868	-1.1599	0.272288	-4.25981	2.04604e-05	0.0004317	Phloem protein 2-like protein (AHRD V3.3 *** A0A2U1PTN1_ARTAN)
Solyc01g081630.4	249.973	-1.15957	0.388641	-2.98365	0.00284836	0.0247003	UPSTREAM OF FLC-like protein (DUF966) (AHRD V3.3 *-* F4J7X6_ARATH)
Solyc03g111780.1	167.319	-1.15933	0.351274	-3.30038	0.000965553	0.0104804	Transducin/WD40 repeat protein (AHRD V3.3 *** A0A2K3N157_TRIPR)
Solyc03g112540.4	1109.24	-1.15892	0.348539	-3.32506	0.000883982	0.00979726	NAD(P)-binding Rossmann-fold superfamily protein (AHRD V3.3 *** A0A2U1Q346_ARTAN)
Solyc09g092450.3	2385.81	-1.15822	0.252608	-4.58503	4.53921e-06	0.000117307	Long-chain acyl-CoA synthetase (AHRD V3.3 *** A0A1Z5KCI0_FISSO)
Solyc02g081880.3	1237.87	-1.15813	0.306884	-3.77384	0.000160755	0.00247347	Molybdenum cofactor sulfurase (AHRD V3.3 *** A0A200QQK0_9MAGN)
Solyc04g079110.1	153.818	-1.15639	0.311812	-3.70861	0.000208402	0.00306516	BRI1 kinase inhibitor 1-like (AHRD V3.3 *** A0A2I4E9L6_9ROSI)
Solyc02g079480.1	304.009	-1.15638	0.313929	-3.68357	0.000229991	0.00332545	FAD-binding Berberine family protein (AHRD V3.3 *** A0A2U1MQE5_ARTAN)
Solyc08g075910.1	345.241	-1.15631	0.253329	-4.56445	5.0081e-06	0.000128093	RING/U-box superfamily protein (AHRD V3.3 *** A0A1P8AQV3_ARATH)
Solyc07g054730.1	740.051	-1.15328	0.390874	-2.95051	0.00317248	0.02688	Wound-responsive family protein (AHRD V3.3 *** AT4G28240.1)
Solyc06g074000.1	318.833	-1.1532	0.339032	-3.40146	0.000670271	0.00789257	Eukaryotic aspartyl protease family protein, putative (AHRD V3.3 *** A0A061GZN2_THECC)
Solyc04g007540.3	763.734	-1.15267	0.248246	-4.64326	3.42961e-06	9.21143e-05	Protein DETOXIFICATION (AHRD V3.3 *** A0A218W6C6_PUNGR)
Solyc02g077520.3	299.726	-1.15155	0.259999	-4.42906	9.46464e-06	0.00022175	O-methyltransferase (AHRD V3.3 *** A0A2S1PVB3_CAMAC)
Solyc04g016060.1	717.947	-1.15137	0.412305	-2.79253	0.00522978	0.0394809	Protein MIZU-KUSSEI 1 (AHRD V3.3 *** A0A1U8GTB5_CAPAN)
Solyc06g005940.3	4746.57	-1.15098	0.342775	-3.35782	0.000785593	0.00892014	Protein disulfide-isomerase (AHRD V3.3 *** A0A1U8GX36_CAPAN)
Solyc05g049980.3	1394.38	-1.14954	0.272149	-4.22393	2.40075e-05	0.000496905	Pectin lyase-like superfamily protein (AHRD V3.3 *** A0A1I9LS88_ARATH)
Solyc10g078580.1	488.366	-1.14949	0.396342	-2.90026	0.00372857	0.0304318	arabinogalactan protein 14 (AHRD V3.3 *** XP_004249150.1)
Solyc03g112130.1	247.845	-1.14848	0.350964	-3.27236	0.00106656	0.0113351	DUF868 domain-containing protein (AHRD V3.3 *** A0A1Q3BAU9_CEPFO)
Solyc04g077650.3	487.284	-1.14847	0.233126	-4.9264	8.3759e-07	2.70533e-05	Serine carboxypeptidase-like 17 (AHRD V3.3 *** A0A2G2ZRB2_CAPAN)
Solyc02g066960.3	221.841	-1.14821	0.299121	-3.8386	0.000123739	0.00199134	UDP-glycosyltransferase 83A1 (AHRD V3.3 *** A0A1J3EZ71_NOCCA)
Solyc08g082670.4	1079.51	-1.14747	0.343532	-3.34022	0.000837116	0.00939591	Cellulose synthase (AHRD V3.3 *** A0A200QCL6_9MAGN)
Solyc07g032230.3	5546.84	-1.14721	0.373355	-3.0727	0.00212131	0.0196015	Regulator of Vps4 activity in the MVB pathway protein (AHRD V3.3 *-* F4ITF9_ARATH)
Solyc10g006510.3	848.893	-1.1468	0.231801	-4.94736	7.52253e-07	2.4603e-05	bHLH transcription factor152
Solyc08g066720.3	157.951	-1.14591	0.286512	-3.99953	6.34688e-05	0.00113422	9-cis-epoxycarotenoid dioxygenase (AHRD V3.3 *** A4URT6_9ROSI)
Solyc08g005550.4	157.739	-1.1446	0.269687	-4.24418	2.19394e-05	0.000458614	alternative oxidase 1c
Solyc07g053450.4	170.844	-1.14446	0.282072	-4.05734	4.96349e-05	0.000925729	Basic-leucine zipper (BZIP) transcription factor family protein (AHRD V3.3 *** A0A1P8B300_ARATH)
Solyc01g104230.4	233.103	-1.14438	0.257867	-4.43788	9.08491e-06	0.000213953	F-box protein (AHRD V3.3 *** A0A1U8DY68_CAPAN)
Solyc05g005980.4	345.578	-1.1426	0.28989	-3.94149	8.09767e-05	0.00140131	protein NRT1/ PTR FAMILY 1.2-like (AHRD V3.3 *** A0A2I4HMB7_9ROSI)
Solyc09g075220.1	579.214	-1.14249	0.305713	-3.73712	0.000186141	0.00278569	DUF538 family protein (AHRD V3.3 *** B6SJU2_MAIZE)
Solyc03g070380.3	850.925	-1.14189	0.31156	-3.66507	0.000247268	0.00352935	Methyl esterase 1 (AHRD V3.3 *** A0A2U1LMY0_ARTAN)
Solyc04g076820.1	2186.25	-1.14181	0.362827	-3.14697	0.00164971	0.0159838	Phox/Bem1p (AHRD V3.3 *** A0A200QI01_9MAGN)
Solyc08g076630.3	241.38	-1.14152	0.393409	-2.90161	0.00371254	0.0303463	Eukaryotic aspartyl protease family protein (AHRD V3.3 *** A0A2U1ML86_ARTAN)
Solyc11g062100.1	3075.34	-1.1412	0.286074	-3.98916	6.63064e-05	0.001178	E1-E2_ATPase domain-containing protein/HMA domain-containing protein/Hydrolase domain-containing protein (AHRD V3.3 *** A0A1Q3B5J2_CEPFO)
Solyc09g009530.4	1400.33	-1.1406	0.303462	-3.75863	0.000170847	0.00259373	Alpha/beta-Hydrolases superfamily protein (AHRD V3.3 *** Q9SJM9_ARATH)
Solyc05g013640.1	773.613	-1.13977	0.389468	-2.92649	0.00342814	0.0285856	Unknown protein
Solyc03g025870.3	377.267	-1.13948	0.361524	-3.15188	0.00162221	0.0157789	R2R3MYB transcription factor 19
Solyc01g096070.3	6077.01	-1.13924	0.332239	-3.42896	0.000605891	0.00731726	Auxin Response Factor 18
Solyc10g085100.2	1017.6	-1.13872	0.406392	-2.80202	0.00507836	0.0385907	Sulfoquinovosyl transferase SQD2 (AHRD V3.3 *** A0A2G2YM20_CAPAN)
Solyc11g006640.3	778.903	-1.13845	0.270174	-4.21378	2.51137e-05	0.000515123	Disease resistance protein (AHRD V3.3 *** A0A2U1N8H9_ARTAN)
Solyc01g094120.3	224.07	-1.1378	0.278255	-4.08907	4.33115e-05	0.000824667	Cytochrome P450 (AHRD V3.3 *** A0A200PMP8_9MAGN)
Solyc07g051850.3	9558.08	-1.13764	0.299054	-3.80414	0.0001423	0.0022335	aspartic proteinase-like (AHRD V3.3 *** A0A2I4H0Z7_9ROSI)
Solyc10g008240.3	746.144	-1.13652	0.289801	-3.92172	8.79193e-05	0.00150149	Disease resistance protein (AHRD V3.3 *** A0A2U1M2V8_ARTAN)
Solyc02g092420.4	804.797	-1.13625	0.302477	-3.75649	0.000172315	0.00260887	Phototropic-responsive NPH3 family protein (AHRD V3.3 *-* A0A2U1NGE5_ARTAN)
Solyc06g059800.3	2965.93	-1.13566	0.312728	-3.63148	0.0002818	0.00392111	ACT domain-containing protein ACR3 (AHRD V3.3 *** A0A2G2Z9T5_CAPAN)
Solyc03g111815.1	219.023	-1.13495	0.356782	-3.18108	0.00146728	0.0145567	Sieve element occlusion (AHRD V3.3 *** A0A200RCW8_9MAGN)
Solyc09g014300.3	1461.34	-1.13354	0.316412	-3.58247	0.000340365	0.00456861	Sulfoquinovosyl transferase SQD2 (AHRD V3.3 *** A0A2G2YRJ7_CAPAN)
Solyc11g010390.1	7268	-1.13217	0.254013	-4.45715	8.3057e-06	0.000197474	Unknown protein
Solyc08g081470.3	277.597	-1.13192	0.390848	-2.89607	0.00377865	0.0307305	Protein SPIRAL1-like 5 (AHRD V3.3 *** A0A1U8F955_CAPAN)
Solyc09g075720.4	504.283	-1.1306	0.270875	-4.17387	2.9947e-05	0.000599421	Protein kinase superfamily protein (AHRD V3.3 *** Q0WSF6_ARATH)
Solyc03g005630.3	427.426	-1.12838	0.310138	-3.63832	0.000274421	0.00383469	DUF810 domain-containing protein (AHRD V3.3 *** A0A1Q3AX67_CEPFO),Pfam:PF05664
Solyc11g010700.3	622.134	-1.12827	0.307847	-3.66502	0.00024732	0.00352935	Protein kinase domain (AHRD V3.3 *** A0A200PNG8_9MAGN)
Solyc04g082880.4	1524.14	-1.12753	0.264665	-4.26022	2.0423e-05	0.000431534	Pyrophosphate--fructose 6-phosphate 1-phosphotransferase subunit alpha (AHRD V3.3 *** A0A1U8GHK4_CAPAN)
Solyc04g014540.3	518.869	-1.12686	0.30153	-3.73716	0.00018611	0.00278569	Zinc finger protein 3 (AHRD V3.3 *** A0A2G2XAC6_CAPBA)
Solyc10g044670.3	5136.27	-1.12628	0.323025	-3.48666	0.000489088	0.00613143	phytochrome A
Solyc09g008050.3	508.516	-1.12623	0.278209	-4.04815	5.16247e-05	0.000955669	Glycosyltransferase (AHRD V3.3 *** A0A1Q3DDP0_CEPFO)
Solyc04g009250.1	531.247	-1.12468	0.34831	-3.22895	0.00124248	0.0127858	Disease resistance protein (AHRD V3.3 *** A0A200PUC6_9MAGN)
Solyc11g007530.2	423.469	-1.12464	0.244878	-4.59264	4.37671e-06	0.000113322	RING/U-box superfamily protein (AHRD V3.3 *-* A0A178VMT5_ARATH)
Solyc01g091250.3	757.221	-1.12428	0.316588	-3.55124	0.000383425	0.00504991	DUF1442 domain-containing protein (AHRD V3.3 *** A0A1Q3BAQ3_CEPFO)
Solyc10g006920.3	417.544	-1.12426	0.289051	-3.88949	0.000100456	0.00168094	CBS domain (AHRD V3.3 *** A0A200QRX2_9MAGN)
Solyc08g066590.3	195.077	-1.12343	0.318679	-3.52527	0.000423059	0.00547434	Late embryogenesis abundant protein-related / LEA protein-like protein (AHRD V3.3 *-* A0A178VGJ3_ARATH)
Solyc09g010920.1	511.296	-1.12163	0.219875	-5.10121	3.37482e-07	1.20778e-05	Transcription factor GRAS (AHRD V3.3 *** A0A200R547_9MAGN)
Solyc06g075250.3	1633.91	-1.12126	0.366961	-3.05552	0.00224673	0.0205041	Zinc finger protein JACKDAW (AHRD V3.3 *** A0A1U8HBP2_CAPAN)
Solyc07g043330.3	255.162	-1.12004	0.330511	-3.38881	0.000701971	0.00818471	Transcription factor GRAS (AHRD V3.3 *** A0A200QPL1_9MAGN)
Solyc12g057090.1	140.239	-1.1199	0.203575	-5.50117	3.77288e-08	1.77552e-06	purine permease 3-like (AHRD V3.3 *** A0A1U7V949_NICSY)
Solyc04g054960.1	76.4633	-1.11975	0.264886	-4.22729	2.36528e-05	0.000490306	Late embryogenesis abundant (LEA) hydroxyproline-rich glycoprotein family (AHRD V3.3 *** Q84VP8_ARATH)
Solyc02g070610.3	111.353	-1.1187	0.248757	-4.49715	6.88706e-06	0.000168431	GDSL esterase/lipase (AHRD V3.3 *** A0A1J3J8D5_NOCCA)
Solyc03g097570.3	196.569	-1.11864	0.335048	-3.33874	0.000841597	0.00942685	Bidirectional sugar transporter SWEET (AHRD V3.3 *** A0A142DVH6_SOLTU)
Solyc02g086950.1	61.3961	-1.11829	0.3945	-2.8347	0.0045868	0.0356893	RING/U-box superfamily protein (AHRD V3.3 *-* A0A2U1N3Q0_ARTAN)
Solyc04g077780.3	779.767	-1.11597	0.318468	-3.50418	0.000458018	0.00583587	LIM domain-containing protein (AHRD V3.3 *** A0A1Q3ALK2_CEPFO)
Solyc07g064900.3	1507.16	-1.11491	0.343741	-3.24345	0.00118091	0.0122817	DUF3537 domain-containing protein (AHRD V3.3 *** A0A1Q3D045_CEPFO)
Solyc03g078650.4	536.66	-1.11484	0.279675	-3.98619	6.71434e-05	0.00119133	DUF620 domain-containing protein (AHRD V3.3 *** A0A1Q3AM34_CEPFO)
Solyc08g076710.3	158.89	-1.1145	0.333706	-3.33977	0.000838482	0.00940352	R2R3MYB transcription factor 39
Solyc11g061750.2	240.167	-1.11251	0.305458	-3.6421	0.000270421	0.00378783	AP2-like ethylene-responsive transcription factor PLT1 (AHRD V3.3 *** A0A2G2VMY9_CAPBA)
Solyc05g041870.2	486.961	-1.11203	0.39773	-2.79595	0.00517475	0.0391717	Cytochrome b561 and DOMON domain-containing protein (AHRD V3.3 *-* A0A1Q3DJL5_CEPFO)
Solyc04g005860.3	3882.02	-1.111	0.293751	-3.7821	0.000155508	0.00240764	Protein ENHANCED DISEASE RESISTANCE 2 (AHRD V3.3 *** A0A1J3E5Z2_NOCCA)
Solyc11g069270.2	3850.22	-1.1108	0.360784	-3.07884	0.00207808	0.0192933	beta-galactosidase 5
Solyc05g054405.1	484.6	-1.11073	0.276672	-4.01459	5.95488e-05	0.00107329	P-loop containing nucleoside triphosphate hydrolases superfamily protein (AHRD V3.3 *** A0A1P8B4T0_ARATH)
Solyc01g007960.3	487.878	-1.11071	0.27255	-4.07526	4.59633e-05	0.000869708	Cysteine-rich receptor-like protein kinase 2 (AHRD V3.3 *** A0A2G2YVX5_CAPAN)
Solyc05g052880.4	133.332	-1.11064	0.270453	-4.10659	4.01546e-05	0.000772087	Plant/T7H20-70 protein (AHRD V3.3 *** A0A072U094_MEDTR)
Solyc11g065820.3	722	-1.11032	0.237275	-4.67945	2.87642e-06	7.91536e-05	Protein DETOXIFICATION (AHRD V3.3 *** S6BP63_TOBAC)
Solyc08g014090.1	86.4499	-1.11009	0.351763	-3.1558	0.00160059	0.0155963	Unknown protein
Solyc05g052870.4	630.875	-1.10966	0.399165	-2.77995	0.00543677	0.0406264	Glycosyltransferase (AHRD V3.3 *** A0A2U1NU39_ARTAN)
Solyc02g080910.4	350.6	-1.10929	0.198139	-5.59857	2.16129e-08	1.06094e-06	Pectate lyase (AHRD V3.3 *** A0A2G3A9B6_CAPAN)
Solyc05g007640.3	2616.31	-1.1085	0.323576	-3.42578	0.000613034	0.00737375	Non-specific serine/threonine protein kinase (AHRD V3.3 *** A0A1U8EVK9_CAPAN)
Solyc01g099600.4	1050.69	-1.10847	0.273987	-4.0457	5.21659e-05	0.000959943	heavy metal-associated isoprenylated plant protein 3-like (AHRD V3.3 *** A0A1S3XS77_TOBAC)
Solyc02g076740.3	2227.55	-1.10816	0.375902	-2.94799	0.0031985	0.0270503	Unknown protein
Solyc01g006380.2	315.329	-1.10812	0.320723	-3.45507	0.000550146	0.00677572	RING-type E3 ubiquitin transferase (AHRD V3.3 *-* A0A2U1P546_ARTAN)
Solyc02g089930.4	2723.5	-1.10796	0.344803	-3.21331	0.00131215	0.0133371	Protein DA1 (AHRD V3.3 *** A0A2G3D8V7_CAPCH)
Solyc03g026080.3	837.247	-1.10647	0.295692	-3.74197	0.000182586	0.0027415	Rhomboid-like protein (AHRD V3.3 *** A0A2G2X6Z4_CAPBA)
Solyc12g005650.2	132.825	-1.10647	0.269963	-4.09859	4.1567e-05	0.000797002	transmembrane protein (AHRD V3.3 -** AT1G77765.2)
Solyc02g082880.2	949.033	-1.10624	0.377967	-2.92682	0.00342445	0.0285723	AMP-dependent synthetase/ligase (AHRD V3.3 *** A0A200QNF3_9MAGN)
Solyc01g006910.4	92.6556	-1.10596	0.251165	-4.40332	1.06605e-05	0.000245973	RING/U-box superfamily protein (AHRD V3.3 *** A0A2U1MY73_ARTAN)
Solyc03g119930.1	501.337	-1.1054	0.282961	-3.90656	9.36202e-05	0.00158401	Molybdate transporter like (AHRD V3.3 *** A0A2R6PTH4_ACTCH)
Solyc05g013710.3	1551.71	-1.10533	0.351771	-3.1422	0.00167684	0.0162065	SufE-like protein chloroplastic-like (AHRD V3.3 *** A0A2K3NC77_TRIPR)
Solyc04g010250.3	2625.47	-1.10505	0.395092	-2.79694	0.00515884	0.0390837	Alpha/beta-Hydrolases superfamily protein (AHRD V3.3 *** Q8RXN7_ARATH)
Solyc02g065680.3	2344.05	-1.10492	0.405551	-2.72449	0.00644018	0.0463998	Amino acid transporter (AHRD V3.3 *** A0A200QY84_9MAGN)
Solyc05g052610.3	226.178	-1.10182	0.337257	-3.267	0.00108692	0.0115099	Transcription factor DIVARICATA (AHRD V3.3 *** A0A1U8GX57_CAPAN)
Solyc06g050430.3	244.011	-1.10155	0.269296	-4.09049	4.30471e-05	0.00082094	LOB domain-containing protein 15 (AHRD V3.3 *** A0A2G3C6C8_CAPCH)
Solyc01g007260.3	634.854	-1.0998	0.218661	-5.0297	4.91252e-07	1.67688e-05	Double Clp-N motif-containing P-loop nucleoside triphosphate hydrolases superfamily protein (AHRD V3.3 *** A0A2U1KPR9_ARTAN)
Solyc12g096420.2	996.768	-1.09963	0.297085	-3.7014	0.000214409	0.00313832	RING/U-box superfamily protein (AHRD V3.3 *-* A0A1P8BF19_ARATH)
Solyc08g081180.3	1774.85	-1.09962	0.258099	-4.26045	2.04019e-05	0.000431422	Signal peptide peptidase-like 4 (AHRD V3.3 *** A0A2G2XJN7_CAPBA)
Solyc10g080500.2	2614.73	-1.099	0.323411	-3.39814	0.000678448	0.00796059	Actin (AHRD V3.3 *** A0A2G2VVS8_CAPBA)
Solyc09g011665.1	59.2825	-1.0981	0.402485	-2.7283	0.00636611	0.0460238	Copper transporter (AHRD V3.3 *** A0A2K3K414_TRIPR)
Solyc06g084380.4	448.634	-1.09755	0.327539	-3.35091	0.000805479	0.00910434	2-oxoglutarate (2OG) and Fe(II)-dependent oxygenase-like protein (AHRD V3.3 *** G5DX62_SILLA)
Solyc03g005200.3	195.17	-1.09719	0.347398	-3.1583	0.00158694	0.0154854	Non-specific lipid-transfer protein-like protein (AHRD V3.3 *** A0A1J6K9J7_NICAT)
Solyc11g073250.2	1596.28	-1.09705	0.325749	-3.36779	0.000757728	0.0086694	Histone H2A (AHRD V3.3 *** Q9ST30_SOLME)
Solyc03g081260.4	2298.23	-1.09681	0.358142	-3.06249	0.00219501	0.0201328	Subtilisin-like protease SBT3.5 (AHRD V3.3 *** A0A1U8FZF7_CAPAN)
Solyc03g117890.3	550.481	-1.09653	0.296843	-3.69396	0.000220785	0.00322129	ACT domain-containing protein (AHRD V3.3 *** A0A2U1QDU0_ARTAN)
Solyc03g118290.3	5340.76	-1.09648	0.324733	-3.37656	0.000733975	0.00845339	auxin response factor 2A
Solyc07g007340.3	920.266	-1.09642	0.257524	-4.25756	2.06674e-05	0.00043569	Major facilitator superfamily protein (AHRD V3.3 *** Q9M8M1_ARATH)
Solyc10g085910.2	540.966	-1.09548	0.263458	-4.15807	3.20943e-05	0.000637271	Heavy metal transport/detoxification superfamily protein (AHRD V3.3 *-* B6T8A4_MAIZE)
Solyc06g084370.1	111.139	-1.09455	0.316819	-3.45481	0.000550674	0.00677917	Unknown protein
Solyc11g069240.2	400.215	-1.09418	0.313685	-3.48815	0.000486372	0.00610298	Protein indeterminate-domain 2 (AHRD V3.3 *** A0A2G3BBG6_CAPCH)
Solyc12g056940.2	5148.85	-1.09388	0.312571	-3.49962	0.000465919	0.00592243	Acetyl CoA carboxylase (AHRD V3.3 *** Q42793_SOYBN)
Solyc10g080460.2	297.982	-1.09373	0.298111	-3.66886	0.000243633	0.00348765	Myb family transcription factor APL (AHRD V3.3 *** A0A2G2VWG6_CAPBA)
Solyc05g054230.4	1179.12	-1.09359	0.201597	-5.42466	5.8066e-08	2.59418e-06	Nudix hydrolase 2 (AHRD V3.3 *** A0A2G2ZK43_CAPAN)
Solyc04g078040.3	383.221	-1.09329	0.246936	-4.42741	9.53703e-06	0.000223064	Peroxisomal membrane 22 kDa (Mpv17/PMP22) family protein (AHRD V3.3 *** A0A2U1NNX3_ARTAN)
Solyc02g038690.1	155.716	-1.09297	0.239435	-4.56481	4.99948e-06	0.000127992	Histone H2B (AHRD V3.3 *** A0A078K3Z1_BRANA)
Solyc04g014950.4	142.087	-1.09293	0.336046	-3.25232	0.00114468	0.0119869	Glycosyltransferase (AHRD V3.3 *-* A0A200QMY3_9MAGN)
Solyc07g150102.1	333.353	-1.09224	0.281617	-3.87847	0.000105117	0.00174399	Unknown protein
Solyc11g066000.1	193.406	-1.09049	0.312104	-3.49398	0.000475873	0.00601217	cyclin-dependent protein kinase inhibitor SMR3-like (AHRD V3.3 *-* A0A2I4FWF9_9ROSI)
Solyc01g079980.3	506.562	-1.09045	0.357463	-3.05051	0.00228452	0.0207657	Eukaryotic aspartyl protease family protein (AHRD V3.3 *** A0A2U1ML86_ARTAN)
Solyc04g050490.4	1033.7	-1.09024	0.235997	-4.61972	3.84267e-06	0.000101513	DUF239 domain-containing protein/DUF4409 domain-containing protein (AHRD V3.3 *** A0A1Q3BPI9_CEPFO)
Solyc04g040220.3	364.08	-1.0902	0.301253	-3.61889	0.000295864	0.00407944	BTB/POZ ankyrin repeat protein (AHRD V3.3 *** G3LSH3_LOTJA)
Solyc01g109390.3	321.856	-1.08953	0.39779	-2.73897	0.00616327	0.0448356	Bifunctional inhibitor/lipid-transfer protein/seed storage 2S albumin superfamily protein (AHRD V3.3 *** Q8GXG3_ARATH)
Solyc06g063430.2	181.659	-1.08841	0.235355	-4.62457	3.75384e-06	9.97448e-05	NAC domain (AHRD V3.3 *-* A0A200QKH5_9MAGN)
Solyc01g097920.3	1686.3	-1.08827	0.360162	-3.02161	0.0025143	0.0224221	Cysteine synthase (AHRD V3.3 *** A0A1U8E591_CAPAN)
Solyc07g007690.4	1053.91	-1.08744	0.236159	-4.6047	4.13055e-06	0.000107662	Chloride channel protein (AHRD V3.3 *** A0A328D084_9ASTE)
Solyc06g069900.3	306.256	-1.08742	0.245379	-4.43161	9.35342e-06	0.00021952	2-oxoglutarate (2OG) and Fe(II)-dependent oxygenase superfamily protein (AHRD V3.3 *** A0A2U1MKU7_ARTAN)
Solyc04g080670.3	919.056	-1.0871	0.296295	-3.66898	0.000243521	0.00348765	Inositol-pentakisphosphate 2-kinase (AHRD V3.3 *** A0A2G2W2M9_CAPBA)
Solyc08g082070.3	913.692	-1.08674	0.297846	-3.64867	0.000263604	0.00371889	High mobility group B protein 6 (AHRD V3.3 *** A0A2G2XK70_CAPBA)
Solyc02g063330.3	650.83	-1.0865	0.327166	-3.32094	0.000897161	0.00989519	Protein kinase superfamily protein (AHRD V3.3 *** A0A2U1NMG2_ARTAN)
Solyc06g065040.4	977.024	-1.08451	0.265355	-4.08701	4.36961e-05	0.000830257	bHLH transcription factor 086
Solyc07g056580.3	840.195	-1.08445	0.228015	-4.75605	1.97419e-06	5.76691e-05	ethylene receptor 2
Solyc01g058670.3	996.68	-1.08317	0.328744	-3.29489	0.000984601	0.0106251	Transcription factor (AHRD V3.3 *** A0A2G3DG53_CAPCH)
Solyc06g072550.3	364.322	-1.08288	0.306457	-3.53356	0.00041001	0.00534732	CASP-like protein (AHRD V3.3 *** A0A2I4FJL7_9ROSI)
Solyc12g100140.3	1128.15	-1.08283	0.345546	-3.13369	0.00172624	0.0166018	Transcription factor bHLH80 (AHRD V3.3 *** A0A2G2YBF5_CAPAN)
Solyc09g009700.4	1768.8	-1.08266	0.342923	-3.15714	0.00159326	0.0155304	GDSL esterase/lipase (AHRD V3.3 *** A0A2G2VWT1_CAPBA)
Solyc09g007810.4	903.168	-1.08236	0.239191	-4.52507	6.03758e-06	0.000149936	Auxin Response Factor 16A
Solyc04g079640.3	795.878	-1.08215	0.338852	-3.19358	0.00140522	0.0140532	Cytochrome P450 (AHRD V3.3 *** A0A2U1M7T5_ARTAN)
Solyc05g010450.1	168.608	-1.08156	0.332184	-3.25591	0.00113028	0.0118953	micronuclear linker histone polyprotein-like protein (AHRD V3.3 *-* AT3G25590.1)
Solyc11g012000.2	646.647	-1.08143	0.278758	-3.87945	0.000104691	0.00173904	Transmembrane protein, putative (DUF3537) (AHRD V3.3 *** A0A1P8B952_ARATH)
Solyc02g063420.3	528.606	-1.08013	0.349264	-3.0926	0.00198414	0.0185963	Hydroxyproline-rich glycoprotein family protein (AHRD V3.3 *** A0A2U1M3E1_ARTAN)
Solyc06g074910.3	343.526	-1.07796	0.372101	-2.89697	0.00376788	0.0306703	potato leaf
Solyc08g079070.2	1503.52	-1.07651	0.230437	-4.67163	2.98825e-06	8.15416e-05	transaldolase ToTAL2
Solyc01g091040.3	603.875	-1.07616	0.287522	-3.7429	0.00018191	0.00273435	Cysteine-rich repeat secretory protein 15 (AHRD V3.3 *** A0A2G2XNS3_CAPBA)
Solyc03g119210.1	1704.52	-1.07512	0.361054	-2.97774	0.00290381	0.0250935	Bifunctional inhibitor/plant lipid transfer protein/seed storage helical domain (AHRD V3.3 *** A0A200Q3B5_9MAGN)
Solyc08g082820.4	4481.58	-1.075	0.320406	-3.35511	0.000793338	0.00899313	TOMBIPGRBC Tomato BiP (binding protein)/grp78
Solyc11g008810.2	1627.19	-1.07491	0.244763	-4.39165	1.12495e-05	0.000256469	Beta-hexosaminidase (AHRD V3.3 *** M1BC44_SOLTU)
Solyc12g007240.3	682.582	-1.07335	0.343115	-3.12825	0.0017585	0.0168646	hypothetical protein (AHRD V3.3 --* AT2G20080.2)
Solyc05g009180.1	342.271	-1.07324	0.389178	-2.75771	0.00582085	0.0429217	Zinc finger protein 8 (AHRD V3.3 *** A0A2G3B641_CAPCH)
Solyc08g075210.2	266.008	-1.07291	0.297992	-3.60046	0.000317658	0.00432756	HXXXD-type acyl-transferase family protein (AHRD V3.3 *** F4JBC7_ARATH)
Solyc07g041070.3	1257.41	-1.07276	0.379563	-2.82631	0.00470882	0.0364037	Hydroxyproline-rich glycoprotein family protein (AHRD V3.3 *-* F4KAI4_ARATH)
Solyc11g012590.3	440.606	-1.07212	0.349327	-3.06909	0.00214712	0.0197932	CASP-like protein (AHRD V3.3 *** A0A328E4A6_9ASTE)
Solyc02g083640.4	568.575	-1.07209	0.234262	-4.57647	4.72884e-06	0.000121631	Protein POLLENLESS 3-LIKE 2 (AHRD V3.3 *** A0A2G3D7L3_CAPCH)
Solyc12g088820.2	517.406	-1.0716	0.22405	-4.78285	1.72829e-06	5.13641e-05	Non-specific serine/threonine protein kinase (AHRD V3.3 *** A0A2G3B403_CAPCH)
Solyc05g009750.1	251.314	-1.07142	0.284725	-3.76302	0.000167877	0.00255715	Disease resistance protein (AHRD V3.3 *** A0A2U1N8H9_ARTAN)
Solyc03g113890.1	78.3597	-1.0707	0.318132	-3.36558	0.00076383	0.00871578	Zinc finger protein GIS (AHRD V3.3 *** A0A2G3AWD2_CAPCH)
Solyc06g005620.3	182.179	-1.07034	0.265753	-4.02757	5.63556e-05	0.0010252	Zinc transporter 2 (AHRD V3.3 *** A0A2G2WHM1_CAPBA)
Solyc03g031830.1	132.593	-1.06948	0.283542	-3.77186	0.000162033	0.00248754	RING/U-box superfamily protein (AHRD V3.3 *** Q8GXD8_ARATH)
Solyc05g014030.3	2071.49	-1.06873	0.311934	-3.42614	0.000612222	0.00737375	Regulator of chromosome condensation (RCC1) family protein (AHRD V3.3 *** Q9LU80_ARATH)
Solyc01g107560.3	699.019	-1.06715	0.304305	-3.50686	0.00045343	0.00579546	Glycosyltransferase (AHRD V3.3 *** A0A2G2W4I0_CAPBA)
Solyc08g023270.3	272.364	-1.0655	0.257703	-4.13459	3.5559e-05	0.000696957	myosin heavy chain-like protein (AHRD V3.3 *** AT4G03620.2)
Solyc03g118300.1	245.728	-1.06433	0.377096	-2.82244	0.00476596	0.0367384	Unknown protein
Solyc01g066640.2	223.497	-1.06322	0.320217	-3.32031	0.000899168	0.00991333	Vitellogenin-like protein (AHRD V3.3 *-* Q9FH24_ARATH)
Solyc05g055290.3	670.865	-1.06271	0.380919	-2.78985	0.00527321	0.0397409	Alpha/beta-Hydrolases superfamily protein (AHRD V3.3 *** A0A2U1MAY4_ARTAN)
Solyc09g008740.1	154.979	-1.06183	0.378188	-2.80768	0.00498997	0.0381319	VQ motif-containing protein 29 (AHRD V3.3 *** A0A2G2VXX9_CAPBA)
Solyc06g075800.1	1063.43	-1.06176	0.317394	-3.34524	0.000822102	0.00925355	Histone H2B (AHRD V3.3 *-* A0A1Q3BKM6_CEPFO)
Solyc05g007610.2	1822.84	-1.06102	0.309714	-3.42581	0.000612972	0.00737375	Resistance protein R1 (AHRD V3.3 *** Q4VFY3_SOLDE)
Solyc12g095910.2	3537.5	-1.06054	0.318405	-3.33079	0.000866009	0.00962928	cysteine protease
Solyc01g080200.3	2768.2	-1.05972	0.249961	-4.23956	2.23963e-05	0.000467806	mediator of RNA polymerase II transcription subunit 33A-like (AHRD V3.3 *** A0A2I4F330_9ROSI)
Solyc03g033510.3	223.435	-1.0594	0.274319	-3.86193	0.000112494	0.001844	Armadillo repeat only 2 (AHRD V3.3 *** Q9FKW5_ARATH)
Solyc07g007160.3	146.797	-1.05796	0.299034	-3.53792	0.000403294	0.00526845	RING/U-box superfamily protein (AHRD V3.3 *-* A0A1P8AQV3_ARATH)
Solyc09g005200.3	248.054	-1.0579	0.271232	-3.90036	9.605e-05	0.00161414	transmembrane protein (AHRD V3.3 *-* AT5G01015.1)
Solyc10g007635.1	249.703	-1.05784	0.324497	-3.25994	0.00111435	0.011759	Glutathione S-transferase (AHRD V3.3 *** Q9FQE8_SOYBN)
Solyc11g039740.3	748.392	-1.05726	0.329619	-3.20753	0.00133881	0.0135477	UPF0496 protein (AHRD V3.3 *** A0A1J3IUI5_NOCCA)
Solyc02g070690.1	104.896	-1.05719	0.330199	-3.20167	0.00136635	0.0137702	Calcium-dependent lipid-binding (CaLB domain) family protein (AHRD V3.3 *-* O22783_ARATH)
Solyc06g060590.3	359.074	-1.05711	0.326351	-3.23918	0.00119875	0.0124341	Bidirectional sugar transporter SWEET (AHRD V3.3 *** M1B2X7_SOLTU)
Solyc02g090730.3	73.084	-1.0571	0.308791	-3.42333	0.000618585	0.00742465	fruit weight 2.2
Solyc01g010130.4	737.173	-1.05649	0.19669	-5.37137	7.81407e-08	3.36991e-06	bHLH transcription factor 001
Solyc02g065540.3	278.922	-1.05628	0.378679	-2.78939	0.00528077	0.0397767	E3 ubiquitin-protein ligase (AHRD V3.3 *** A0A2G3D341_CAPCH)
Solyc05g054820.1	223.196	-1.05596	0.269814	-3.91366	9.09074e-05	0.0015448	Exocyst subunit Exo70 family protein (AHRD V3.3 *** A0A1S6GXC2_TOBAC)
Solyc08g007640.1	455.726	-1.05499	0.292476	-3.6071	0.000309643	0.00423313	resistance complex protein I2C-4
Solyc08g007375.1	113.505	-1.0547	0.268777	-3.92406	8.70682e-05	0.00148975	Unknown protein
Solyc07g055690.1	183.551	-1.05393	0.309912	-3.40075	0.000672004	0.00789937	Lectin-domain receptor-like kinase (AHRD V3.3 *** G4XXY5_NICAT)
Solyc07g065460.1	166.646	-1.05372	0.362578	-2.90619	0.00365858	0.0300704	UPA24 (AHRD V3.3 *-* C8YZB6_CAPAN)
Solyc03g096820.4	1247.2	-1.05141	0.236317	-4.44917	8.62032e-06	0.000204243	Aluminum-activated malate transporter-like (AHRD V3.3 *** K4BJA0_SOLLC)
Solyc11g069630.1	154.294	-1.05052	0.240872	-4.36132	1.29277e-05	0.000287608	Peptidoglycan-binding lysin domain-containing protein (AHRD V3.3 *** A0A2U1NKN6_ARTAN)
Solyc04g079530.3	355.284	-1.04897	0.239933	-4.37192	1.23161e-05	0.000275796	Major facilitator superfamily protein (AHRD V3.3 *** A0A2U1PWN6_ARTAN)
Solyc01g079590.3	1717.48	-1.04892	0.238561	-4.39686	1.09828e-05	0.00025108	Late embryogenesis abundant protein (LEA) family protein (AHRD V3.3 *** F4IYB7_ARATH)
Solyc06g073970.3	930.108	-1.04846	0.326565	-3.21056	0.00132478	0.0134255	Core-2 i-branching beta-n-acetylglucosaminyltransferase family protein (AHRD V3.3 *** A0A2K3MQ33_TRIPR)
Solyc10g006660.3	2192.17	-1.04697	0.381565	-2.74389	0.00607168	0.0443289	Calcium-binding protein PBP1 (AHRD V3.3 *** A0A1U8EDM6_CAPAN)
Solyc07g053950.1	166.108	-1.04668	0.246539	-4.24551	2.18094e-05	0.000456639	microtubule-associated protein (AHRD V3.3 *** AT4G28310.1)
Solyc01g080210.3	794.386	-1.04542	0.191279	-5.46542	4.618e-08	2.10793e-06	Ribonucleoside-diphosphate reductase small chain (AHRD V3.3 *** A0A1U8FR86_CAPAN)
Solyc09g074450.1	200.237	-1.04541	0.283666	-3.68536	0.000228379	0.00331089	Classical arabinogalactan protein 26 (AHRD V3.3 *-* A0A2G3CCP4_CAPCH)
Solyc08g066800.4	1327.71	-1.04531	0.293097	-3.56643	0.000361876	0.00481246	phospholipase D
Solyc03g078770.3	243.01	-1.04526	0.315365	-3.31446	0.000918213	0.0100826	Glycosyltransferase (AHRD V3.3 *** A0A288W8G3_GARJA)
Solyc06g082310.3	90.8819	-1.04518	0.302215	-3.45839	0.000543408	0.00671693	LOB domain-containing protein (AHRD V3.3 *-* A0A2U1NCC4_ARTAN)
Solyc04g071540.4	1513.37	-1.0444	0.168038	-6.21528	5.12327e-10	3.53739e-08	Sterol 3-beta-glucosyltransferase (AHRD V3.3 *** B6SKE1_MAIZE)
Solyc05g050500.1	238.89	-1.04365	0.302422	-3.45096	0.000558603	0.00684595	ATP synthase delta chain chloroplastic-like (AHRD V3.3 *** A0A2K3N7F4_TRIPR)
Solyc09g059990.1	164.123	-1.0435	0.238527	-4.37475	1.21572e-05	0.000274034	RING/U-box superfamily protein (AHRD V3.3 *** A0A1I9LSG2_ARATH)
Solyc09g074410.4	224.552	-1.04317	0.230402	-4.5276	5.9656e-06	0.000148418	NAD(P)-binding Rossmann-fold superfamily protein (AHRD V3.3 *** A0A2U1L0Y3_ARTAN),Pfam:PF13561
Solyc05g056140.4	2819.19	-1.04232	0.363072	-2.87083	0.00409396	0.0327397	Zinc finger (C3HC4-type RING finger) family protein (AHRD V3.3 *** A0A2U1N0U6_ARTAN)
Solyc10g076610.2	1204.89	-1.04225	0.318149	-3.27597	0.00105301	0.0112291	lysyl-tRNA synthetase
Solyc02g076730.3	274.215	-1.04186	0.27036	-3.85359	0.000116396	0.00189209	Cysteine protease CP14 (AHRD V3.3 *-* T2BRA8_TOBAC)
Solyc09g061940.3	292.438	-1.04104	0.295789	-3.51953	0.000432304	0.00557813	Receptor-like protein kinase (AHRD V3.3 *** A0A2R6P703_ACTCH)
Solyc03g118780.3	1167.26	-1.03996	0.342779	-3.03391	0.0024141	0.0216841	Thaumatin-like protein (AHRD V3.3 *** A0A2G2WQ90_CAPBA)
Solyc02g082070.4	1483.78	-1.03945	0.314397	-3.30616	0.000945844	0.0103074	Cytochrome 71AV8 (AHRD V3.3 *** A0A2G2XFF3_CAPBA)
Solyc05g007120.4	1969.36	-1.0394	0.34886	-2.97943	0.00288785	0.0249872	Leucine-rich repeat protein kinase family protein (AHRD V3.3 *** A0A2U1LJE3_ARTAN)
Solyc05g050090.4	164.074	-1.03909	0.2954	-3.51755	0.000435546	0.00561202	Delta(8)-fatty-acid desaturase (AHRD V3.3 *** A0A2G2WSR6_CAPBA)
Solyc10g083430.2	174.339	-1.03831	0.26539	-3.91238	9.13896e-05	0.00155107	Inosine/uridine-preferring nucleoside hydrolase domain (AHRD V3.3 *** A0A200Q692_9MAGN)
Solyc12g017350.2	122.931	-1.0381	0.313324	-3.31317	0.000922463	0.0101131	Cation efflux protein (AHRD V3.3 *** A0A200Q589_9MAGN)
Solyc02g091360.1	236.265	-1.03751	0.302121	-3.43408	0.00059456	0.00718994	Plastid movement impaired (AHRD V3.3 *** A0A2P5E785_TREOI)
Solyc04g078770.4	304.912	-1.03717	0.321477	-3.22627	0.00125413	0.0128767	Heat stress transcription factor B-4 (AHRD V3.3 *** A0A2G2Y0E5_CAPAN)
Solyc02g089120.4	710.802	-1.03679	0.271006	-3.82572	0.000130391	0.00207277	COBRA-like protein (AHRD V3.3 *** K4BC66_SOLLC)
Solyc09g014710.4	260.638	-1.03674	0.334772	-3.09685	0.00195587	0.0184087	Protein kinase domain (AHRD V3.3 *** A0A200PR58_9MAGN)
Solyc07g066010.3	510.348	-1.03614	0.318115	-3.25713	0.00112546	0.0118538	Amino acid transporter (AHRD V3.3 *** A0A200RAG5_9MAGN)
Solyc04g005540.3	1707.47	-1.03543	0.309533	-3.34514	0.000822403	0.00925355	Pvr4 (AHRD V3.3 *** A0A1D5AHY8_CAPAN)
Solyc01g091200.4	1111.63	-1.03517	0.329758	-3.13917	0.0016943	0.0163463	UDP-glucuronate 4-epimerase 4 (AHRD V3.3 *** A0A1J3F7T2_NOCCA)
Solyc06g054420.3	1786.86	-1.03493	0.269045	-3.84667	0.000119733	0.00193827	Serinc-domain containing serine and sphingolipid biosynthesis protein (AHRD V3.3 *** A0A2U1KZJ3_ARTAN)
Solyc08g063040.4	799.544	-1.0345	0.3635	-2.84594	0.00442808	0.034741	Zinc-finger protein
Solyc06g082910.3	3074.8	-1.03401	0.302194	-3.42166	0.000622403	0.00745411	Formin-like protein (AHRD V3.3 *** A0A2G3CBV0_CAPCH)
Solyc04g008080.1	69.3295	-1.03354	0.353334	-2.92509	0.00344354	0.0286852	Dirigent protein (AHRD V3.3 *** K4BNW4_SOLLC)
Solyc12g099500.2	849.139	-1.03294	0.376657	-2.7424	0.00609926	0.0444846	transmembrane protein (AHRD V3.3 -** AT3G06890.1)
Solyc12g006800.2	601.461	-1.03262	0.286529	-3.60389	0.000313488	0.00427287	myb family transcription factor EFM-like (AHRD V3.3 *** A0A2I4HNH6_9ROSI)
Solyc01g006580.4	2678.25	-1.0313	0.202093	-5.10309	3.34145e-07	1.1974e-05	2-oxoglutarate (2OG) and Fe(II)-dependent oxygenase superfamily protein (AHRD V3.3 *** A0A2U1LXD5_ARTAN)
Solyc02g081440.4	801.988	-1.03093	0.269034	-3.83195	0.00012713	0.00203512	rho GTPase-activating protein (AHRD V3.3 *-* AT5G37010.1)
Solyc06g053290.1	432.513	-1.03016	0.352153	-2.92532	0.00344099	0.0286753	SAUR-like auxin-responsive family protein (AHRD V3.3 *** A0A2K3LI44_TRIPR)
Solyc02g080300.3	622.167	-1.02908	0.263241	-3.90927	9.2574e-05	0.00156922	Beta-glucosidase 46 (AHRD V3.3 *** A0A1U8FUJ5_CAPAN)
Solyc05g011830.4	1201.46	-1.02894	0.246775	-4.16954	3.05215e-05	0.000609139	18S pre-ribosomal assembly protein gar2-like protein (AHRD V3.3 *-* AT2G03810.7)
Solyc03g119920.1	1146.91	-1.02872	0.272706	-3.77226	0.000161774	0.00248636	DUF2921 domain-containing protein (AHRD V3.3 *** A0A1Q3BNA4_CEPFO)
Solyc01g080220.3	2539.28	-1.02871	0.353956	-2.90634	0.00365688	0.0300704	endo-1,31,4-beta-D-glucanase-like (AHRD V3.3 *** A0A2I4F2Y3_9ROSI)
Solyc04g081090.3	2215.47	-1.02801	0.301758	-3.40675	0.000657406	0.00778038	V-type proton ATPase proteolipid subunit (AHRD V3.3 *** A0A2G3AAA7_CAPAN)
Solyc05g054210.3	649.871	-1.02767	0.355962	-2.88703	0.00388898	0.0314315	Heavy metal transport/detoxification superfamily protein (AHRD V3.3 *-* B3H4A8_ARATH)
Solyc09g015450.3	99.4894	-1.02739	0.282859	-3.63217	0.000281046	0.0039146	hypothetical protein (AHRD V3.3 --* AT3G51750.3)
Solyc09g011840.1	595.187	-1.02678	0.301547	-3.40505	0.000661529	0.00780982	Lectin_legB domain-containing protein (AHRD V3.3 *** A0A1Q3BCE3_CEPFO)
Solyc02g082150.1	175.2	-1.0259	0.259686	-3.95056	7.79691e-05	0.00135699	BnaCnng18720D protein (AHRD V3.3 *** A0A078IGP5_BRANA)
Solyc10g078340.2	1689.01	-1.02585	0.265917	-3.85778	0.00011442	0.00186886	Stomatal closure-related actin-binding protein 2 (AHRD V3.3 *** A0A1U8EKT6_CAPAN)
Solyc11g072890.1	323.729	-1.02582	0.307591	-3.335	0.000852985	0.00951931	hypothetical protein (AHRD V3.3 *** AT5G02640.1)
Solyc01g005320.2	458.078	-1.02398	0.367379	-2.78726	0.00531551	0.0399496	3-oxo-5-alpha-steroid 4-dehydrogenase (DUF1295) (AHRD V3.3 *** O81042_ARATH)
Solyc11g069970.1	147.627	-1.02304	0.367975	-2.7802	0.0054325	0.0406057	Late embryogenesis abundant (LEA) hydroxyproline-rich glycoprotein family (AHRD V3.3 *** A0A2U1MMJ0_ARTAN)
Solyc02g078910.3	370.725	-1.023	0.32382	-3.15917	0.00158221	0.0154448	endonuclease AM238701
Solyc04g082060.4	540.65	-1.02168	0.249774	-4.09044	4.30557e-05	0.00082094	F-box protein SKIP23-like (AHRD V3.3 *** A0A2I4DIK7_9ROSI)
Solyc09g008320.4	1643.81	-1.02138	0.328678	-3.10753	0.00188657	0.0178486	Xyloglucan endotransglucosylase/hydrolase (AHRD V3.3 *** A0A1U8EG04_CAPAN)
Solyc01g104830.2	104.977	-1.02033	0.343132	-2.97358	0.00294347	0.0253553	Vacuolar iron transporter-like protein 3 (AHRD V3.3 *** A0A2G2W8U2_CAPBA)
Solyc10g080960.1	112.377	-1.02026	0.294218	-3.46768	0.000524963	0.00652433	Two-component response regulator ARR1 (AHRD V3.3 *** A0A2G3BHC7_CAPCH)
Solyc03g113190.1	1468.62	-1.01938	0.294392	-3.46267	0.000534835	0.00663496	C2 calcium/lipid-binding plant phosphoribosyltransferase family protein (AHRD V3.3 *** A0A061FW49_THECC)
Solyc10g078390.3	2095.57	-1.01905	0.269996	-3.77431	0.000160454	0.00247023	CDPK-related protein kinase (AHRD V3.3 *** A0A1U8EC13_CAPAN)
Solyc03g046270.4	402.039	-1.01878	0.195807	-5.20301	1.96082e-07	7.54046e-06	Protein trichome birefringence-like 19 (AHRD V3.3 *** A0A1U8GSF3_CAPAN)
Solyc03g097910.4	2056.49	-1.01857	0.302008	-3.37268	0.000744406	0.00855191	putative dehydrogenase
Solyc06g050840.3	91.4127	-1.01789	0.328174	-3.10167	0.00192431	0.018168	bHLH transcription factor135
Solyc01g011350.3	1877.13	-1.01789	0.212421	-4.79183	1.65268e-06	4.94394e-05	DUF3755 domain-containing protein (AHRD V3.3 *** A0A1Q3D9X4_CEPFO)
Solyc01g081440.3	2006.59	-1.01721	0.288265	-3.52872	0.000417573	0.00541617	DUF1005 domain-containing protein (AHRD V3.3 *** A0A1Q3BB96_CEPFO)
Solyc05g010810.1	2880.19	-1.01708	0.298351	-3.409	0.000652015	0.00773422	Phosphatidylinositol 4-kinase gamma 7 (AHRD V3.3 *** A0A2G2YCT0_CAPAN)
Solyc06g074240.3	285.748	-1.01664	0.291122	-3.49214	0.000479173	0.00604009	Beta-carotene,Pfam:PF05834
Solyc06g076960.2	259.049	-1.01663	0.321654	-3.16065	0.00157417	0.0153773	Protein EARLY FLOWERING 4 (AHRD V3.3 *** A0A2G3CBN6_CAPCH)
Solyc11g069540.3	1111.01	-1.01659	0.343159	-2.96244	0.00305211	0.0261028	Nucleotide/sugar transporter family protein (AHRD V3.3 *** A0A2U1QP35_ARTAN)
Solyc09g066300.3	105.711	-1.01595	0.24551	-4.13812	3.5017e-05	0.000688307	RING/U-box superfamily protein (AHRD V3.3 *** A0A2U1Q188_ARTAN)
Solyc08g029160.1	582.849	-1.01581	0.338137	-3.00414	0.00266331	0.0235056	Membrane steroid binding protein (AHRD V3.3 *** A0A1Y1HVR8_KLENI)
Solyc01g094170.3	1040.82	-1.01542	0.278294	-3.64871	0.000263557	0.00371889	Digalactosyldiacylglycerol synthase 2, chloroplastic (AHRD V3.3 *** A0A1U8E3X1_CAPAN)
Solyc04g078740.2	424.985	-1.01512	0.203924	-4.97793	6.42673e-07	2.13252e-05	Subtilisin-like protease-like protein (AHRD V3.3 *** A0A2K3MUK4_TRIPR)
Solyc06g075450.2	205.445	-1.01493	0.213928	-4.74428	2.09247e-06	6.05421e-05	Protein NRT1/ PTR FAMILY 2.7 (AHRD V3.3 *** A0A2G3CB24_CAPCH)
Solyc01g102720.3	105.412	-1.01476	0.278219	-3.64735	0.000264959	0.00372851	Polyketide cyclase/dehydrase and lipid transport superfamily protein (AHRD V3.3 *** A0A2U1QGT1_ARTAN)
Solyc04g051200.2	1294.39	-1.01416	0.305318	-3.32164	0.000894897	0.00988218	Alpha-1,4-glucan-protein synthase (AHRD V3.3 *** A0A2K3PGD6_TRIPR)
Solyc10g079700.2	351.082	-1.01351	0.373585	-2.71294	0.00666884	0.0476374	Two-component response regulator arr9 (AHRD V3.3 *** A0A0A1WCS3_NICAT)
Solyc06g064430.1	222.339	-1.01348	0.259486	-3.90573	9.39416e-05	0.00158749	Longin domain-containing protein (AHRD V3.3 *** A0A1Q3BVJ4_CEPFO)
Solyc03g118040.3	4939.01	-1.01304	0.346751	-2.92151	0.00348339	0.0289404	calnexin
Solyc03g114950.2	4298.42	-1.01217	0.362353	-2.79334	0.00521675	0.039421	ABC transporter B family member 27 (AHRD V3.3 *** A0A1U8FW31_CAPAN)
Solyc02g076850.2	209.228	-1.01178	0.297407	-3.40202	0.000668904	0.00788326	Dof zinc finger protein4
Solyc11g011360.2	344.265	-1.01169	0.356807	-2.83541	0.00457674	0.0356351	Nudix hydrolase 17, mitochondrial (AHRD V3.3 *** A0A1U8GUV5_CAPAN)
Solyc03g078380.1	614.416	-1.01047	0.338293	-2.98698	0.00281751	0.0244948	Glutaredoxin family protein (AHRD V3.3 *** E5GCJ8_CUCME)
Solyc04g009180.3	1113.84	-1.01031	0.366941	-2.75333	0.00589932	0.0433696	TCP transcription factor 14
Solyc05g018310.1	77.3388	-1.01022	0.330396	-3.0576	0.00223115	0.0204096	RING/U-box superfamily protein (AHRD V3.3 *** A0A2U1QGT0_ARTAN)
Solyc07g042690.4	736.92	-1.00944	0.292299	-3.45347	0.000553431	0.00680088	Organic cation/carnitine transporter 7 (AHRD V3.3 *** A0A2G2ZBT3_CAPAN)
Solyc02g067160.4	1346.06	-1.00877	0.304411	-3.31385	0.000920201	0.0100964	SPX domain-containing protein 4 (AHRD V3.3 *** A0A1U8FRG4_CAPAN)
Solyc07g006160.3	1636.71	-1.0082	0.2412	-4.17992	2.91608e-05	0.000587557	AFG1-like ATPase family protein (AHRD V3.3 *** A0A2U1Q7V4_ARTAN)
Solyc08g066490.3	2035.35	-1.00777	0.275215	-3.66174	0.000250504	0.00356919	Inactive leucine-rich repeat receptor-like protein kinase (AHRD V3.3 *** A0A314L0X6_NICAT)
Solyc06g082530.3	466.074	-1.00746	0.319866	-3.14964	0.00163473	0.0158781	Scarecrow-like protein 9 (AHRD V3.3 *** A0A1U8HB18_CAPAN)
Solyc10g045290.2	1031.53	-1.00706	0.14669	-6.86525	6.63761e-12	6.69689e-10	Kinase interacting (KIP1-like) family protein (AHRD V3.3 *** A0A2K3NUK8_TRIPR)
Solyc01g088100.4	5205.78	-1.00706	0.357798	-2.81461	0.0048836	0.0375183	Zinc finger transcription factor 12
Solyc08g079000.4	114.87	-1.00563	0.283231	-3.55055	0.00038442	0.0050563	Unknown protein
Solyc02g090510.3	1178.53	-1.00538	0.282785	-3.55527	0.000377595	0.00499478	CDPK-related protein kinase (AHRD V3.3 *** A0A2G3D8R0_CAPCH)
Solyc02g088130.1	405.602	-1.00516	0.356375	-2.8205	0.00479483	0.0369296	transmembrane protein (AHRD V3.3 *** AT3G29034.1)
Solyc01g107670.2	1058.06	-1.00376	0.36509	-2.74936	0.00597118	0.0437459	Leucine-rich repeat receptor protein kinase (AHRD V3.3 *** A0A2R6Q5Y1_ACTCH)
Solyc08g014240.4	580.345	-1.0035	0.277907	-3.61093	0.000305096	0.00418982	2-isopropylmalate synthase (AHRD V3.3 *** B2D157_BRAOL)
Solyc12g089180.2	1181.44	-1.0034	0.198814	-5.04693	4.48975e-07	1.54999e-05	Sugar facilitator protein 6
Solyc01g095560.3	114.695	-1.00284	0.326245	-3.0739	0.00211284	0.0195364	Unknown protein
Solyc03g117490.4	1202.81	-1.00218	0.2773	-3.61406	0.000301443	0.0041459	Glycerol kinase (AHRD V3.3 *** A0A1U8FUZ6_CAPAN)
Solyc08g067690.2	69.5106	-1.00171	0.299907	-3.34008	0.000837529	0.00939668	Unknown protein
Solyc10g078590.2	684.455	-1.00157	0.315174	-3.17783	0.00148383	0.0146731	Jacalin-related lectin 3 (AHRD V3.3 *-* A0A2G3BI13_CAPCH)
Solyc10g007890.4	359.16	-1.0014	0.244647	-4.09324	4.25383e-05	0.000812903	Cytochrome P450 (AHRD V3.3 *** A0A2U1MAN7_ARTAN)
Solyc03g025850.3	2300.84	-1.00088	0.300838	-3.32697	0.000877973	0.00974646	remorin 1
Solyc06g060290.4	4074.34	-1.00038	0.282286	-3.54386	0.000394307	0.00517082	Protein disulfide-isomerase (AHRD V3.3 *** A0A1U8GVQ2_CAPAN)
Solyc01g109790.3	1085.75	-0.999435	0.285859	-3.49625	0.000471847	0.00597556	ADP-glucose pyrophosphorylase large subunit 1
Solyc10g086220.2	1115.44	-0.998489	0.344048	-2.90218	0.0037058	0.0303274	12-oxophytodienoate reductase
Solyc02g068060.3	685.303	-0.998424	0.209939	-4.75578	1.97679e-06	5.76835e-05	Protein kinase domain (AHRD V3.3 *** A0A200QYA9_9MAGN)
Solyc01g005080.3	1545.42	-0.998367	0.238096	-4.19313	2.75135e-05	0.000559312	65-kDa microtubule-associated protein 6 (AHRD V3.3 *** A0A2G2XSF2_CAPBA),Pfam:PF03999
Solyc03g120530.3	696.87	-0.99793	0.281348	-3.54696	0.000389711	0.00511545	Basic helix-loop-helix (BHLH) DNA-binding superfamily protein (AHRD V3.3 *-* A0A2U1PMP2_ARTAN)
Solyc03g078370.1	698.22	-0.997843	0.358084	-2.78662	0.00532617	0.0399857	Receptor-like protein kinase (AHRD V3.3 *** A0A2U1PPA0_ARTAN)
Solyc12g017370.3	435.87	-0.996538	0.339716	-2.93345	0.00335221	0.0280723	Myb family transcription factor APL (AHRD V3.3 *** A0A1U8G1X9_CAPAN)
Solyc08g007690.1	327.109	-0.995552	0.211084	-4.71637	2.40088e-06	6.7675e-05	Subtilisin-like protease (AHRD V3.3 *** Q9LWA3_SOLLC)
Solyc07g009130.4	7312.71	-0.994425	0.318503	-3.12218	0.00179518	0.0171438	Cadmium/zinc-transporting ATPase HMA2 (AHRD V3.3 *** A0A2G2WC04_CAPBA)
Solyc01g091030.3	282.317	-0.994346	0.367445	-2.70611	0.00680771	0.0483722	Small auxin up-regulated RNA1
Solyc02g089850.3	355.981	-0.994055	0.289119	-3.43822	0.000585549	0.00710928	Calcium uniporter protein 1, mitochondrial (AHRD V3.3 *** A0A2G3D8W7_CAPCH)
Solyc11g012410.2	1260.84	-0.993616	0.340683	-2.91654	0.00353936	0.029306	myo-inositol monophosphatase 3
Solyc07g063830.3	766.092	-0.993577	0.367966	-2.70019	0.00693008	0.0489998	bHLH transcription factor142
Solyc12g008590.3	5937.86	-0.993115	0.265016	-3.74738	0.000178689	0.00269178	Profilin (AHRD V3.3 *** E0XJL2_GOSHI)
Solyc04g009290.1	622.003	-0.993072	0.239018	-4.1548	3.25566e-05	0.000645512	Disease resistance protein (AHRD V3.3 *** A0A200PUC6_9MAGN)
Solyc05g013580.4	1923.09	-0.993012	0.361971	-2.74335	0.00608165	0.044378	Beta-1,4-N-acetylglucosaminyltransferase family protein (AHRD V3.3 *** A0A2U1NH94_ARTAN)
Solyc10g047240.2	1221.74	-0.992891	0.364656	-2.72282	0.00647282	0.0465859	annexin 9
Solyc02g077960.3	201.453	-0.991742	0.27679	-3.58302	0.000339649	0.00456123	Dof zinc finger protein PBF (AHRD V3.3 *** A0A2G3A8C7_CAPAN)
Solyc11g007780.2	1565.59	-0.991427	0.251636	-3.93992	8.15086e-05	0.00140873	SEC12-like protein 1 (AHRD V3.3 *** A0A2I4HBY6_9ROSI)
Solyc08g059730.1	828.407	-0.990878	0.322108	-3.07623	0.00209637	0.0194301	G-type lectin S-receptor-like serine/threonine-protein kinase SD2-5 (AHRD V3.3 *** A0A1U8EHB8_CAPAN)
Solyc12g014140.3	107.57	-0.990381	0.270409	-3.66253	0.000249735	0.0035601	SlTCP3
Solyc07g055140.3	440.274	-0.990325	0.212167	-4.66767	3.04633e-06	8.30436e-05	DUF688 domain-containing protein (AHRD V3.3 *** A0A1Q3CVC4_CEPFO)
Solyc01g068075.1	125.629	-0.988776	0.342082	-2.89047	0.00384669	0.0311809	Unknown protein
Solyc10g049620.2	1407.88	-0.988461	0.291475	-3.39123	0.000695795	0.00813706	Progesterone 5-beta-reductase 4 (AHRD V3.3 *** A0A0A0S3B2_CATRO)
Solyc09g091400.4	572.935	-0.987972	0.28112	-3.51441	0.000440728	0.00566478	Receptor-like protein kinase 2 (AHRD V3.3 *** A0A2G2W1T2_CAPBA)
Solyc09g065770.1	263.407	-0.987362	0.359298	-2.74803	0.00599536	0.0438772	Protein ELC-like (AHRD V3.3 *** A0A1J3JAC9_NOCCA)
Solyc12g094385.1	94.8593	-0.987029	0.34985	-2.82129	0.00478302	0.0368491	RING/U-box superfamily protein (AHRD V3.3 *** A0A2U1PXB9_ARTAN)
Solyc07g008150.3	1139.78	-0.986873	0.240664	-4.10063	4.1203e-05	0.000790577	Glucan endo-1,3-beta-glucosidase 11 (AHRD V3.3 *** A0A1J3HZP4_NOCCA)
Solyc11g006470.2	1293.86	-0.986594	0.301881	-3.26815	0.00108253	0.0114765	Core-2 i-branching beta-n-acetylglucosaminyltransferase family protein (AHRD V3.3 *** A0A2K3MQ33_TRIPR)
Solyc02g071080.3	281.995	-0.98629	0.333075	-2.96116	0.00306478	0.0261948	Purine permease (AHRD V3.3 *** A0A2U1LZ22_ARTAN),Pfam:PF16913
Solyc03g097920.1	3078.01	-0.986211	0.365536	-2.69799	0.00697602	0.0491974	MAP kinase kinase 4
Solyc11g013310.2	1037.75	-0.985436	0.284939	-3.45841	0.000543375	0.00671693	Auxin transporter-like protein 3 (AHRD V3.3 *** A0A2G2ZP08_CAPAN)
Solyc02g021640.3	1295.55	-0.984397	0.260614	-3.77722	0.000158589	0.0024429	BTB/POZ domain-containing protein (AHRD V3.3 *** A0A1U8FH79_CAPAN)
Solyc05g054610.1	170.542	-0.982518	0.290558	-3.38148	0.000720961	0.00833568	Histone H4 (AHRD V3.3 *-* F2E7L1_HORVV)
Solyc04g080730.3	1998.19	-0.982418	0.286735	-3.42622	0.000612053	0.00737375	mitogen-activated protein kinase 9
Solyc07g032710.4	743.791	-0.981686	0.229539	-4.27676	1.89629e-05	0.000404749	hypothetical protein (AHRD V3.3 *-* AT5G42710.3)
Solyc04g008260.3	606.017	-0.981318	0.294333	-3.33404	0.000855934	0.00954054	Purple acid phosphatase (AHRD V3.3 *** Q6J5M7_SOLTU)
Solyc09g010430.1	94.4444	-0.978116	0.321078	-3.04635	0.0023164	0.0209857	Unknown protein
Solyc08g007650.1	118.136	-0.976737	0.267706	-3.64854	0.000263735	0.00371889	Subtilisin-like protease (AHRD V3.3 *-* Q9LWA3_SOLLC)
Solyc02g086970.4	2234.53	-0.976087	0.308485	-3.16413	0.00155549	0.0152329	Aldehyde dehydrogenase (AHRD V3.3 *** A0A2U1MUY7_ARTAN)
Solyc09g010400.3	1587.62	-0.975267	0.319449	-3.05296	0.00226593	0.0206173	Histone H2A (AHRD V3.3 *** A0A2G2VY95_CAPBA)
Solyc11g072800.3	367.031	-0.974457	0.27877	-3.49555	0.00047308	0.00598841	Respiratory burst oxidase (AHRD V3.3 *** A0A2U1P7U6_ARTAN)
Solyc04g049720.4	1205.68	-0.974199	0.22043	-4.41953	9.89152e-06	0.000229783	Leukotriene A-4 hydrolase-like protein (AHRD V3.3 *** A0A1U8ELP4_CAPAN)
Solyc02g032200.4	1642.86	-0.973944	0.276105	-3.52744	0.000419598	0.00543728	Disease resistance protein (TIR-NBS-LRR class) (AHRD V3.3 *-* A0A2K3P0U8_TRIPR)
Solyc02g067840.3	1666.84	-0.973738	0.279072	-3.4892	0.000484478	0.00608758	altered inheritance of mitochondria protein 32-like (AHRD V3.3 *** A0A2I4HUQ2_9ROSI)
Solyc01g106200.3	106.112	-0.973697	0.2494	-3.90416	9.45548e-05	0.00159588	Oligopeptide transporter (AHRD V3.3 *-* A0A200QXQ7_9MAGN)
Solyc03g025830.4	1528.39	-0.973616	0.230171	-4.22997	2.33719e-05	0.000486217	Myosin heavy chain-related protein (AHRD V3.3 *** Q9C8T4_ARATH)
Solyc01g096100.2	1965.07	-0.973604	0.304895	-3.19324	0.00140686	0.0140644	Transmembrane protein (AHRD V3.3 *** A0A1P8B1K1_ARATH)
Solyc08g007630.1	846.975	-0.973349	0.28487	-3.41681	0.000633585	0.00754836	Disease resistance protein I2 (AHRD V3.3 *** Q9XET3_SOLLC)
Solyc11g013130.2	1275.4	-0.973008	0.295423	-3.29361	0.000989111	0.0106641	Unknown protein
Solyc03g097740.1	1011.33	-0.97202	0.278472	-3.49055	0.000482026	0.00606514	ARM repeat superfamily protein (AHRD V3.3 *** Q9FI58_ARATH)
Solyc09g019980.3	2591.19	-0.971679	0.346651	-2.80305	0.00506217	0.0385006	Cytochrome b561 and DOMON domain-containing protein (AHRD V3.3 *** A0A2I4EFQ3_9ROSI)
Solyc02g085030.4	2320.11	-0.971195	0.276958	-3.50666	0.000453773	0.00579546	Auxilin-like protein 1 (AHRD V3.3 *** A0A2G3D7U8_CAPCH)
Solyc01g098500.3	1731.5	-0.971149	0.282059	-3.44307	0.000575151	0.00701418	Sugar facilitator protein 5
Solyc10g047040.3	586.396	-0.971076	0.326198	-2.97696	0.00291125	0.0251245	Zinc finger transcription factor 58
Solyc04g005250.4	390.346	-0.970995	0.226778	-4.28171	1.85464e-05	0.000396478	cytosine-5 DNA methyltransferase1
Solyc02g086430.4	159.505	-0.970551	0.25391	-3.82243	0.000132143	0.00209818	Zinc finger transcription factor 21
Solyc02g070410.2	233.77	-0.970435	0.198455	-4.88996	1.00858e-06	3.19174e-05	Disease resistance protein (AHRD V3.3 *** A0A2U1M2V8_ARTAN)
Solyc04g055160.3	1297.93	-0.969316	0.285021	-3.40085	0.000671755	0.00789937	Alpha-ketoglutarate-dependent dioxygenase alkB-like protein 2 (AHRD V3.3 *** A0A2G2X511_CAPBA)
Solyc02g087870.3	3062.01	-0.967999	0.322508	-3.00147	0.0026868	0.0236682	ABC transporter (AHRD V3.3 *** A0A200QEZ6_9MAGN)
Solyc09g009020.3	10845.6	-0.96792	0.285731	-3.38752	0.000705268	0.00820889	enolase
Solyc01g094020.3	633.106	-0.967355	0.313774	-3.08297	0.00204947	0.0191055	Receptor-like serine/threonine-protein kinase (AHRD V3.3 *** A0A2G3DE20_CAPCH)
Solyc04g077480.3	1466.5	-0.967328	0.274578	-3.52297	0.000426745	0.00551585	bHLH transcription factor 034
Solyc11g005760.3	828.776	-0.967129	0.280621	-3.44638	0.000568143	0.0069473	Hexosyltransferase (AHRD V3.3 *** K4D4I9_SOLLC)
Solyc04g008170.1	263.051	-0.966763	0.261365	-3.6989	0.00021654	0.00316442	hero resistance 3
Solyc01g098010.4	169.186	-0.9667	0.180537	-5.35457	8.57621e-08	3.66965e-06	N-acetyltransferase (AHRD V3.3 *** A0A2N9Z4V7_PAEPO)
Solyc03g093360.3	1464.57	-0.966648	0.322729	-2.99523	0.0027424	0.0239868	PLAT/LH2 domain (AHRD V3.3 *** A0A200QDT2_9MAGN)
Solyc05g009880.3	1366.06	-0.966619	0.343786	-2.81169	0.00492823	0.0377656	bHLH transcription factor 038
Solyc07g053290.3	406.073	-0.966057	0.267605	-3.61001	0.00030618	0.00419838	bHLH transcription factor 054
Solyc04g082480.3	2716.08	-0.965209	0.286394	-3.37022	0.000751091	0.00861073	Plant regulator RWP-RK family protein, putative (AHRD V3.3 *** A0A061FD78_THECC)
Solyc12g019060.2	2180.92	-0.964887	0.312954	-3.08316	0.00204817	0.0191055	Ankyrin repeat-containing protein (AHRD V3.3 *** A0A1U8F3K5_CAPAN)
Solyc06g083500.4	367.071	-0.964859	0.335911	-2.87237	0.0040741	0.0326328	Serine/threonine-protein kinase PBS1 (AHRD V3.3 *** A0A2G2WN41_CAPBA)
Solyc04g005130.3	430.409	-0.964143	0.182554	-5.28142	1.28186e-07	5.22335e-06	bHLH transcription factor 027
Solyc05g010680.2	534.252	-0.963669	0.329054	-2.9286	0.00340491	0.0284353	Alpha/beta-Hydrolases superfamily protein (AHRD V3.3 *** F4J5H1_ARATH)
Solyc10g081730.2	1466.02	-0.963569	0.25158	-3.83008	0.000128104	0.00204711	Protein WVD2-like 1 (AHRD V3.3 *** A0A2G3AVM2_CAPCH)
Solyc12g056860.2	1336.41	-0.963493	0.306587	-3.14264	0.00167431	0.0161931	Transcription factor TGA7 (AHRD V3.3 *** A0A1U8F8B9_CAPAN)
Solyc08g082010.3	2399.34	-0.962197	0.196613	-4.89387	9.88698e-07	3.14848e-05	Myosin heavy chain-related protein (AHRD V3.3 *-* A0A2U1NUP5_ARTAN)
Solyc09g075350.4	1278.04	-0.962113	0.323267	-2.97621	0.0029183	0.025171	Pectinesterase (AHRD V3.3 *** A0A2G2W0I1_CAPBA)
Solyc01g086810.2	136.088	-0.962025	0.28229	-3.40794	0.000654563	0.00775764	disease resistance protein RPM1-like (AHRD V3.3 *** A0A2I4DV93_9ROSI)
Solyc04g063380.3	1012.87	-0.961431	0.267712	-3.59128	0.000329056	0.00443641	F-box protein SKP2A (AHRD V3.3 *** A0A1U8F5B3_CAPAN)
Solyc12g042300.2	1120.49	-0.961286	0.246308	-3.90279	9.50916e-05	0.00160098	Major facilitator superfamily domain, general substrate transporter (AHRD V3.3 *** A0A2U1MMH9_ARTAN)
Solyc12g088460.3	299.928	-0.960833	0.26097	-3.68177	0.000231617	0.00334542	Cytochrome P450 (AHRD V3.3 *** A0A200Q0W8_9MAGN)
Solyc07g044960.1	1673.34	-0.960349	0.329901	-2.91102	0.00360249	0.0296953	Xyloglucan galactosyltransferase KATAMARI1 (AHRD V3.3 *** A0A2K3L4H3_TRIPR)
Solyc03g007180.1	800.135	-0.960206	0.312161	-3.076	0.00209799	0.0194386	hypothetical protein (AHRD V3.3 *** AT1G62870.1)
Solyc05g008580.3	1240.35	-0.959357	0.208218	-4.60745	4.07628e-06	0.000106756	CDP-diacylglycerol--serine O-phosphatidyltransferase 1 (AHRD V3.3 *** A0A1U8EJL5_CAPAN)
Solyc09g075070.3	2277.16	-0.959273	0.356171	-2.69329	0.00707502	0.0497288	Beta-glucosidase 1 (AHRD V3.3 *** A0A1U8F8A5_CAPAN)
Solyc07g021750.1	569.584	-0.959034	0.269509	-3.55845	0.000373046	0.00494417	Cytidine deaminase 1 (AHRD V3.3 *** A0A2G3CQ34_CAPCH)
Solyc10g050160.2	3062.75	-0.958596	0.297791	-3.21902	0.00128628	0.0131383	Caffeoyl CoA O-methyltransferase (AHRD V3.3 *** A0A2U1N686_ARTAN)
Solyc06g051010.1	1216.75	-0.958265	0.325322	-2.94559	0.00322341	0.0271932	Peptide-N4-(N-acetyl-beta-glucosaminyl)asparagine amidase A (AHRD V3.3 *** A0A200PX65_9MAGN)
Solyc11g012385.1	163.74	-0.957553	0.317635	-3.01464	0.00257287	0.0228549	Cysteine proteinase inhibitor (AHRD V3.3 *** A0A2G2Y4E8_CAPAN)
Solyc01g098570.2	128.623	-0.957481	0.320437	-2.98805	0.00280765	0.0244324	FANTASTIC four-like protein (DUF3049) (AHRD V3.3 *-* F4HX10_ARATH)
Solyc05g008810.4	3077.71	-0.957128	0.3083	-3.10453	0.00190579	0.0180118	Lipid phosphate phosphatase (AHRD V3.3 *** A0A2R6PGX1_ACTCH)
Solyc07g007350.1	120.934	-0.956899	0.313264	-3.05461	0.00225357	0.0205459	Sterile alpha motif (SAM) domain protein (AHRD V3.3 *** Q1G3Q5_ARATH)
Solyc08g082750.3	3389.86	-0.956592	0.294126	-3.25232	0.00114468	0.0119869	Plant regulator RWP-RK family protein (AHRD V3.3 *** G7IAL8_MEDTR)
Solyc10g083210.2	1587.99	-0.956386	0.352494	-2.7132	0.00666369	0.0476336	B3 domain-containing protein (AHRD V3.3 *** A0A2G3BGS5_CAPCH)
Solyc04g081080.1	508.309	-0.956271	0.189009	-5.05939	4.20592e-07	1.47096e-05	Receptor-like protein kinase (AHRD V3.3 *** A0A0A0KGM3_CUCSA)
Solyc04g007890.3	1837.21	-0.955157	0.2955	-3.23234	0.00122782	0.0126761	Hmg-y-related protein a (AHRD V3.3 *-* A0A314LC60_NICAT)
Solyc04g005270.1	1225.14	-0.954854	0.257639	-3.70616	0.000210423	0.00308819	Phosphatidylinositol 4-kinase gamma 7 (AHRD V3.3 *** A0A1U8GNT8_CAPAN)
Solyc08g041860.1	2915.13	-0.954566	0.339035	-2.81554	0.00486961	0.0374423	serine/arginine repetitive matrix-like protein (AHRD V3.3 *-* AT4G32020.1)
Solyc05g010590.4	1814.96	-0.954521	0.252539	-3.7797	0.000157017	0.00242414	WPP domain-interacting tail-anchored protein 2 (AHRD V3.3 *** A0A1J3HWE7_NOCCA)
Solyc12g042240.2	2311.84	-0.953378	0.192896	-4.94246	7.71437e-07	2.51402e-05	Major facilitator superfamily protein (AHRD V3.3 *-* F4IPF3_ARATH)
Solyc04g007460.4	2823.97	-0.952947	0.314329	-3.03169	0.00243191	0.0218154	Phox/Bem1p (AHRD V3.3 *** A0A200QUY9_9MAGN)
Solyc06g076780.3	1888.11	-0.951961	0.311668	-3.0544	0.00225509	0.0205529	Glycosyl hydrolase family protein (AHRD V3.3 *** A0A2U1PL05_ARTAN)
Solyc02g077260.3	1245.6	-0.951907	0.353565	-2.69231	0.00709594	0.0498503	SUN-like protein5
Solyc02g092980.3	826.098	-0.951878	0.329041	-2.89289	0.0038172	0.0309713	cyclin D3.1
Solyc02g064960.3	1096.77	-0.951766	0.340735	-2.79327	0.00521778	0.039421	APETALA2b
Solyc03g115000.3	1192.96	-0.95167	0.236934	-4.0166	5.90441e-05	0.0010649	protein LONGIFOLIA 1-like (AHRD V3.3 *** A0A2I4EZQ4_9ROSI)
Solyc01g079970.2	129.331	-0.951392	0.25375	-3.74933	0.000177311	0.00267459	Eukaryotic aspartyl protease family protein (AHRD V3.3 *** A0A2U1KE41_ARTAN)
Solyc02g080480.3	540.233	-0.950772	0.241904	-3.93037	8.48139e-05	0.00145756	Protein DETOXIFICATION (AHRD V3.3 *** A3KDM5_TOBAC)
Solyc07g044750.3	568.704	-0.950552	0.227647	-4.17555	2.97263e-05	0.000596532	ATPase (AHRD V3.3 *** A0A200Q5U6_9MAGN)
Solyc09g018750.3	2198.19	-0.950113	0.326298	-2.9118	0.00359356	0.0296395	CBS domain protein (AHRD V3.3 *** A0A2K3NEI1_TRIPR)
Solyc12g005880.2	433.464	-0.949979	0.255208	-3.72238	0.000197357	0.00292633	Hexosyltransferase (AHRD V3.3 *** A0A2G3BMU2_CAPCH)
Solyc01g008420.3	554.168	-0.948726	0.160307	-5.91818	3.25517e-09	1.88965e-07	Protein DETOXIFICATION (AHRD V3.3 *** S6BP63_TOBAC)
Solyc01g096280.2	271.166	-0.948024	0.247822	-3.82543	0.000130544	0.00207399	Cytochrome P450 (AHRD V3.3 *** A0A200Q2S1_9MAGN)
Solyc02g032560.3	212.488	-0.946731	0.223883	-4.22868	2.35068e-05	0.000488021	Apyrase (AHRD V3.3 *** A0A2G3AV93_CAPCH)
Solyc04g011640.3	359.45	-0.945802	0.238929	-3.9585	7.54215e-05	0.00131853	Scarecrow-like protein 14 (AHRD V3.3 *-* A0A2G2V1Y3_CAPBA)
Solyc01g095860.3	194.87	-0.944694	0.197608	-4.78064	1.74734e-06	5.17614e-05	RING/U-box superfamily protein (AHRD V3.3 *** A0A2U1QFN9_ARTAN)
Solyc12g099160.2	1166.58	-0.943902	0.338514	-2.78837	0.00529745	0.039857	Carboxypeptidase (AHRD V3.3 *** A0A1U8EWS6_CAPAN)
Solyc05g052040.1	5665.83	-0.943645	0.347577	-2.71493	0.00662905	0.0474604	ripening regulated protein DDTFR10/A
Solyc01g106170.4	354.967	-0.942996	0.302492	-3.11743	0.00182438	0.0173443	MADS box transcription factor AGAMOUS (AHRD V3.3 *-* A0A1Q1NK16_PAELC)
Solyc06g075550.3	1754.56	-0.942676	0.276304	-3.41173	0.00064551	0.00766704	Receptor-like cytoplasmic protein kinase 1 (AHRD V3.3 *** F6JSQ7_CAPAN)
Solyc03g097230.1	423.405	-0.942511	0.307849	-3.06161	0.00220152	0.0201655	AIG2-like (Avirulence induced gene) family protein (AHRD V3.3 *** Q9FIQ3_ARATH)
Solyc12g008580.2	776.836	-0.94137	0.182099	-5.16955	2.34663e-07	8.83769e-06	Glucan endo-1,3-beta-glucosidase 12 (AHRD V3.3 *** A0A2G2X3S4_CAPBA)
Solyc01g073770.2	276.759	-0.939365	0.258272	-3.63712	0.000275701	0.00384799	PRLI-interacting factor (AHRD V3.3 *-* AT5G19900.5)
Solyc03g083000.3	906.306	-0.939188	0.280742	-3.34537	0.000821716	0.00925345	Transmembrane protein (AHRD V3.3 *-* F4IJ67_ARATH)
Solyc11g072000.2	1526.59	-0.939107	0.264586	-3.54935	0.000386189	0.00507653	CC-NBS-LRR type resistance protein (AHRD V3.3 *-* E3W9R5_CAPCH),Pfam:PF18052
Solyc06g007980.4	2979.04	-0.938491	0.239198	-3.92349	8.72763e-05	0.00149238	Sterol 3-beta-glucosyltransferase (AHRD V3.3 *** B6U4Q7_MAIZE)
Solyc03g083320.4	261.573	-0.938325	0.238247	-3.93846	8.20053e-05	0.00141642	calcium sensor calcineurin B
Solyc10g083520.2	1700.52	-0.937401	0.330444	-2.83679	0.00455692	0.0355204	Transcriptional activator (DUF662) (AHRD V3.3 *** Q3EBM1_ARATH)
Solyc03g150154.1	138.008	-0.937268	0.312884	-2.99558	0.00273925	0.0239669	Alpha-n-acetylglucosaminidase-like protein (AHRD V3.3 *-* A0A2K3NS60_TRIPR)
Solyc04g014800.3	609.172	-0.937162	0.258556	-3.6246	0.000289407	0.00400656	myo-inositol monophosphatase 1
Solyc01g102880.3	3385.83	-0.936912	0.292832	-3.19949	0.0013767	0.0138456	Disease resistance protein (TIR-NBS-LRR class) (AHRD V3.3 *-* A0A2K3P9V5_TRIPR)
Solyc02g079870.4	69.6008	-0.936655	0.345373	-2.71201	0.00668765	0.04773	Unknown protein
Solyc10g085460.3	1462.23	-0.936654	0.320536	-2.92215	0.00347621	0.028912	NBS-LRR resistance protein (AHRD V3.3 *** A0A2K3NVA3_TRIPR)
Solyc06g050560.3	530.242	-0.936547	0.192659	-4.86116	1.16699e-06	3.63404e-05	Receptor-like kinase (AHRD V3.3 *** C4TP22_SOYBN)
Solyc07g041970.4	5405.95	-0.93625	0.344383	-2.71863	0.00655531	0.0470187	Subtilisin-like protease (AHRD V3.3 *** A0A1J3J113_NOCCA)
Solyc03g118510.3	1576.59	-0.935724	0.334832	-2.79461	0.00519627	0.0393019	Ovary receptor kinase 27 (AHRD V3.3 *** S4WIQ7_SOLCH)
Solyc10g081200.1	4143.32	-0.935196	0.299418	-3.12338	0.0017879	0.0170925	Dentin sialophosphoprotein (AHRD V3.3 *-* A0A1P8AZC3_ARATH)
Solyc01g079580.3	771.825	-0.934478	0.271756	-3.43867	0.000584578	0.00710064	Tetratricopeptide repeat (TPR)-like superfamily protein (AHRD V3.3 *** A0A2U1LZR6_ARTAN)
Solyc08g081260.1	730.396	-0.933539	0.228295	-4.08918	4.32895e-05	0.000824667	Disease resistance protein (TIR-NBS class) (AHRD V3.3 *** AT4G23440.2)
Solyc07g063560.4	302.862	-0.932512	0.221929	-4.20184	2.64751e-05	0.000541018	Cotton fiber (DUF761) (AHRD V3.3 *** F4HTI9_ARATH)
Solyc04g081370.2	966.179	-0.932498	0.315812	-2.95269	0.00315015	0.0267405	C2H2-like zinc finger protein (AHRD V3.3 *** A0A2U1KP34_ARTAN)
Solyc04g080280.3	34598.4	-0.932052	0.255379	-3.64968	0.000262564	0.00370818	Unknown protein
Solyc08g006880.3	21734.2	-0.931706	0.326355	-2.85488	0.00430526	0.0339583	ABC transporter (AHRD V3.3 *** A0A200R061_9MAGN)
Solyc10g078330.2	668.01	-0.931625	0.30566	-3.04791	0.0023044	0.0209048	B-type cyclin
Solyc03g025510.3	1523.19	-0.931596	0.275145	-3.38583	0.000709622	0.00824234	Alpha/beta-Hydrolases superfamily protein (AHRD V3.3 *** A0A2U1MXT7_ARTAN)
Solyc02g031710.3	725.307	-0.929927	0.328525	-2.83061	0.00464591	0.0360671	SBP (S-ribonuclease binding protein) family protein (AHRD V3.3 *-* A0A2U1LW40_ARTAN)
Solyc02g093630.3	4536.02	-0.929881	0.303009	-3.06882	0.00214904	0.0198042	Transmembrane protein (AHRD V3.3 *** Q84K38_ARATH)
Solyc12g057020.2	117.16	-0.929781	0.263368	-3.53035	0.00041501	0.00538804	Carbohydrate esterase, putative (DUF303) (AHRD V3.3 *** Q0WNN6_ARATH)
Solyc05g056020.3	435.192	-0.929712	0.213333	-4.35804	1.31233e-05	0.000291485	V-type proton ATPase subunit G (AHRD V3.3 *** A0A1U8GRL1_CAPAN)
Solyc06g060830.3	222.188	-0.929624	0.244544	-3.80145	0.000143851	0.00225526	Homeobox-leucine zipper protein HAT2 (AHRD V3.3 *** A0A2G2WJU4_CAPBA)
Solyc11g010620.3	492.214	-0.929459	0.276198	-3.36519	0.000764903	0.00871923	basic helix loop helix (bHLH) DNA-binding superfamily protein (AHRD V3.3 *-* AT4G38062.1)
Solyc03g033460.3	1234.22	-0.92922	0.293406	-3.16701	0.00154015	0.0151097	Oligopeptide transporter (AHRD V3.3 *** A0A200RD47_9MAGN)
Solyc01g081190.4	962.08	-0.929003	0.327487	-2.83677	0.00455729	0.0355204	Calcium-binding EF hand family protein (AHRD V3.3 *** A0A2U1PWG2_ARTAN)
Solyc05g054620.4	1627.84	-0.927681	0.315693	-2.93856	0.00329743	0.0276899	ACT domain-containing protein (AHRD V3.3 *** A0A2U1PEX2_ARTAN)
Solyc01g099320.4	70.9001	-0.927483	0.261081	-3.55247	0.000381629	0.00503353	Nuclear transcription factor Y subunit B-4 (AHRD V3.3 *** A0A1U8DWS7_CAPAN)
Solyc09g010440.3	2622.83	-0.926909	0.288591	-3.21185	0.00131884	0.0133852	Actin-depolymerizing factor (AHRD V3.3 *** Q1EMP8_PLAMJ)
Solyc06g069190.4	2616.43	-0.926843	0.317984	-2.91475	0.00355973	0.0294367	Eukaryotic aspartyl protease family protein (AHRD V3.3 *** A0A2U1MGD4_ARTAN)
Solyc04g051500.3	1853.48	-0.926602	0.256169	-3.61716	0.000297855	0.00410275	UDP-galactose transporter 2 (AHRD V3.3 *** A0A2G2VFQ5_CAPBA)
Solyc08g082430.4	1226.45	-0.926406	0.243885	-3.79854	0.00014555	0.00227538	Nucleoside diphosphate kinase (AHRD V3.3 *** A0A2G3DB32_CAPCH)
Solyc06g051020.2	651.636	-0.92561	0.296838	-3.11823	0.00181941	0.0173031	Peptide-N4-(N-acetyl-beta-glucosaminyl)asparagine amidase A (AHRD V3.3 *** A0A200PX65_9MAGN)
Solyc01g110150.2	323.15	-0.925351	0.332047	-2.78681	0.00532303	0.0399857	Prostatic spermine-binding-like protein (AHRD V3.3 *-* O65687_ARATH)
Solyc09g074780.3	320.815	-0.924389	0.239965	-3.85219	0.000117067	0.00189961	Protein indeterminate-domain 2 (AHRD V3.3 *** A0A1U8G2Y2_CAPAN)
Solyc06g068600.3	235.967	-0.923977	0.197064	-4.68872	2.74917e-06	7.60038e-05	Phosphate ABC transporter ATP-binding protein PstB (AHRD V3.3 *** A0A365XJ19_9ACTN)
Solyc04g077960.1	112.646	-0.923664	0.228288	-4.04605	5.20891e-05	0.000959943	Transcription factor bHLH85 (AHRD V3.3 *** A0A1U8GC08_CAPAN)
Solyc09g007700.3	3067.93	-0.923596	0.272919	-3.38413	0.00071403	0.0082865	RING/U-box superfamily protein (AHRD V3.3 *** A0A2U1PM96_ARTAN)
Solyc10g084170.1	104.317	-0.923422	0.269967	-3.4205	0.000625052	0.00747602	Bag family molecular chaperone regulator mitochondrial-like (AHRD V3.3 *** A0A2K3P7D1_TRIPR)
Solyc06g071230.3	1886.21	-0.923183	0.279016	-3.30871	0.000937281	0.0102438	Transcription factor MYB1R1 (AHRD V3.3 *** MY1R1_SOLTU)
Solyc01g079110.4	567.967	-0.922969	0.330522	-2.79246	0.00523095	0.0394809	Histone H3 (AHRD V3.3 *** A0A2G3DHD8_CAPCH)
Solyc04g014960.4	417.708	-0.922933	0.258638	-3.56844	0.000359117	0.00478275	Glycosyltransferase (AHRD V3.3 *-* A0A200QMY3_9MAGN)
Solyc01g074000.3	644.712	-0.922893	0.309019	-2.98653	0.00282165	0.0245074	Histone H3 (AHRD V3.3 *** D8L9K7_WHEAT)
Solyc04g074930.4	144.053	-0.922775	0.234394	-3.93685	8.25569e-05	0.00142505	Glycosyltransferase AER61 (AHRD V3.3 *** A0A200QXY3_9MAGN)
Solyc06g068140.3	1787.75	-0.922436	0.257204	-3.5864	0.000335274	0.00450691	Methyl-CpG-binding domain-containing protein 11 (AHRD V3.3 *** A0A2G2ZBW5_CAPAN)
Solyc03g118930.2	128.787	-0.922176	0.263534	-3.49927	0.000466527	0.00592466	Glycosyltransferase (AHRD V3.3 *** Q9LV22_ARATH)
Solyc03g006060.3	363.829	-0.922088	0.189203	-4.87354	1.09614e-06	3.42914e-05	RING/FYVE/PHD zinc finger superfamily protein (AHRD V3.3 *-* B6SN54_MAIZE)
Solyc02g085720.1	237.084	-0.922028	0.204864	-4.50068	6.77379e-06	0.000165958	Geranylgeranyl pyrophosphate synthase, chloroplastic (AHRD V3.3 *** A0A2G2XGF3_CAPBA)
Solyc10g017850.3	1278.36	-0.921933	0.281508	-3.27498	0.00105669	0.0112595	Peroxisomal membrane protein 11C (AHRD V3.3 *** A0A2G3BDG9_CAPCH)
Solyc11g069050.2	2306.82	-0.920832	0.300598	-3.06333	0.00218888	0.0200969	4-coumarate--CoA ligase-like 7 (AHRD V3.3 *** A0A1U8ELY2_CAPAN)
Solyc03g116480.1	184.57	-0.920183	0.333235	-2.76137	0.00575601	0.0425584	F-box/kelch-repeat protein At5g15710-like (AHRD V3.3 *** A0A2I4DW48_9ROSI)
Solyc02g070000.4	1669.04	-0.920086	0.329567	-2.79181	0.00524148	0.0395454	Leucine-rich receptor-like protein kinase family protein (AHRD V3.3 *** A0A061G8R7_THECC)
Solyc02g090190.1	3662.27	-0.920008	0.324031	-2.83926	0.00452179	0.0352815	Molybdenum cofactor sulfurase (AHRD V3.3 *** A0A2I0VGU5_9ASPA)
Solyc06g064750.1	332.616	-0.919947	0.192356	-4.78253	1.731e-06	5.13888e-05	Reistance protein F (AHRD V3.3 *** I7AL54_SOLLC)
Solyc08g005570.4	1247.24	-0.91992	0.198187	-4.64167	3.45606e-06	9.27338e-05	Root UVB sensitive family (AHRD V3.3 *** A0A2U1QLM3_ARTAN)
Solyc03g121080.3	487.404	-0.919743	0.22871	-4.02144	5.78426e-05	0.00104807	BnaA06g11160D protein (AHRD V3.3 *-* A0A078HBJ5_BRANA)
Solyc03g093620.1	146.518	-0.918825	0.22798	-4.03029	5.57091e-05	0.00101479	Sulfotransferase (AHRD V3.3 *** A0A2I4HG22_9ROSI)
Solyc02g092550.3	586.435	-0.918364	0.340184	-2.69961	0.00694203	0.0490589	LOB domain-containing protein 38 (AHRD V3.3 *** A0A2G2XGY4_CAPBA)
Solyc09g083090.4	509.798	-0.918007	0.231367	-3.96775	7.25551e-05	0.00127491	Non-specific serine/threonine protein kinase (AHRD V3.3 *** A0A2G2W162_CAPBA)
Solyc12g056050.1	131.233	-0.917973	0.276129	-3.32444	0.000885972	0.00980739	Glycosyltransferase (AHRD V3.3 *** F4KHR9_ARATH)
Solyc04g008760.3	420.451	-0.917389	0.19851	-4.62137	3.8122e-06	0.000101099	Homoserine kinase (AHRD V3.3 *** A0A2G2X9A7_CAPBA)
Solyc06g084420.1	422.244	-0.916572	0.248019	-3.69556	0.000219398	0.00320448	Leucine-rich repeat receptor-like kinase (AHRD V3.3 *** A0A0K9PKL2_ZOSMR)
Solyc09g009210.4	1668.3	-0.91613	0.302282	-3.03072	0.00243974	0.0218712	Transcriptional activator (DUF662) (AHRD V3.3 *** Q3EBM1_ARATH)
Solyc06g076770.3	562.444	-0.916103	0.319721	-2.86532	0.00416584	0.0331208	Transcription factor DIVARICATA (AHRD V3.3 *** A0A2G2ZE22_CAPAN)
Solyc04g026030.3	630.64	-0.915887	0.239319	-3.82705	0.000129686	0.00206515	Spermidine synthase (AHRD V3.3 *** A0A088DA02_CAPAN),Pfam:PF01564
Solyc10g085130.2	306.431	-0.914159	0.226025	-4.0445	5.24358e-05	0.000964156	RING/U-box superfamily protein (AHRD V3.3 *** F4JAD0_ARATH)
Solyc06g072240.1	97.5882	-0.914082	0.283737	-3.22158	0.00127484	0.0130452	Histone H4 (AHRD V3.3 *-* F2E7L1_HORVV)
Solyc03g117290.1	553.281	-0.913792	0.326563	-2.79821	0.00513866	0.0389776	Serine-rich protein (AHRD V3.3 *** E5GCC5_CUCME)
Solyc07g007440.1	174.846	-0.913743	0.315792	-2.8935	0.00380974	0.0309465	RING/U-box superfamily protein (AHRD V3.3 *-* A0A2U1MSI1_ARTAN)
Solyc08g079270.3	232.469	-0.913584	0.296848	-3.07761	0.00208667	0.0193534	R2R3MYB transcription factor 42
Solyc02g069630.3	2359.76	-0.912895	0.305066	-2.99245	0.00276749	0.0241676	Subtilisin-like protease (AHRD V3.3 *** A0A1J3H877_NOCCA)
Solyc01g101060.4	34078.4	-0.910893	0.281307	-3.23807	0.0012034	0.0124681	S-adenosyl-L-methionine synthetase
Solyc08g068960.3	1124.63	-0.91071	0.254672	-3.57601	0.000348875	0.00466857	Histidine kinase 5 (AHRD V3.3 *** A0A2G3DDW5_CAPCH)
Solyc07g051840.4	1046.61	-0.910626	0.300651	-3.02885	0.00245489	0.0219854	WRKY transcription factor 17
Solyc01g058020.4	309.339	-0.910228	0.304595	-2.98832	0.00280512	0.0244286	Neutral/alkaline invertase (AHRD V3.3 *-* H6V7I6_MANES)
Solyc01g109650.3	1408.73	-0.909512	0.205472	-4.42646	9.57943e-06	0.000223821	Protein kinase domain (AHRD V3.3 *** A0A200Q977_9MAGN)
Solyc02g094330.3	444.85	-0.909085	0.220451	-4.12374	3.72766e-05	0.000724904	Pollen Ole e 1 allergen and extensin family protein (AHRD V3.3 *** F4JEV5_ARATH),Pfam:PF01190
Solyc03g005880.3	181.071	-0.908887	0.223985	-4.05779	4.95386e-05	0.000925194	Bidirectional sugar transporter SWEET (AHRD V3.3 *** A0A142DVG2_SOLTU)
Solyc10g080570.2	310.133	-0.908754	0.277333	-3.27676	0.00105006	0.0112064	E3 ubiquitin-protein ligase (AHRD V3.3 *** A0A1U8EER1_CAPAN)
Solyc06g053450.4	7002.77	-0.90865	0.295962	-3.07016	0.00213944	0.0197291	SUN-like protein 17
Solyc11g071230.2	400.185	-0.908432	0.215095	-4.22341	2.40636e-05	0.000497542	Glycosyltransferases (AHRD V3.3 *** K4DAI0_SOLLC)
Solyc09g089810.1	122.688	-0.907641	0.312592	-2.90359	0.00368906	0.0302267	2-oxoglutarate (2OG) and Fe(II)-dependent oxygenase superfamily protein (AHRD V3.3 *** A0A2U1NTU8_ARTAN)
Solyc09g005000.1	498.698	-0.907386	0.30018	-3.02281	0.00250443	0.0223486	Lectin receptor-like kinase (AHRD V3.3 *** G0Y6Q9_GOSHI)
Solyc08g062970.1	526.92	-0.906919	0.327149	-2.77219	0.00556812	0.0414156	Glutaredoxin (AHRD V3.3 *** A0A118JSL8_CYNCS)
Solyc08g076310.3	2251.6	-0.906689	0.292412	-3.10073	0.00193046	0.0182198	ERD (Early-responsive to dehydration stress) family protein (AHRD V3.3 *** A0A2U1KPJ9_ARTAN)
Solyc02g071490.4	403.966	-0.906434	0.271832	-3.33454	0.000854413	0.00952747	2-oxoglutarate (2OG) and Fe(II)-dependent oxygenase superfamily protein (AHRD V3.3 *** Q9SB32_ARATH)
Solyc04g015590.4	550.957	-0.906022	0.239859	-3.77731	0.000158534	0.0024429	Bifunctional polymyxin resistance protein, ArnA (AHRD V3.3 *** A0A2U1QHU7_ARTAN)
Solyc11g011380.2	10944.5	-0.905355	0.309789	-2.92249	0.00347249	0.0289011	glutamine synthetase
Solyc12g036320.3	178.949	-0.905302	0.305068	-2.96754	0.00300192	0.0257542	Receptor-like protein kinase (AHRD V3.3 *** A0A2K3NF63_TRIPR)
Solyc02g089840.3	481.988	-0.904935	0.266429	-3.39653	0.000682452	0.00800155	Calcium uniporter protein 2, mitochondrial (AHRD V3.3 *** A0A2G3ABZ2_CAPAN)
Solyc09g014610.4	718.188	-0.904537	0.311698	-2.90196	0.00370835	0.0303392	S-type anion channel SLAH3 (AHRD V3.3 *** A0A2G3BJK2_CAPCH)
Solyc06g064610.1	138.388	-0.903295	0.317724	-2.84302	0.00446888	0.0349502	hypothetical protein (AHRD V3.3 *-* AT1G55365.1)
Solyc05g006450.3	236.581	-0.902731	0.21558	-4.18746	2.821e-05	0.000570501	Carboxypeptidase (AHRD V3.3 *** A0A1U8EY18_CAPAN)
Solyc07g043070.3	111.678	-0.902727	0.276422	-3.26576	0.00109171	0.0115517	hypothetical protein (AHRD V3.3 *-* AT4G15140.1)
Solyc03g006560.3	260.244	-0.902713	0.269561	-3.34883	0.000811539	0.00916147	Alpha/beta-Hydrolases superfamily protein (AHRD V3.3 *** O04083_ARATH)
Solyc06g006110.3	404.466	-0.902597	0.273568	-3.29935	0.000969081	0.010502	Vacuolar cation/proton exchanger (AHRD V3.3 *** K4C393_SOLLC)
Solyc11g010580.2	784.134	-0.902018	0.268844	-3.35517	0.000793154	0.00899313	S-adenosyl-L-methionine-dependent methyltransferases superfamily protein (AHRD V3.3 *** A0A2U1LT66_ARTAN)
Solyc09g007310.3	2153.94	-0.901944	0.24466	-3.68653	0.000227335	0.00329925	E3 ubiquitin-protein ligase UPL4 (AHRD V3.3 *** A0A2G2YQF0_CAPAN)
Solyc03g097400.1	110.239	-0.90073	0.231827	-3.88536	0.000102178	0.00170494	Mitotic-spindle organizing protein 1 (AHRD V3.3 *** A0A2G2VB30_CAPBA)
Solyc02g069940.4	1274.67	-0.900353	0.167374	-5.3793	7.47779e-08	3.25052e-06	WPP domain associated protein
Solyc05g053470.3	4068.65	-0.899658	0.310415	-2.89824	0.00375264	0.0305827	60 kDa chaperonin (AHRD V3.3 *** Q8H903_ORYSJ)
Solyc08g075520.4	1588.28	-0.898496	0.307503	-2.92191	0.00347892	0.028912	transglutaminase family protein (AHRD V3.3 *** AT4G19160.2)
Solyc08g005985.1	1593.19	-0.898481	0.230267	-3.90192	9.54329e-05	0.001605	CDP-diacylglycerol--inositol 3-phosphatidyltransferase (AHRD V3.3 *** C5IGX5_SOLTU)
Solyc01g091570.3	523.873	-0.898471	0.283318	-3.17125	0.00151784	0.0149499	Thioesterase superfamily (AHRD V3.3 *** A0A200QUL3_9MAGN)
Solyc01g113620.3	483.141	-0.898405	0.198131	-4.53439	5.77704e-06	0.000144252	Disease resistance protein (TIR-NBS-LRR class) (AHRD V3.3 *-* A0A2K3P6K1_TRIPR)
Solyc01g109320.4	290.59	-0.898192	0.205773	-4.36497	1.27139e-05	0.000283311	Protein DETOXIFICATION (AHRD V3.3 *** A0A200R7E8_9MAGN)
Solyc01g058010.3	1453.57	-0.896347	0.256754	-3.49107	0.000481095	0.00605621	Neutral/alkaline invertase (AHRD V3.3 *** G5DC09_MANES)
Solyc08g007400.4	688.768	-0.895763	0.272905	-3.28232	0.00102955	0.0110219	autophagy-related protein 8f isoform X2 (AHRD V3.3 *-* XP_010324593.1)
Solyc03g097940.3	1218.96	-0.895415	0.278165	-3.21901	0.00128635	0.0131383	Potassium channel SKOR (AHRD V3.3 *** A0A2G3A0N7_CAPAN)
Solyc05g024340.1	135.24	-0.895346	0.313635	-2.85474	0.00430719	0.0339583	Exocyst subunit Exo70 family protein (AHRD V3.3 *** A0A2G2VNR9_CAPBA)
Solyc08g150103.1	66.2158	-0.895337	0.290355	-3.0836	0.00204513	0.0190847	Auxin-responsive protein SAUR32 (AHRD V3.3 *** A0A2G3BQ18_CAPCH)
Solyc07g025370.3	1038.94	-0.894877	0.262761	-3.40567	0.000660023	0.00779619	Cytochrome P450 (AHRD V3.3 *** A0A200R7I2_9MAGN)
Solyc01g068420.4	139.352	-0.894543	0.206277	-4.3366	1.44703e-05	0.000318556	Protein trichome birefringence-like 38 (AHRD V3.3 *** A0A2G3DHL2_CAPCH)
Solyc03g034400.3	315.263	-0.893389	0.217404	-4.10935	3.96778e-05	0.000765071	Protein DETOXIFICATION (AHRD V3.3 *** A0A2U1NLL3_ARTAN)
Solyc12g005590.2	1044.94	-0.893293	0.259831	-3.43798	0.000586072	0.00711246	Protein laz1 (AHRD V3.3 *** A0A1J6IMD3_NICAT)
Solyc09g066450.3	117.188	-0.893003	0.217215	-4.11115	3.93697e-05	0.000759666	Transcription factor GRAS (AHRD V3.3 *** A0A2U1MEJ8_ARTAN)
Solyc12g011440.2	785.306	-0.892689	0.294966	-3.02641	0.00247474	0.022127	60S ribosomal protein L18a-like protein (AHRD V3.3 *-* A0A2G2Z4N3_CAPAN)
Solyc02g091520.3	793.313	-0.892518	0.290263	-3.07486	0.00210599	0.0194995	Calcium-dependent lipid-binding (CaLB domain) family protein (AHRD V3.3 *** A0A2U1LMA8_ARTAN)
Solyc07g063800.2	278.85	-0.891356	0.177878	-5.01105	5.41329e-07	1.82503e-05	G-type lectin S-receptor-like serine/threonine-protein kinase (AHRD V3.3 *** A0A2G3C353_CAPCH)
Solyc01g100630.3	85.2845	-0.890578	0.278588	-3.19676	0.00138983	0.0139401	Catalase (AHRD V3.3 *-* S8E1K9_9LAMI)
Solyc06g053910.4	1293.64	-0.889229	0.301517	-2.94919	0.00318611	0.0269789	DUF506 domain-containing protein (AHRD V3.3 *** A0A1Q3BNU4_CEPFO)
Solyc03g119220.3	1416.75	-0.889177	0.256222	-3.47034	0.000519802	0.00646607	Kinesin-like protein (AHRD V3.3 *** A0A2G3CZZ7_CAPCH)
Solyc08g005335.1	124.146	-0.88834	0.28913	-3.07246	0.00212302	0.0196107	Unknown protein
Solyc01g100380.4	7159.68	-0.888216	0.311346	-2.85282	0.00433328	0.0341246	Calreticulin (AHRD V3.3 *** A0A2G3AWT5_CAPCH)
Solyc01g080770.3	1169.92	-0.888048	0.302184	-2.93877	0.00329522	0.0276799	Leucine-rich receptor-like protein kinase family protein (AHRD V3.3 *** A0A061DVS1_THECC)
Solyc08g081910.3	1941.31	-0.887762	0.281366	-3.15518	0.00160397	0.0156237	V-type proton ATPase subunit E (AHRD V3.3 *** A0A2G3DAR4_CAPCH)
Solyc08g076180.3	614.242	-0.887479	0.23124	-3.83792	0.000124081	0.00199567	cystic fibrosis transmembrane conductance regulator (AHRD V3.3 *** AT2G35585.1)
Solyc12g010690.2	906.985	-0.886825	0.263834	-3.36131	0.000775749	0.00882302	Polyol monosaccharide transporter 3
Solyc11g010650.4	1162.29	-0.886821	0.319132	-2.77886	0.00545504	0.0407296	Nicotinamidase 1 (AHRD V3.3 *** A0A2G3B093_CAPCH)
Solyc12g011455.1	259.343	-0.886589	0.327928	-2.70361	0.00685909	0.0486202	Histone H2B (AHRD V3.3 *** A0A218W9S6_PUNGR)
Solyc12g008840.2	1992.28	-0.886414	0.3222	-2.75113	0.005939	0.0435813	beta-galactosidase 4
Solyc02g071860.4	1802.96	-0.88535	0.237933	-3.721	0.000198434	0.0029391	LRR_1 domain-containing protein/Pkinase_Tyr domain-containing protein/Malectin domain-containing protein (AHRD V3.3 *** A0A1Q3CJY9_CEPFO)
Solyc05g007180.3	648.214	-0.884942	0.324608	-2.72618	0.00640713	0.0461983	jasmonic acid 1
Solyc08g078810.1	304.545	-0.884363	0.299415	-2.95364	0.00314055	0.0266873	Unknown protein
Solyc08g066750.3	1501.66	-0.88386	0.234838	-3.7637	0.000167418	0.00255158	Major facilitator superfamily protein (AHRD V3.3 *** A0A2U1QCK3_ARTAN)
Solyc12g005220.2	1291.64	-0.883833	0.243755	-3.62591	0.000287951	0.00399247	Ypt/Rab-GAP domain of gyp1p superfamily protein (AHRD V3.3 *** F4JIR5_ARATH)
Solyc07g055380.1	234.331	-0.883756	0.17669	-5.00172	5.68207e-07	1.90625e-05	Disease resistance protein (TIR-NBS-LRR class) (AHRD V3.3 *** A0A2K3NQB9_TRIPR)
Solyc08g041710.3	2359.11	-0.883669	0.251983	-3.50685	0.00045344	0.00579546	envelope glycoprotein B (AHRD V3.3 *** AT1G80540.1)
Solyc05g008300.3	162.98	-0.883482	0.24341	-3.6296	0.000283864	0.00394581	Multicopper oxidase LPR1 (AHRD V3.3 *-* A0A2G2VKE3_CAPBA)
Solyc07g005860.3	929.998	-0.883387	0.19405	-4.55236	5.3048e-06	0.0001343	QWRF motif protein (DUF566) (AHRD V3.3 *-* A0A1P8B957_ARATH)
Solyc03g093460.3	970.639	-0.882827	0.294133	-3.00145	0.00268693	0.0236682	Protein kinase family protein (AHRD V3.3 *** S8C142_9LAMI)
Solyc01g005020.3	3270.01	-0.882094	0.244422	-3.6089	0.000307496	0.0042122	Salt Overly Sensitive 1
Solyc07g063210.3	112.642	-0.881509	0.284636	-3.09697	0.00195507	0.0184076	Expansin (AHRD V3.3 *** K4CH04_SOLLC)
Solyc11g032100.2	2688.7	-0.881259	0.232291	-3.79378	0.000148373	0.00231157	Tomato AGAMOUS 12
Solyc07g043200.2	120.955	-0.881212	0.31786	-2.77233	0.0055657	0.0414088	Zinc transporter protein (AHRD V3.3 *** A5BDR3_VITVI)
Solyc10g083840.1	2433.97	-0.880844	0.269514	-3.26826	0.0010821	0.0114765	Glutamine synthetase (AHRD V3.3 *** I6WUR4_CAMSI)
Solyc07g043170.4	192.722	-0.880842	0.215559	-4.08632	4.38268e-05	0.000832162	Glycosyltransferase (AHRD V3.3 *** Q94IF2_TOBAC)
Solyc12g100120.2	1349.85	-0.88057	0.299265	-2.94244	0.00325637	0.0274209	Proline-tRNA ligase (DUF1680) (AHRD V3.3 *** Q9LXU4_ARATH)
Solyc02g092810.4	338.558	-0.880256	0.318337	-2.76517	0.00568929	0.0421677	RING/U-box superfamily protein (AHRD V3.3 *-* B3H489_ARATH)
Solyc08g062210.3	3568.45	-0.879339	0.270494	-3.25086	0.00115057	0.0120361	Nuclear transcription factor Y subunit A-1 (AHRD V3.3 *** A0A1U8DRR5_CAPAN)
Solyc08g005500.4	290.392	-0.879304	0.223916	-3.92694	8.60325e-05	0.00147387	NBS-LRR protein (AHRD V3.3 *** Q9SM52_SOLAC)
Solyc07g006020.3	344.85	-0.87882	0.153468	-5.72642	1.02574e-08	5.39342e-07	Heptahelical transmembrane protein 2 (AHRD V3.3 *** A0A2G2XYZ3_CAPAN)
Solyc01g104580.3	631.178	-0.878692	0.224124	-3.92056	8.83445e-05	0.00150687	Late embryogenesis abundant protein (AHRD V3.3 *** A0A200Q6I0_9MAGN)
Solyc03g119840.3	461.601	-0.878403	0.280562	-3.13087	0.00174289	0.0167443	Adenine nucleotide alpha hydrolases-like superfamily protein (AHRD V3.3 *** A0A2U1MLI4_ARTAN)
Solyc06g048560.2	153.783	-0.878064	0.277626	-3.16276	0.00156282	0.0152883	Leucine-rich repeat protein kinase family protein (AHRD V3.3 *** A0A061H0G0_THECC)
Solyc02g083040.1	119.328	-0.87767	0.275048	-3.19097	0.00141797	0.0141497	DUF241 domain-containing protein (AHRD V3.3 *** A0A1Q3CEB1_CEPFO)
Solyc03g114150.3	3415.86	-0.877596	0.296584	-2.95902	0.00308622	0.0263471	Aldehyde dehydrogenase (AHRD V3.3 *** A0A2U1M8J4_ARTAN)
Solyc08g015780.3	1686.86	-0.877324	0.219951	-3.98872	6.64313e-05	0.00117946	Ankyrin repeat protein SKIP35 (AHRD V3.3 *** A0A2G2W349_CAPBA)
Solyc05g008000.3	576.413	-0.876837	0.269736	-3.25072	0.00115114	0.0120361	RNA pyrophosphohydrolase (AHRD V3.3 *** A0A2G2VK41_CAPBA)
Solyc08g083270.3	283.5	-0.876631	0.298118	-2.94055	0.00327627	0.0275546	Glutaredoxin (AHRD V3.3 *** A0A200Q2N3_9MAGN)
Solyc04g079030.2	561.309	-0.876587	0.174416	-5.02583	5.01259e-07	1.70853e-05	Glycosyltransferase (AHRD V3.3 *** V4NB36_EUTSA)
Solyc06g007630.1	313.386	-0.8765	0.246475	-3.55614	0.000376343	0.00498063	2Fe-2S ferredoxin-like superfamily protein (AHRD V3.3 *** Q9SRR8_ARATH)
Solyc10g074490.3	402.458	-0.876362	0.16505	-5.30967	1.09822e-07	4.54905e-06	O-fucosyltransferase family protein (AHRD V3.3 *** A0A061DZG6_THECC)
Solyc06g053550.3	573.445	-0.876182	0.259608	-3.37502	0.000738098	0.00849371	Peroxisomal membrane protein PMP22 (AHRD V3.3 *** A0A1U8F4P8_CAPAN)
Solyc11g071820.3	771.86	-0.876085	0.171162	-5.11846	3.08048e-07	1.12003e-05	Protein kinase domain (AHRD V3.3 *** A0A200Q9J9_9MAGN)
Solyc06g048790.1	182.188	-0.875468	0.280027	-3.12637	0.00176981	0.0169552	Protein PLANT CADMIUM RESISTANCE like (AHRD V3.3 *** A0A2R6RR66_ACTCH)
Solyc03g114320.4	2758.37	-0.875407	0.289992	-3.01872	0.00253841	0.0226002	Tetratricopeptide repeat (TPR)-like superfamily protein (AHRD V3.3 *-* A0A2U1P231_ARTAN)
Solyc07g061740.4	332.786	-0.87538	0.181707	-4.81753	1.45345e-06	4.41068e-05	Ankyrin repeat (AHRD V3.3 *** A0A200Q4D4_9MAGN)
Solyc01g109610.4	208.178	-0.875001	0.267255	-3.27403	0.00106026	0.0112844	Erythronate-4-phosphate dehydrogenase family protein (AHRD V3.3 *** Q8VYC6_ARATH)
Solyc12g038360.1	83.9908	-0.874293	0.272621	-3.20699	0.00134133	0.0135635	Unknown protein
Solyc05g005990.3	714.666	-0.874217	0.272695	-3.20584	0.00134667	0.0135977	Protein NRT1/ PTR FAMILY 1.1 (AHRD V3.3 *-* PTR32_ARATH)
Solyc12g040460.2	394.163	-0.873925	0.208027	-4.20101	2.65728e-05	0.000542608	transmembrane protein%2C putative (Protein of unknown function%2C DUF599) (AHRD V3.3 *** AT3G18215.1)
Solyc02g069200.3	128.732	-0.873484	0.185664	-4.70464	2.54309e-06	7.10973e-05	iron-regulated transporter 1
Solyc01g079160.4	201.927	-0.873051	0.185244	-4.71299	2.4411e-06	6.84558e-05	GDSL esterase/lipase (AHRD V3.3 *** A0A2G3AJV6_CAPAN)
Solyc05g055310.3	868.289	-0.872687	0.293489	-2.97349	0.00294431	0.0253553	Heavy metal transport protein (AHRD V3.3 *-* A0A1S6YG40_PHAEQ)
Solyc06g075600.3	449.375	-0.872055	0.224594	-3.8828	0.000103259	0.00172048	Ankyrin repeat-containing protein (AHRD V3.3 *** A0A2G3CAY4_CAPCH)
Solyc03g096840.4	1782.01	-0.871264	0.306111	-2.84623	0.00442398	0.0347189	hypothetical protein (AHRD V3.3 *** AT5G17165.1)
Solyc10g006430.3	76.7964	-0.871086	0.261099	-3.33623	0.000849237	0.00948522	transmembrane protein (AHRD V3.3 --* AT3G21710.2)
Solyc09g055570.3	7383.88	-0.870405	0.322945	-2.69521	0.00703442	0.0495199	GPCR kinase (AHRD V3.3 *** A0A2P5AIX2_TREOI)
Solyc03g005090.4	1464.54	-0.870197	0.248282	-3.50487	0.000456836	0.00582865	4-coumarate-CoA ligase (AHRD V3.3 *-* E5GBV5_CUCME)
Solyc02g062170.3	263.586	-0.869986	0.200359	-4.34214	1.41103e-05	0.000311383	Chalcone-flavanone isomerase family protein (AHRD V3.3 *-* AT5G66230.1)
Solyc05g007420.2	125.212	-0.869953	0.201484	-4.31772	1.57648e-05	0.000343904	TCP transcription factor 23
Solyc08g082020.3	1462.68	-0.869856	0.237645	-3.66031	0.00025191	0.0035799	Mitochondrial carrier protein (AHRD V3.3 *** A0A200PUN8_9MAGN)
Solyc09g089690.3	287.61	-0.869198	0.321699	-2.70189	0.00689456	0.0487991	2-oxoglutarate (2OG) and Fe(II)-dependent oxygenase superfamily protein (AHRD V3.3 *** A0A2U1NTU8_ARTAN)
Solyc07g049450.3	1930.98	-0.868654	0.237275	-3.66096	0.000251272	0.00357652	Protein disulfide-isomerase like 2-2 (AHRD V3.3 *** A0A2G3C063_CAPCH)
Solyc07g007980.3	596.937	-0.868595	0.202459	-4.29023	1.78485e-05	0.000384263	Protein kinase 2B (AHRD V3.3 *** A0A2K3PCK5_TRIPR)
Solyc03g111870.3	1827.6	-0.868358	0.279749	-3.10407	0.00190881	0.0180341	E3 ubiquitin-protein ligase RGLG2-like (AHRD V3.3 *** A0A2I4E6G4_9ROSI)
Solyc01g086800.4	226.799	-0.867869	0.280635	-3.09252	0.00198464	0.0185963	Histone H3 (AHRD V3.3 *** B6SYV0_MAIZE)
Solyc11g006530.3	397.749	-0.867287	0.23693	-3.66052	0.0002517	0.0035799	Disease resistance protein (AHRD V3.3 *** A0A2U1M2V8_ARTAN)
Solyc09g092460.4	1182.28	-0.867147	0.28525	-3.03996	0.00236609	0.0213581	receptor-like kinase TMK4 (AHRD V3.3 *** A0A2G2XZ75_CAPAN)
Solyc01g100270.4	1404.79	-0.866873	0.302597	-2.86478	0.004173	0.0331681	exonuclease mut-7 homolog isoform X1 (AHRD V3.3 *** A0A2I4EA87_9ROSI)
Solyc04g077870.3	2652.47	-0.866052	0.272586	-3.17718	0.00148717	0.0147007	Calcium-transporting ATPase (AHRD V3.3 *** A0A2G2X0L5_CAPBA)
Solyc01g066290.2	193.149	-0.864486	0.317548	-2.72238	0.00648131	0.0466347	Unknown protein
Solyc06g048620.3	812.761	-0.864354	0.191205	-4.52057	6.16727e-06	0.000152464	Leucine-rich receptor-like kinase family protein (AHRD V3.3 *** A0A072V1G8_MEDTR)
Solyc07g052320.3	861.363	-0.864332	0.255696	-3.3803	0.000724054	0.00836379	Hexosyltransferase (AHRD V3.3 *** A0A2G2WDG1_CAPBA)
Solyc01g104240.3	2145.94	-0.862559	0.274743	-3.13952	0.00169227	0.0163383	Hydroxyproline-rich glycoprotein-like (AHRD V3.3 *-* Q5JLQ2_ORYSJ)
Solyc03g118870.4	311.419	-0.861307	0.309155	-2.786	0.00533623	0.0400283	Octicosapeptide/Phox/Bem1p family protein (AHRD V3.3 *** A0A2K3L5A6_TRIPR)
Solyc02g078020.3	2080.22	-0.861114	0.275496	-3.12568	0.00177393	0.0169887	Telomerase activating protein est1 (AHRD V3.3 *-* A0A1Y1IMS9_KLENI)
Solyc01g079180.4	221.886	-0.860503	0.24896	-3.45639	0.000547469	0.00676324	Pectinesterase (AHRD V3.3 *** A0A2G2XQP7_CAPBA)
Solyc08g080390.3	170.159	-0.8604	0.168389	-5.1096	3.22849e-07	1.16302e-05	Cytochrome P450 (AHRD V3.3 *** A0A2U1KE50_ARTAN)
Solyc03g083510.4	363.118	-0.860376	0.159959	-5.37874	7.50074e-08	3.25532e-06	Leucine rich repeat receptor kinase, putative (AHRD V3.3 *** B9RDB7_RICCO)
Solyc02g092440.3	3191.12	-0.860002	0.296886	-2.89674	0.0037706	0.0306832	Mitochondrial outer membrane protein porin 2 (AHRD V3.3 *** A0A1U8FWW1_CAPAN)
Solyc11g006450.3	53.2477	-0.859993	0.2666	-3.22578	0.0012563	0.0128877	RING/U-box superfamily protein (AHRD V3.3 *** A0A2U1MY73_ARTAN)
Solyc06g005420.1	692.289	-0.85937	0.275861	-3.11523	0.00183804	0.0174438	Histone H4 (AHRD V3.3 *-* F2E7L1_HORVV)
Solyc10g079490.2	807.383	-0.8589	0.276439	-3.10701	0.0018899	0.017874	Core-2/I-branching beta-16-N-acetylglucosaminyltransferase family protein (AHRD V3.3 *** B6ST68_MAIZE)
Solyc12g014290.2	1634.09	-0.858877	0.303247	-2.83227	0.00462187	0.0359213	Multiprotein bridging factor 1 (AHRD V3.3 *** S4T643_CAPAN)
Solyc09g014760.4	918.356	-0.858129	0.189115	-4.5376	5.68993e-06	0.000142207	Chlorophyll synthase, chloroplastic (AHRD V3.3 *** A0A2G3BKC1_CAPCH)
Solyc06g084020.4	4669.17	-0.85802	0.295233	-2.90625	0.00365787	0.0300704	histone H1
Solyc06g071090.3	108.764	-0.857402	0.265819	-3.22551	0.00125748	0.0128916	Protein NRT1/ PTR FAMILY 2.9 (AHRD V3.3 *** A0A2G3C9R5_CAPCH)
Solyc11g006520.2	821.583	-0.857255	0.267932	-3.19953	0.00137654	0.0138456	Disease resistance protein (AHRD V3.3 *** A0A2U1NYN9_ARTAN)
Solyc11g009010.2	310.83	-0.856331	0.267681	-3.19907	0.00137873	0.0138491	Alpha/beta-Hydrolases superfamily protein (AHRD V3.3 *-* Q058J1_ARATH)
Solyc01g089857.1	425.544	-0.855539	0.224495	-3.81095	0.000138432	0.00218282	histone-lysine N-methyltransferase SETD1B (AHRD V3.3 *-* XP_010325181.1)
Solyc10g005460.3	220.361	-0.855308	0.317525	-2.69367	0.00706704	0.0496933	MYB transcription factor (AHRD V3.3 *** A0A0U3IU11_MESCR)
Solyc02g077160.3	321.393	-0.854759	0.206129	-4.14672	3.37274e-05	0.00066583	Phospholipase A1-IIgamma (AHRD V3.3 *** A0A2U1NY06_ARTAN)
Solyc05g055360.4	1021.71	-0.854686	0.232437	-3.67706	0.000235937	0.0033977	transcriptional regulator ATRX (AHRD V3.3 *** AT3G52240.1)
Solyc05g054740.3	1260.49	-0.854087	0.220211	-3.87849	0.000105108	0.00174399	Sulfate transporter (AHRD V3.3 *** Q93YK5_BRANA)
Solyc11g007690.3	2515.46	-0.853693	0.295091	-2.89298	0.003816	0.0309713	Pyruvate kinase (AHRD V3.3 *** A0A2G2Y675_CAPAN)
Solyc05g051220.3	1323.92	-0.853643	0.291633	-2.92712	0.0034212	0.0285625	Potassium channel GORK (AHRD V3.3 *** A0A1U8GYE0_CAPAN)
Solyc03g043770.4	1559.8	-0.853268	0.300137	-2.84293	0.00447008	0.0349502	Leucine-rich receptor-like protein kinase family protein (AHRD V3.3 *-* A0A061DPD7_THECC)
Solyc10g011690.3	1429.27	-0.853121	0.22665	-3.76405	0.000167184	0.00254944	protein SPA1-RELATED 2-like (AHRD V3.3 *** A0A2I4HSY6_9ROSI)
Solyc07g063110.4	472.222	-0.852949	0.18061	-4.7226	2.32848e-06	6.60429e-05	Core-2/I-branching beta-1,6-N-acetylglucosaminyltransferase family protein (AHRD V3.3 *** A0A2U1NIM9_ARTAN)
Solyc11g017390.2	55.2702	-0.852817	0.275102	-3.1	0.0019352	0.0182577	hypothetical protein (AHRD V3.3 --* AT1G71910.2)
Solyc12g056060.3	212.736	-0.852781	0.237097	-3.59676	0.000322206	0.00436914	myosin heavy chain-like protein (AHRD V3.3 *** AT5G41780.4)
Solyc02g065070.3	1271.03	-0.852769	0.251746	-3.38742	0.000705541	0.00820889	CDPK-related protein kinase (AHRD V3.3 *** A0A2G3D8R0_CAPCH)
Solyc08g013980.4	448.724	-0.852652	0.220585	-3.86541	0.000110904	0.00182781	DUF3755 domain-containing protein (AHRD V3.3 *** A0A1Q3BZT7_CEPFO)
Solyc06g071320.3	113.613	-0.852386	0.231226	-3.68638	0.00022747	0.00329946	D-ribose-binding periplasmic protein (AHRD V3.3 *** A0A2P5F6E6_TREOI)
Solyc03g123590.4	632.031	-0.851905	0.212826	-4.00282	6.25907e-05	0.00112146	Remorin (AHRD V3.3 *** A0A200Q464_9MAGN)
Solyc08g077960.3	1634.6	-0.851328	0.23867	-3.56697	0.000361129	0.00480486	GATA transcription factor 26 (AHRD V3.3 *** A0A2G2XLP4_CAPBA)
Solyc08g076520.3	627.534	-0.850755	0.307558	-2.76616	0.00567201	0.0420624	ribosome maturation factor (AHRD V3.3 *** AT2G35470.1)
Solyc04g082840.4	1197.87	-0.850729	0.283972	-2.99581	0.00273713	0.0239669	B2-type cyclin dependent kinase
Solyc01g081200.3	565.968	-0.850671	0.212196	-4.00889	6.10041e-05	0.00109735	hypothetical protein (AHRD V3.3 *** AT5G17610.1)
Solyc01g006280.3	3524.17	-0.850638	0.283614	-2.99928	0.00270621	0.0237767	Formate--tetrahydrofolate ligase (AHRD V3.3 *** A0A2G3DED7_CAPCH)
Solyc03g026130.3	326.693	-0.850284	0.257657	-3.30006	0.000966648	0.0104881	Cytochrome P450 (AHRD V3.3 *** A0A2U1KE50_ARTAN)
Solyc03g094120.3	142.926	-0.850175	0.285162	-2.98138	0.00286954	0.0248445	Nucleotide-diphospho-sugar transferase (AHRD V3.3 *** A0A2U1NTH5_ARTAN)
Solyc08g005240.3	772.914	-0.850132	0.232734	-3.65281	0.000259391	0.00367094	Transcription factor jumonji (Jmj) family protein / zinc finger (C5HC2 type) family protein (AHRD V3.3 *** F4KIX0_ARATH)
Solyc05g052630.4	3547.26	-0.849253	0.285361	-2.97606	0.00291974	0.0251755	flocculation protein (AHRD V3.3 *** AT2G39950.8)
Solyc07g042160.3	2313.74	-0.849204	0.198973	-4.26794	1.97287e-05	0.000418806	Pectin lyase-like superfamily protein (AHRD V3.3 *** A0A2U1LH94_ARTAN)
Solyc11g069390.1	252.37	-0.849069	0.26005	-3.26502	0.00109456	0.0115773	arabinogalactan protein 1 (AHRD V3.3 *** XP_004251131.1)
Solyc12g088020.1	566.363	-0.848917	0.285628	-2.97211	0.00295764	0.0254461	Farnesylcysteine lyase (AHRD V3.3 *** A0A2G2VLI9_CAPBA)
Solyc12g096020.3	1438.52	-0.8489	0.30894	-2.74779	0.00599992	0.0438871	Protein phosphatase 2c (AHRD V3.3 *** F8WL78_CITUN)
Solyc11g069590.2	1239.65	-0.847969	0.233073	-3.63821	0.00027454	0.00383469	Receptor-like serine/threonine-protein kinase NCRK (AHRD V3.3 *** A0A2G3BBL7_CAPCH)
[truncated: 1,897 more rows]

## Sheet: Supplementary Data Table 2
Supplementary Data Table 2: List of differentially expressed genes identified in neighboring root tissues at 4 days post M. incognita infection.
Gene ID	base Mean	log2 Fold Change	lfc SE	Stat	P value	Adjusted P value	Annotation
Solyc01g005850.2	4059.46	-4.27104	0.495767	-8.61502	6.99273e-18	1.18266e-14	Extensin-like protein Dif54 (AHRD V3.3 *-* Q43505_SOLLC)
Solyc01g097720.1	2764.94	-4.20496	0.389804	-10.7874	3.94895e-27	1.00181e-22	Extensin-like protein Dif10 (AHRD V3.3 *-* Q43504_SOLLC)
Solyc03g082790.4	3607.63	-4.19091	0.467639	-8.96184	3.19307e-19	1.6201e-15	extensin-like 54
Solyc08g078920.2	511.056	-3.95735	0.516866	-7.65644	1.91156e-14	1.67222e-11	Bifunctional inhibitor/lipid-transfer protein/seed storage 2S albumin superfamily protein (AHRD V3.3 *** A0A2U1PU47_ARTAN)
Solyc01g107220.2	2375.48	-3.88774	0.434942	-8.93852	3.94413e-19	1.66765e-15	extensin-2-like (AHRD V3.3 *-* XP_004231387.1)
Solyc01g005880.1	1105.46	-3.83068	0.442494	-8.65702	4.84272e-18	1.02379e-14	Extensin-like protein Dif10 (AHRD V3.3 *-* Q43504_SOLLC)
Solyc12g100110.1	1037.35	-3.79037	0.426842	-8.88002	6.68482e-19	2.11984e-15	Extensin-like protein Ext1 (AHRD V3.3 *** Q8VWM5_SOLLC)
Solyc01g097680.2	1796.77	-3.78344	0.385112	-9.82425	8.85262e-23	1.12291e-18	Extensin-like protein Dif10 (AHRD V3.3 *-* Q43504_SOLLC)
Solyc12g100080.1	580.917	-3.74485	0.427164	-8.76678	1.83841e-18	5.18208e-15	Extensin-like protein Ext1 (AHRD V3.3 *** Q8VWM5_SOLLC)
Solyc12g049070.1	603.168	-3.70647	0.429719	-8.62533	6.39097e-18	1.16788e-14	extensin-like
Solyc12g098800.2	883.1	-3.58154	0.582901	-6.14433	8.02996e-10	2.14434e-07	Unknown protein
Solyc01g005860.2	1904.55	-3.58025	0.373499	-9.58571	9.18213e-22	7.76471e-18	Unknown protein
Solyc01g067870.3	875.192	-3.55729	0.394048	-9.02753	1.75584e-19	1.1136e-15	Peroxidase (AHRD V3.3 *** K4AX35_SOLLC)
Solyc12g044710.1	441.113	-3.53577	0.397915	-8.88573	6.35034e-19	2.11984e-15	hydroxyproline-rich glycoprotein family protein (AHRD V3.3 *** AT5G09530.1)
Solyc08g005960.2	348.149	-3.53257	0.552578	-6.39289	1.62781e-10	5.81631e-08	Bifunctional inhibitor/lipid-transfer protein/seed storage 2S albumin superfamily protein (AHRD V3.3 *** A0A2U1PU47_ARTAN)
Solyc09g075410.4	715.018	-3.46279	0.397753	-8.70588	3.15114e-18	7.26739e-15	Pollen Ole e 1 allergen/extensin (AHRD V3.3 *** A0A2U1KBI3_ARTAN)
Solyc07g006600.1	439.061	-3.44675	0.426562	-8.08029	6.46135e-16	7.12687e-13	Protein GLUTAMINE DUMPER 3 (AHRD V3.3 *-* A0A2G2WAS7_CAPBA)
Solyc12g007250.1	459.697	-3.32379	0.3871	-8.58639	8.97432e-18	1.42293e-14	Xyloglucan endotransglucosylase/hydrolase (AHRD V3.3 *** A0A2G2YUJ1_CAPAN)
Solyc07g047740.3	1880.03	-3.30182	0.514228	-6.42092	1.35451e-10	5.05334e-08	TOMTPX2A peroxidase
Solyc12g088400.1	350.117	-3.283	0.586412	-5.59845	2.16275e-08	2.85764e-06	Zinc-finger protein (AHRD V3.3 *-* Q40899_PETHY)
Solyc12g100090.1	511.575	-3.27304	0.402248	-8.13688	4.05592e-16	4.89975e-13	Extensin-like protein Ext1 (AHRD V3.3 *** Q8VWM5_SOLLC)
Solyc02g030220.1	883.53	-3.2681	0.431687	-7.57054	3.71663e-14	3.14291e-11	Extensin-like protein Dif10 (AHRD V3.3 *-* Q43504_SOLLC)
Solyc07g006710.2	412.935	-3.26746	0.378864	-8.62436	6.445e-18	1.16788e-14	Pathogenesis-related protein PR-1 (AHRD V3.3 *** A0A2G3BX31_CAPCH)
Solyc12g005370.2	844.063	-3.26582	0.606729	-5.38267	7.33903e-08	7.75766e-06	Peroxidase (AHRD V3.3 *** K4DB75_SOLLC)
Solyc12g098805.1	6276.3	-3.26023	0.49456	-6.59217	4.33435e-11	1.96354e-08	Unknown protein
Solyc02g014300.2	1108.96	-3.25864	0.395073	-8.24819	1.60806e-16	2.03974e-13	Pectinesterase (AHRD V3.3 *** A0A2G2VTJ6_CAPBA)
Solyc05g046020.3	1736.86	-3.24733	0.574449	-5.65295	1.57721e-08	2.29955e-06	Peroxidase (AHRD V3.3 *** K4C0T5_SOLLC)
Solyc12g049170.2	1082.99	-3.23187	0.378832	-8.53114	1.44911e-17	2.1625e-14	Extensin-like protein Ext1 (AHRD V3.3 *** Q8VWM5_SOLLC)
Solyc01g097690.2	1242.82	-3.21582	0.387444	-8.30009	1.04034e-16	1.46624e-13	Extensin-like protein Dif10 (AHRD V3.3 *-* Q43504_SOLLC)
Solyc12g049150.1	403.551	-3.21239	0.417361	-7.69692	1.39387e-14	1.30967e-11	Extensin-like protein Ext1 (AHRD V3.3 *** Q8VWM5_SOLLC)
Solyc06g075040.1	239.451	-3.20783	0.675034	-4.75209	2.0132e-06	9.05548e-05	Unknown protein
Solyc12g017870.2	626.508	-3.20341	0.367015	-8.72828	2.58579e-18	6.55989e-15	Peroxidase (AHRD V3.3 *** K4DDB5_SOLLC)
Solyc08g078930.1	779.069	-3.17975	0.480163	-6.62223	3.53828e-11	1.66227e-08	Bifunctional inhibitor/lipid-transfer protein/seed storage 2S albumin superfamily protein (AHRD V3.3 *** A0A2U1PU47_ARTAN)
Solyc07g017880.4	1128.04	-3.16309	0.600228	-5.26981	1.36565e-07	1.20295e-05	Peroxidase (AHRD V3.3 *** K4CCK2_SOLLC)
Solyc02g082090.3	726.929	-3.15032	0.423066	-7.4464	9.59242e-14	7.60469e-11	Peroxidase (AHRD V3.3 *** K4BA79_SOLLC)
Solyc12g150131.1	24055.8	-3.10357	0.473236	-6.55819	5.4465e-11	2.3419e-08	extensin-2-like (AHRD V3.3 *-* A0A1U8ESB3_CAPAN)
Solyc08g078910.1	424.952	-3.05856	0.414133	-7.38544	1.5195e-13	1.16813e-10	Bifunctional inhibitor/lipid-transfer protein/seed storage 2S albumin superfamily protein (AHRD V3.3 *** A0A2U1PU47_ARTAN)
Solyc12g100100.1	411.641	-3.05703	0.425971	-7.17663	7.14505e-13	5.33125e-10	Extensin-like protein Ext1 (AHRD V3.3 *** Q8VWM5_SOLLC)
Solyc09g008590.4	271.136	-3.0545	0.435669	-7.01106	2.36511e-12	1.36365e-09	pistil-specific extensin-like protein (AHRD V3.3 *** A0A2I4E0V8_9ROSI),Pfam:PF01190
Solyc05g015300.4	1095.15	-3.03163	0.563674	-5.37834	7.51767e-08	7.91352e-06	BURP-domain containing protein (AHRD V3.3 *** Q5ZFA0_PLAMJ)
Solyc01g104110.4	974.642	-3.00104	0.420555	-7.13591	9.61508e-13	6.96929e-10	11-S seed storage protein (AHRD V3.3 *** A0A2U1KM33_ARTAN)
Solyc06g035980.4	359.401	-2.98391	0.396828	-7.51941	5.50249e-14	4.50299e-11	Unknown protein
Solyc06g066830.4	2378.16	-2.96565	0.646203	-4.58935	4.44629e-06	0.000165151	2-oxoglutarate (2OG) and Fe(II)-dependent oxygenase superfamily protein (AHRD V3.3 *** A0A2U1LXD5_ARTAN)
Solyc03g093560.1	968.133	-2.9475	0.553632	-5.32394	1.01546e-07	9.77094e-06	ethylene response factor C.6
Solyc08g075830.4	516.344	-2.94472	0.463855	-6.34836	2.17628e-10	7.26448e-08	Peroxidase (AHRD V3.3 *** K4CMV0_SOLLC)
Solyc10g084200.2	485.592	-2.92293	0.373226	-7.83153	4.8197e-15	4.70273e-12	Peroxidase (AHRD V3.3 *** K4D3K6_SOLLC)
Solyc07g009070.4	401.103	-2.92144	0.414261	-7.05219	1.76129e-12	1.11012e-09	defensin-like protein 19 (AHRD V3.3 *** A0A1S4AH79_TOBAC)
Solyc09g007980.1	544.964	-2.84585	0.524077	-5.43021	5.62863e-08	6.29043e-06	Unknown protein
Solyc09g082190.1	190.74	-2.82784	0.491191	-5.75711	8.55646e-09	1.46669e-06	DUF1677 domain-containing protein (AHRD V3.3 *** A0A1Q3CNW8_CEPFO)
Solyc07g052530.3	851.028	-2.82735	0.43811	-6.4535	1.09297e-10	4.26579e-08	Peroxidase (AHRD V3.3 *** K4CFF2_SOLLC)
Solyc05g006190.2	107.8	-2.8205	0.45069	-6.25819	3.89464e-10	1.17891e-07	Unknown protein
Solyc03g093550.1	528.549	-2.81455	0.578157	-4.86814	1.12652e-06	5.90468e-05	Ethylene-responsive transcription factor 5 (AHRD V3.3 *** A0A2G3CVP7_CAPCH)
Solyc02g078100.3	2646.48	-2.80572	0.50934	-5.50854	3.61816e-08	4.41294e-06	Pistil-specific extensin-like protein (AHRD V3.3 *-* A0A2G3A881_CAPAN)
Solyc09g007760.4	724.077	-2.79591	0.57012	-4.90408	9.38682e-07	5.11018e-05	plasma membrane intrinsic protein 2.10
Solyc12g005787.1	232.91	-2.79303	0.49329	-5.66204	1.49581e-08	2.25038e-06	Peroxidase (AHRD V3.3 *** K4CMV0_SOLLC)
Solyc11g007220.2	295.997	-2.79006	0.348794	-7.99916	1.25271e-15	1.2712e-12	Peroxidase (AHRD V3.3 *** K4D4Y3_SOLLC)
Solyc03g116060.4	614.169	-2.76515	0.476699	-5.80063	6.60675e-09	1.1887e-06	Gibberellin-regulated protein 6 (AHRD V3.3 *** A0A2G3CZG9_CAPCH)
Solyc02g014220.3	1257.88	-2.76113	0.389908	-7.08149	1.42608e-12	9.52055e-10	Endoglucanase (AHRD V3.3 *** A0A2G3D2B5_CAPCH)
Solyc06g067870.3	645.679	-2.76024	0.425511	-6.48689	8.76261e-11	3.47342e-08	2-oxoglutarate (2OG) and Fe(II)-dependent oxygenase superfamily protein (AHRD V3.3 *** A0A2U1LXB2_ARTAN)
Solyc12g049090.3	282.87	-2.72902	0.426	-6.40616	1.49226e-10	5.48656e-08	Extensin-like protein Ext1 (AHRD V3.3 *** Q8VWM5_SOLLC)
Solyc02g087090.4	1130.97	-2.72896	0.387292	-7.04626	1.83787e-12	1.11012e-09	alpha-DOX2
Solyc03g083870.4	516.924	-2.71487	0.426914	-6.3593	2.02676e-10	6.85559e-08	Pectinesterase (AHRD V3.3 *** A0A200QC54_9MAGN)
Solyc07g052660.1	1091.15	-2.6993	0.437174	-6.17443	6.64033e-10	1.81138e-07	Early nodulin-like protein 1-like (AHRD V3.3 *-* A0A2K3MXQ1_TRIPR)
Solyc11g010400.3	1186.48	-2.69718	0.391673	-6.8863	5.72611e-12	3.09076e-09	2-oxoglutarate (2OG) and Fe(II)-dependent oxygenase superfamily protein (AHRD V3.3 *** A0A2U1QGX7_ARTAN)
Solyc08g067500.1	1163.01	-2.68981	0.639702	-4.20478	2.61332e-05	0.000594061	Non-specific lipid-transfer protein (AHRD V3.3 *** K4CLX6_SOLLC)
Solyc12g096620.1	725.112	-2.6778	0.939469	-2.85034	0.00436727	0.0223878	GDSL esterase
Solyc10g083880.2	1583.9	-2.66964	0.636995	-4.19099	2.7774e-05	0.000614833	tonoplast intrinsic protein 1.3
Solyc07g017570.2	496.945	-2.66	0.52284	-5.0876	3.62632e-07	2.57097e-05	defensin-like protein 1 (AHRD V3.3 -** A0A1S3YK59_TOBAC)
Solyc12g049160.1	253.008	-2.64804	0.39952	-6.62804	3.4017e-11	1.62826e-08	Extensin-like protein Ext1 (AHRD V3.3 *** Q8VWM5_SOLLC)
Solyc12g007260.2	332.165	-2.62998	0.328475	-8.00664	1.17884e-15	1.24608e-12	Xyloglucan endotransglucosylase/hydrolase (AHRD V3.3 *** A0A2G2YUJ1_CAPAN)
Solyc07g054770.1	348.568	-2.61122	0.551733	-4.73276	2.21493e-06	9.78928e-05	Wound-responsive family protein (AHRD V3.3 *** A0A2K3L288_TRIPR)
Solyc12g096490.1	178.076	-2.59733	0.380273	-6.83017	8.4812e-12	4.48249e-09	Protein GLUTAMINE DUMPER 3 (AHRD V3.3 *** A0A2G2VJB6_CAPBA)
Solyc01g150176.1	1331.45	-2.59281	0.487032	-5.3237	1.0168e-07	9.77094e-06	Gibberellin regulated protein (AHRD V3.3 *** A0A200Q364_9MAGN)
Solyc05g046030.4	412.021	-2.59069	0.337458	-7.6771	1.62735e-14	1.47444e-11	Peroxidase (AHRD V3.3 *** K4C0T6_SOLLC)
Solyc11g020960.2	422.782	-2.59012	0.477428	-5.42516	5.79034e-08	6.41463e-06	Proteinase inhibitor type-2 (AHRD V3.3 *** A0A2G3AT14_CAPCH)
Solyc07g042190.3	651.663	-2.58874	0.319484	-8.10286	5.36834e-16	6.19043e-13	DUF581 domain-containing protein (AHRD V3.3 *** A0A1Q3C7K1_CEPFO)
Solyc03g091000.1	564.527	-2.58191	0.574717	-4.49249	7.03959e-06	0.000232233	Bifunctional inhibitor/lipid-transfer protein/seed storage 2S albumin superfamily protein (AHRD V3.3 *** A0A2U1PU47_ARTAN)
Solyc06g067860.3	899.297	-2.5749	0.390889	-6.5873	4.47905e-11	1.99349e-08	2-oxoglutarate (2OG) and Fe(II)-dependent oxygenase superfamily protein (AHRD V3.3 *** A0A2U1LXB2_ARTAN)
Solyc04g009590.4	603.015	-2.56736	0.47899	-5.35995	8.32443e-08	8.51542e-06	Unknown protein
Solyc03g097600.3	670.73	-2.56634	0.71225	-3.60315	0.000314388	0.00350273	Bidirectional sugar transporter SWEET (AHRD V3.3 *** M1D4D5_SOLTU)
Solyc12g100230.1	391.121	-2.55376	0.430352	-5.93412	2.95434e-09	6.29822e-07	Omega-6 fatty acid desaturase (AHRD V3.3 *** Q461Q1_HEVBR)
Solyc07g009100.3	1060.15	-2.52518	0.427833	-5.90225	3.58587e-09	7.33628e-07	defensin-like protein 19 (AHRD V3.3 *** A0A1S4AH79_TOBAC)
Solyc08g079200.1	213.229	-2.51549	0.406898	-6.18212	6.3248e-10	1.74406e-07	Bifunctional inhibitor/lipid-transfer protein/seed storage 2S albumin superfamily protein (AHRD V3.3 *** A0A2U1PU47_ARTAN)
Solyc08g081190.3	11634.6	-2.50947	0.390203	-6.43121	1.26596e-10	4.79346e-08	plasma membrane intrinsic protein 1.5
Solyc02g084850.3	2005.2	-2.50395	0.903391	-2.77172	0.00557611	0.0264596	Abscisic acid and environmental stress-inducible protein TAS14 (AHRD V3.3 --* TAS14_SOLLC)
Solyc12g096480.1	127.487	-2.49999	0.435636	-5.73871	9.54022e-09	1.58187e-06	Protein GLUTAMINE DUMPER 4 (AHRD V3.3 *** A0A2G3B4X7_CAPCH)
Solyc04g072780.4	1925.22	-2.48713	0.381677	-6.51632	7.20551e-11	2.94833e-08	FCS-Like Zinc finger 5 (AHRD V3.3 *** FLZ5_ARATH)
Solyc07g065110.1	472.487	-2.47074	0.486206	-5.08168	3.74118e-07	2.6146e-05	Bifunctional inhibitor/plant lipid transfer protein/seed storage helical domain containing protein (AHRD V3.3 *** A0A2P5G019_TREOI)
Solyc03g116910.3	1419.55	-2.46557	0.45256	-5.44806	5.09226e-08	5.92594e-06	cinnamoyl-CoA reductase 2
Solyc05g046000.4	450.81	-2.46053	0.430715	-5.71267	1.11217e-08	1.80367e-06	Peroxidase (AHRD V3.3 *** K4C0T3_SOLLC)
Solyc07g009080.4	1057.64	-2.45655	0.435628	-5.6391	1.70939e-08	2.42266e-06	defensin-like protein 19 (AHRD V3.3 *** A0A2G2ZPK5_CAPAN)
Solyc12g010800.2	238.865	-2.45307	0.51031	-4.80702	1.53196e-06	7.51725e-05	Basic-leucine zipper (BZIP) transcription factor family protein (AHRD V3.3 *** A0A1I9LST2_ARATH)
Solyc08g065610.3	7461.63	-2.45113	0.38543	-6.35947	2.02457e-10	6.85559e-08	Vacuolar-processing enzyme (AHRD V3.3 *** A0A2G2VI36_CAPBA)
Solyc08g081780.1	232.465	-2.44866	0.382911	-6.39486	1.60692e-10	5.81631e-08	Dirigent protein (AHRD V3.3 *** K4CPH4_SOLLC)
Solyc10g050430.1	418.313	-2.44163	0.500359	-4.87975	1.06218e-06	5.63735e-05	transmembrane protein 45B-like (AHRD V3.3 *** A0A2I4GRL3_9ROSI)
Solyc12g008380.1	127.539	-2.432	0.404987	-6.00515	1.9116e-09	4.39916e-07	Avr9/Cf-9 rapidly elicited protein (AHRD V3.3 *** Q9ZU12_ARATH)
Solyc08g006100.4	414.061	-2.43159	0.44704	-5.4393	5.34889e-08	6.11244e-06	plant/protein (Protein of unknown function%2C DUF599) (AHRD V3.3 *** AT5G10580.4)
Solyc08g068130.1	487.053	-2.43027	0.565742	-4.29572	1.7413e-05	0.000436511	BURP domain-containing protein (AHRD V3.3 *-* A0A2U1NKA9_ARTAN)
Solyc07g043700.3	387.041	-2.42892	0.389599	-6.23441	4.5349e-10	1.32237e-07	HXXXD-type acyl-transferase family protein (AHRD V3.3 *** F4JBC7_ARATH)
Solyc07g009030.3	970.194	-2.41582	0.41622	-5.8042	6.46738e-09	1.17194e-06	defensin-like protein 19 (AHRD V3.3 *** A0A1S4AH79_TOBAC)
Solyc09g090600.3	542.976	-2.41041	0.383526	-6.28488	3.2811e-10	1.02763e-07	acid phosphatase 1-like (AHRD V3.3 *** A0A1U7W5M1_NICSY)
Solyc07g009050.3	467.613	-2.40095	0.412141	-5.82555	5.69241e-09	1.05409e-06	defensin-like protein 19 (AHRD V3.3 *** A0A1S4AH79_TOBAC)
Solyc11g031950.1	613.717	-2.39915	0.364987	-6.57324	4.92329e-11	2.15343e-08	Glucuronoxylan 4-O-methyltransferase 2 (AHRD V3.3 *** A0A2G2VV10_CAPBA)
Solyc02g077880.3	2481.84	-2.39847	0.353941	-6.77646	1.2316e-11	6.24887e-09	Auxin-repressed protein (AHRD V3.3 *** A9YSI8_TOBAC)
Solyc01g106605.1	1116.58	-2.39501	0.704978	-3.39729	0.000680572	0.00604109	Pathogenesis-related protein 1 (AHRD V3.3 *** E2GEU2_9ROSI)
Solyc09g150148.1	395.2	-2.39488	0.550401	-4.35116	1.35419e-05	0.0003702	Non-specific lipid-transfer protein (AHRD V3.3 *** A0A1D1ZJR4_9ARAE)
Solyc05g005560.4	3833.97	-2.3935	0.432204	-5.53789	3.0614e-08	3.94237e-06	polygalacturonase isoenzyme 1 beta subunit
Solyc06g068500.3	871.803	-2.3926	0.385741	-6.20261	5.55335e-10	1.54816e-07	Chaperone protein DnaJ (AHRD V3.3 *** A0A2G2WQF7_CAPBA)
Solyc10g080610.1	1329.62	-2.39185	0.406729	-5.8807	4.08543e-09	8.09713e-07	F-box/kelch-repeat protein At1g15670-like (AHRD V3.3 *** A0A2I4E0A4_9ROSI)
Solyc08g080670.1	1071.23	-2.39057	0.838886	-2.84969	0.00437614	0.0224098	Pathogenesis-related 5-like protein
Solyc09g008500.3	85.5883	-2.38431	0.537157	-4.43876	9.04794e-06	0.000278531	Non-specific lipid-transfer protein (AHRD V3.3 *** K4CQN8_SOLLC)
Solyc04g081860.3	398.022	-2.3834	0.413051	-5.77022	7.91684e-09	1.37563e-06	Peroxidase (AHRD V3.3 *** K4BVR5_SOLLC)
Solyc10g055810.2	1676.02	-2.37789	0.564314	-4.21377	2.51138e-05	0.000575011	chitinase Z15140
Solyc11g066320.2	1438.97	-2.37503	0.335695	-7.07496	1.49494e-12	9.72439e-10	Exostosin family protein (AHRD V3.3 *** A0A2U1P7C1_ARTAN)
Solyc05g055320.3	357.679	-2.37358	0.287203	-8.26448	1.40306e-16	1.87339e-13	Peroxidase (AHRD V3.3 *** K4C2K8_SOLLC)
Solyc07g054760.1	133.224	-2.37136	0.553315	-4.28573	1.82138e-05	0.000451686	Wound-responsive family protein (AHRD V3.3 *** A0A2K3L288_TRIPR)
Solyc02g081990.3	887.232	-2.36908	0.334194	-7.08893	1.35152e-12	9.26667e-10	Pectinesterase (AHRD V3.3 *** A0A2G2XFI1_CAPBA)
Solyc06g067910.3	950.806	-2.35784	0.460865	-5.11612	3.1188e-07	2.30003e-05	DUF642 domain-containing protein (AHRD V3.3 *** A0A1Q3BMB3_CEPFO)
Solyc07g053030.4	1894.65	-2.35673	0.390621	-6.03329	1.60658e-09	3.99581e-07	Auxin-responsive GH3 family protein (AHRD V3.3 *-* A0A2U1LNK3_ARTAN)
Solyc12g098850.2	1096.95	-2.3528	0.335792	-7.0067	2.44006e-12	1.3756e-09	ethylene-forming enzyme
Solyc11g010270.2	2803.07	-2.35066	0.330937	-7.10303	1.2205e-12	8.6008e-10	Homeobox-leucine zipper protein HOX4 (AHRD V3.3 *** A0A2G2Y5D1_CAPAN)
Solyc01g081250.3	550.004	-2.34913	0.611238	-3.84323	0.000121424	0.00176225	Glutathione S-transferase (AHRD V3.3 *** A0A200PVK3_9MAGN)
Solyc11g069430.2	15787	-2.34528	0.371759	-6.30861	2.81553e-10	9.0414e-08	plasma membrane intrinsic protein 2.6
Solyc11g010280.1	427.771	-2.34401	0.386151	-6.07019	1.27755e-09	3.27226e-07	Unknown protein
Solyc06g051550.4	2432.27	-2.34341	0.437274	-5.35913	8.36231e-08	8.51982e-06	fe inefficient
Solyc12g011410.1	76.7197	-2.34034	0.646068	-3.62244	0.000291842	0.00333051	Unknown protein
Solyc04g058100.3	732.363	-2.33173	0.362011	-6.44105	1.18649e-10	4.56062e-08	Metallothionein-like protein (AHRD V3.3 *** A8DUB1_SOLLC)
Solyc08g066890.4	1736.76	-2.3302	0.449616	-5.18264	2.18763e-07	1.7731e-05	bark storage protein A-like (AHRD V3.3 *** A0A2I4E5T4_9ROSI)
Solyc10g050110.1	1662.85	-2.32406	0.418259	-5.55651	2.75221e-08	3.58055e-06	Leucine-rich repeat family protein (AHRD V3.3 *** G3CHK6_PONTR)
Solyc02g090630.4	975.115	-2.32238	0.39593	-5.86563	4.47432e-09	8.66481e-07	Patatin (AHRD V3.3 *** A0A2G3D8S9_CAPCH)
Solyc07g009280.3	600.064	-2.32109	0.65616	-3.53738	0.000404116	0.00419306	Unknown protein
Solyc02g076890.1	175.801	-2.31531	0.42481	-5.45022	5.03078e-08	5.90861e-06	DUF538 family protein (AHRD V3.3 *** B6T6F5_MAIZE)
Solyc11g073120.2	830.833	-2.31219	0.385439	-5.99885	1.98722e-09	4.46139e-07	R2R3MYB transcription factor 58
Solyc01g111110.3	219.056	-2.31122	0.412799	-5.5989	2.15715e-08	2.85764e-06	transmembrane protein (AHRD V3.3 *** AT2G21180.1)
Solyc01g108860.3	9394.82	-2.31009	0.503407	-4.58891	4.45567e-06	0.000165257	2-oxoglutarate (2OG) and Fe(II)-dependent oxygenase superfamily protein (AHRD V3.3 *** A0A2U1MKU7_ARTAN)
Solyc10g084120.2	2086.51	-2.30919	0.462397	-4.99397	5.91503e-07	3.65105e-05	plasma membrane intrinsic protein 2.5
Solyc11g069450.1	543.787	-2.30046	0.348719	-6.59688	4.19899e-11	1.9368e-08	Senescence regulator S40 (AHRD V3.3 *** A0A200QID2_9MAGN)
Solyc11g006270.2	1835.3	-2.29956	0.42076	-5.46525	4.62266e-08	5.53171e-06	3-oxo-5-alpha-steroid 4-dehydrogenase (AHRD V3.3 *** A0A200PYH0_9MAGN)
Solyc05g015497.1	152.405	-2.29599	0.447863	-5.12654	2.95113e-07	2.22158e-05	Glucuronoxylan 4-O-methyltransferase 1 (AHRD V3.3 *** A0A2G2VDV8_CAPBA)
Solyc02g084860.1	509.276	-2.29432	0.405238	-5.66166	1.49913e-08	2.25038e-06	BZIP transcription factor (AHRD V3.3 *** I6MK31_PRUPE)
Solyc07g052540.3	426.746	-2.29169	0.451273	-5.07828	3.80867e-07	2.65318e-05	Peroxidase (AHRD V3.3 *** K4CFF3_SOLLC)
Solyc03g123580.4	287.194	-2.29087	0.499614	-4.58529	4.53353e-06	0.000167411	LL-diaminopimelate aminotransferase (AHRD V3.3 *-* AT3G14280.1)
Solyc07g009040.3	530.309	-2.27392	0.475016	-4.78704	1.69262e-06	8.12268e-05	defensin-like protein 19 (AHRD V3.3 *** A0A1S4AH79_TOBAC)
Solyc02g005601.1	969.602	-2.26963	0.468247	-4.84708	1.25292e-06	6.38258e-05	Eukaryotic aspartyl protease family protein (AHRD V3.3 *** Q9C6M0_ARATH)
Solyc11g061980.2	745.819	-2.26624	0.357994	-6.33038	2.44551e-10	7.95775e-08	Unknown protein
Solyc09g075750.1	422.388	-2.26033	0.50707	-4.45763	8.28723e-06	0.000261166	membrane-associated kinase regulator (AHRD V3.3 *** AT5G26230.1)
Solyc11g011400.2	157.088	-2.25885	0.401494	-5.6261	1.84327e-08	2.56677e-06	Unknown protein
Solyc09g082980.3	1457.98	-2.25677	0.35413	-6.3727	1.85726e-10	6.544e-08	DUF506 domain-containing protein (AHRD V3.3 *** A0A1Q3BNU4_CEPFO)
Solyc06g054280.1	218.789	-2.2543	0.519464	-4.33967	1.42695e-05	0.000382264	hypothetical protein (AHRD V3.3 *** AT3G05980.1)
Solyc12g006997.1	304.161	-2.25349	0.400597	-5.62533	1.85154e-08	2.56677e-06	Heavy metal transport/detoxification superfamily protein (AHRD V3.3 *** A0A2U1NJ85_ARTAN)
Solyc12g098780.2	10141.1	-2.25296	0.457125	-4.92854	8.28468e-07	4.68094e-05	extensin-2-like (AHRD V3.3 *-* A0A1U8ESB3_CAPAN)
Solyc05g009620.4	219.337	-2.24973	0.459307	-4.8981	9.67696e-07	5.2233e-05	protein PLANT CADMIUM RESISTANCE 9-like (AHRD V3.3 *** A0A1U7Y9Y9_NICSY)
Solyc07g009060.4	1094.81	-2.24462	0.39671	-5.65809	1.53069e-08	2.28425e-06	defensin-like protein 19 (AHRD V3.3 *** A0A1S4AH79_TOBAC)
Solyc03g090990.1	230.856	-2.24446	0.586261	-3.82843	0.000128966	0.00184844	Bifunctional inhibitor/lipid-transfer protein/seed storage 2S albumin superfamily protein (AHRD V3.3 *** A0A2U1PU47_ARTAN)
Solyc12g098320.3	224.99	-2.24244	0.407427	-5.5039	3.7149e-08	4.50924e-06	cytochrome b5 (AHRD V3.3 *-* A0A2I4EQ08_9ROSI)
Solyc12g006110.3	673.098	-2.24163	0.398685	-5.62257	1.88132e-08	2.57985e-06	fasciclin-like arabinogalactan protein 2 (AHRD V3.3 *** A0A1U8E1W9_CAPAN)
Solyc08g068140.4	1478.04	-2.24051	0.510101	-4.39229	1.12164e-05	0.000326318	BURP domain-containing protein 3 (AHRD V3.3 *-* A0A2G3BT77_CAPCH)
Solyc04g058150.3	1280.78	-2.23973	0.56144	-3.98926	6.6279e-05	0.00114773	Metallothionein-like protein (AHRD V3.3 *** A8DUB1_SOLLC)
Solyc08g079930.2	1647.49	-2.23896	0.373071	-6.00144	1.9558e-09	4.43005e-07	Subtilisin-like protease (AHRD V3.3 *** Q9LWA4_SOLLC)
Solyc08g041700.1	451.51	-2.23826	0.386052	-5.79781	6.7186e-09	1.20031e-06	GRAS family transcription factor family protein (AHRD V3.3 *** AT5G19970.1)
Solyc06g072350.3	848.052	-2.23681	0.451929	-4.94946	7.442e-07	4.33019e-05	CASP-like protein (AHRD V3.3 *** A0A2G3CXI9_CAPCH)
Solyc10g017510.3	2414.09	-2.2297	0.623894	-3.57384	0.000351787	0.00381552	Cytochrome (AHRD V3.3 *** A0A1U8EF26_CAPAN)
Solyc08g078670.2	3594.78	-2.22638	0.407923	-5.45785	4.81923e-08	5.68647e-06	Eukaryotic aspartyl protease family protein (AHRD V3.3 *** A0A061G3B8_THECC)
Solyc12g044950.3	547.923	-2.22118	0.78469	-2.83065	0.00464536	0.0232881	lipid desaturase
Solyc06g060760.3	5459.28	-2.21468	0.470414	-4.70794	2.50235e-06	0.000107597	tonoplast intrinsic protein 2.3
Solyc01g090610.3	2844.25	-2.21446	0.451019	-4.90991	9.11184e-07	5.03613e-05	2-oxoglutarate (2OG) and Fe(II)-dependent oxygenase superfamily protein (AHRD V3.3 *** Q9C938_ARATH)
Solyc07g009090.4	137.002	-2.21237	0.519637	-4.25753	2.06699e-05	0.000497155	defensin-like protein 19 (AHRD V3.3 *** A0A1S4AH79_TOBAC)
Solyc02g080600.1	287.192	-2.21088	0.399019	-5.54078	3.01122e-08	3.89753e-06	Unknown protein
Solyc10g055190.1	229.079	-2.20436	0.390479	-5.64526	1.64936e-08	2.36398e-06	Dirigent protein (AHRD V3.3 *** K4D1B2_SOLLC)
Solyc09g089830.4	1442.24	-2.20216	0.407914	-5.39858	6.71693e-08	7.22042e-06	2-oxoglutarate (2OG) and Fe(II)-dependent oxygenase superfamily protein (AHRD V3.3 *** O80850_ARATH)
Solyc11g066880.2	151.973	-2.19816	0.428111	-5.13456	2.82802e-07	2.17344e-05	Phytosulfokines 2 (AHRD V3.3 *** A0A2G2VX66_CAPBA)
Solyc08g006520.1	193.735	-2.19767	0.481067	-4.56832	4.91654e-06	0.000177675	Protein GLUTAMINE DUMPER 4 (AHRD V3.3 *** A0A2G3BQN0_CAPCH)
Solyc07g005420.2	437.291	-2.19645	0.330433	-6.64718	2.98762e-11	1.48613e-08	Unknown protein
Solyc05g011940.4	670.041	-2.1862	0.42312	-5.16687	2.38049e-07	1.90506e-05	Cytochrome (AHRD V3.3 *** A0A1U8EYC2_CAPAN)
Solyc07g150120.1	469.747	-2.17711	0.58124	-3.74563	0.000179941	0.00234941	Unknown protein
Solyc07g053540.1	2611.28	-2.17665	0.403633	-5.39265	6.94251e-08	7.42364e-06	Fasciclin-like arabinogalactan protein 9 (AHRD V3.3 *** A0A1U8HBV4_CAPAN)
Solyc05g011970.3	3927.67	-2.17545	0.522204	-4.1659	3.10123e-05	0.000664516	Cytochrome (AHRD V3.3 *** A0A1U8EZV2_CAPAN)
Solyc01g106620.2	693.78	-2.17529	0.529507	-4.10814	3.98853e-05	0.000788812	pathogenesis-related protein 1-like (AHRD V3.3 *** A0A2I4HRD5_9ROSI)
Solyc02g080670.3	1067.44	-2.17283	0.387233	-5.61119	2.00945e-08	2.71847e-06	L-ascorbate oxidase-like protein (AHRD V3.3 *** A0A1U8FN33_CAPAN)
Solyc06g076630.3	1707.66	-2.16851	0.568074	-3.8173	0.00013492	0.00190261	Peroxidase (AHRD V3.3 *** K4CA23_SOLLC)
Solyc09g011140.4	793.431	-2.16837	0.355984	-6.09121	1.12063e-09	2.93084e-07	NAD(P)-binding Rossmann-fold superfamily protein (AHRD V3.3 *** A0A1P8AYM6_ARATH),Pfam:PF13561
Solyc08g013930.4	779.06	-2.16264	0.306903	-7.04666	1.83262e-12	1.11012e-09	Peroxidase (AHRD V3.3 *** K4CJ27_SOLLC)
Solyc08g008045.1	1383.8	-2.15801	0.403664	-5.34606	8.98903e-08	9.09904e-06	Aquaporin (AHRD V3.3 *** S5ZH89_MUSAC)
Solyc10g083300.2	1108.3	-2.15572	0.394702	-5.46165	4.71728e-08	5.59218e-06	invertase 8
Solyc01g107710.2	425.836	-2.15488	0.331696	-6.49655	8.21803e-11	3.30926e-08	Late embryogenesis abundant protein-related / LEA protein-like protein (AHRD V3.3 *-* A0A178VGJ3_ARATH)
Solyc03g082770.1	321.999	-2.15386	0.513313	-4.19601	2.71663e-05	0.000607209	Extensin-like protein Dif10 (AHRD V3.3 *-* Q43504_SOLLC)
Solyc09g098620.2	1127.84	-2.15372	0.513604	-4.19335	2.74859e-05	0.000612196	Cytochrome P450 (AHRD V3.3 *** A0A2U1PRB3_ARTAN)
Solyc12g042980.2	822.482	-2.14926	0.42717	-5.03139	4.86925e-07	3.15928e-05	2-oxoglutarate (2OG) and Fe(II)-dependent oxygenase superfamily protein (AHRD V3.3 *** A0A2U1MSG8_ARTAN)
Solyc10g078580.1	488.366	-2.14709	0.400302	-5.36366	8.15531e-08	8.44457e-06	arabinogalactan protein 14 (AHRD V3.3 *** XP_004249150.1)
Solyc11g007210.3	213.077	-2.1462	0.328171	-6.53987	6.15729e-11	2.59809e-08	Peroxidase (AHRD V3.3 *** K4D4Y2_SOLLC)
Solyc03g093070.1	127.825	-2.14133	0.547919	-3.90812	9.30178e-05	0.00146843	Bifunctional inhibitor/lipid-transfer protein/seed storage 2S albumin superfamily protein (AHRD V3.3 *** A0A2U1PU47_ARTAN)
Solyc09g005500.3	1439.44	-2.14119	0.549028	-3.89996	9.62078e-05	0.00150197	Kirola (AHRD V3.3 *** A0A2U1MSQ9_ARTAN)
Solyc09g005425.1	1365.28	-2.1372	0.614771	-3.47641	0.000508177	0.00491496	Kirola (AHRD V3.3 *** A0A2U1MSQ9_ARTAN)
Solyc01g005550.3	2756.13	-2.13627	0.420848	-5.07611	3.85247e-07	2.66339e-05	DUF239 domain-containing protein/DUF4409 domain-containing protein (AHRD V3.3 *** A0A1Q3BKR6_CEPFO)
Solyc07g056640.1	232.783	-2.13138	0.519799	-4.10039	4.12452e-05	0.000808616	Unknown protein
Solyc06g007370.1	87.305	-2.1258	0.32516	-6.5377	6.24714e-11	2.59809e-08	6,7-dimethyl-8-ribityllumazine synthase (AHRD V3.3 *** A0A061GZ51_THECC)
Solyc06g011350.3	1064.82	-2.12229	0.456528	-4.64876	3.33944e-06	0.000136042	plasma membrane intrinsic protein 2.4
Solyc09g092410.4	2507.57	-2.12146	0.368567	-5.75598	8.61431e-09	1.46669e-06	Disease resistance protein (TIR-NBS-LRR class) (AHRD V3.3 *** A0A2K3PDT8_TRIPR)
Solyc01g090630.4	1503.83	-2.11994	0.382971	-5.5355	3.1034e-08	3.97627e-06	2-oxoglutarate (2OG) and Fe(II)-dependent oxygenase superfamily protein (AHRD V3.3 *** Q9C938_ARATH)
Solyc11g012930.2	1987.99	-2.11931	0.426096	-4.97378	6.56607e-07	3.9102e-05	WAT1-related protein (AHRD V3.3 *** K4D697_SOLLC)
Solyc04g049920.4	586.998	-2.11897	0.426533	-4.9679	6.76831e-07	4.01181e-05	RNA-binding (RRM/RBD/RNP motifs) family protein (AHRD V3.3 *** A0A2U1QNE1_ARTAN)
Solyc12g056950.2	506.876	-2.11206	0.300264	-7.03402	2.00673e-12	1.18393e-09	FCS-Like Zinc finger 6 (AHRD V3.3 *** FLZ6_ARATH)
Solyc04g079520.3	3023.52	-2.11111	0.457579	-4.61366	3.95648e-06	0.00015238	Major facilitator superfamily protein (AHRD V3.3 *** A0A1P8AT47_ARATH)
Solyc07g008420.3	208.411	-2.10948	0.389048	-5.42217	5.88799e-08	6.46633e-06	Early nodulin-like protein 1 (AHRD V3.3 *** A0A1J3GM17_NOCCA)
Solyc08g079080.5	702.293	-2.1085	0.466426	-4.52055	6.16779e-06	0.000209465	Lycopersicon esculentum invertase 9
Solyc06g074820.3	9475	-2.10477	0.367649	-5.72494	1.03473e-08	1.69355e-06	tonoplast intrinsic protein 1.1
Solyc12g007270.3	227.005	-2.10278	0.346601	-6.06687	1.30424e-09	3.27596e-07	Xyloglucan endotransglucosylase/hydrolase (AHRD V3.3 *** A0A2G2X3I0_CAPBA)
Solyc02g032800.1	388.631	-2.10217	0.348524	-6.03165	1.6229e-09	3.99722e-07	Senescence regulator S40 (AHRD V3.3 *** A0A200QJC6_9MAGN)
Solyc07g005760.3	1659.32	-2.10168	0.464836	-4.52134	6.14499e-06	0.000208971	hydroxycinnamoyl CoA quinate transferase
Solyc10g047170.2	743.971	-2.09804	0.395087	-5.31031	1.09437e-07	1.02398e-05	sulfate transporter 1
Solyc04g080640.1	309.419	-2.09784	0.35405	-5.92526	3.11804e-09	6.43102e-07	tRNA-methyltransferase non-catalytic subunit trm6MTase subunit (AHRD V3.3 *** AT5G66440.1)
Solyc01g067295.1	84.7629	-2.09771	0.672887	-3.11748	0.00182405	0.0120683	Fruit-specific protein (AHRD V3.3 *** A0A2G2VKF4_CAPBA)
Solyc03g033750.2	124.504	-2.09465	0.417504	-5.01708	5.24623e-07	3.35243e-05	AAA-ATPase At3g50940-like (AHRD V3.3 *-* A0A2I4EX93_9ROSI)
Solyc07g049240.3	563.783	-2.08745	0.412071	-5.06575	4.06794e-07	2.78918e-05	Peroxidase (AHRD V3.3 *** K4CF27_SOLLC)
Solyc11g067320.1	117.615	-2.08601	0.40131	-5.19801	2.01433e-07	1.65914e-05	Sulfotransferase (AHRD V3.3 *** A0A1Q3AUR5_CEPFO)
Solyc02g071070.3	3991.78	-2.0785	0.441647	-4.70624	2.5233e-06	0.000107949	Cation/H(+) antiporter 16 (AHRD V3.3 *** A0A2G2XDT2_CAPBA)
Solyc08g080640.2	2398.39	-2.07733	0.561493	-3.69965	0.000215898	0.00267306	NP24 protein precursor
Solyc07g006680.1	386.705	-2.07671	0.491483	-4.2254	2.38513e-05	0.000552827	HXXXD-type acyl-transferase family protein (AHRD V3.3 *** F4JBC7_ARATH)
Solyc11g010790.1	1009.83	-2.07545	0.396259	-5.23761	1.62673e-07	1.38951e-05	UDP-glycosyltransferase 91A1 (AHRD V3.3 *** A0A2G2Y5N3_CAPAN)
Solyc01g090340.3	381.054	-2.07367	0.416164	-4.98283	6.26619e-07	3.75808e-05	Ethylene-responsive transcription factor 2 (AHRD V3.3 *** A0A2G3DEZ8_CAPCH)
Solyc12g010940.1	204.852	-2.07266	0.4404	-4.70632	2.52232e-06	0.000107949	DUF1685 family protein (AHRD V3.3 *-* AT2G42760.1)
Solyc07g052980.3	2223.97	-2.06864	0.409675	-5.04948	4.43022e-07	2.97916e-05	xyloglucan endotransglycosylase/hydrolase 16
Solyc12g056220.2	5685.26	-2.06613	0.354004	-5.83647	5.33184e-09	1.00943e-06	plasma membrane intrinsic protein 1.3
Solyc12g098290.1	172.694	-2.06547	0.426832	-4.83906	1.30452e-06	6.60565e-05	acanthoscurrin-1-like (AHRD V3.3 *-* XP_010314853.1)
Solyc04g064920.4	601.367	-2.06521	0.352071	-5.86588	4.46756e-09	8.66481e-07	Glycolipid transfer protein 3 (AHRD V3.3 *** A0A2G3CMX1_CAPCH)
Solyc01g005630.3	92.5448	-2.06321	0.466168	-4.42588	9.6048e-06	0.000292163	Ethylene-responsive transcription factor (AHRD V3.3 *** A0A2G3BR89_CAPCH)
Solyc12g006230.3	127.04	-2.06035	0.391891	-5.25746	1.46061e-07	1.27334e-05	RING/U-box superfamily protein (AHRD V3.3 *** AT2G04240.2)
Solyc04g054320.4	3256.69	-2.05932	0.330021	-6.23998	4.37622e-10	1.29093e-07	leucine-zipper transcription factor
Solyc10g009310.4	489.497	-2.05898	0.540409	-3.81004	0.000138944	0.00194369	Cytochrome P450 (AHRD V3.3 *** A0A2U1MQN4_ARTAN)
Solyc08g069040.3	797.975	-2.05834	0.386408	-5.32684	9.99372e-08	9.67675e-06	Peroxidase (AHRD V3.3 *** K4CMC4_SOLLC)
Solyc02g084950.3	811.933	-2.05772	0.451947	-4.55301	5.28849e-06	0.000186857	S-adenosyl-L-methionine-dependent methyltransferases superfamily protein (AHRD V3.3 *** A0A2U1KPI6_ARTAN)
Solyc12g011023.1	370.78	-2.05771	0.431159	-4.7725	1.81956e-06	8.4543e-05	Xyloglucan endotransglucosylase/hydrolase (AHRD V3.3 *** Q6RHX7_SOLLC)
Solyc12g005710.3	916.183	-2.05518	0.453639	-4.53042	5.8867e-06	0.00020181	Early nodulin-like protein 1-like (AHRD V3.3 *-* A0A2K3MXQ1_TRIPR)
Solyc06g082240.2	5323.49	-2.05452	0.684214	-3.00274	0.00267557	0.0156253	Laccase (AHRD V3.3 *** K4CA83_SOLLC)
Solyc03g121230.3	1065.29	-2.05309	0.410295	-5.00395	5.61684e-07	3.51836e-05	Protein kinase family protein (AHRD V3.3 *** A0A1P8AW67_ARATH)
Solyc12g007060.1	370.276	-2.0501	0.414416	-4.94697	7.53769e-07	4.37583e-05	serine-rich protein-like protein (AHRD V3.3 --* AT5G55980.1)
Solyc01g112190.3	2233.67	-2.04986	0.399642	-5.12925	2.90904e-07	2.2162e-05	Plant regulator RWP-RK family protein, putative (AHRD V3.3 *** A0A061FD78_THECC)
Solyc08g077900.3	2347.74	-2.04643	0.458372	-4.46456	8.02327e-06	0.000255385	Expansin-like B1 (AHRD V3.3 *** A0A1U8GH71_CAPAN)
Solyc03g096420.1	206.083	-2.04296	0.666954	-3.06312	0.00219039	0.013707	Unknown protein
Solyc07g054730.1	740.051	-2.04005	0.392583	-5.19648	2.03103e-07	1.66748e-05	Wound-responsive family protein (AHRD V3.3 *** AT4G28240.1)
Solyc05g052265.1	938.316	-2.0364	0.40056	-5.08387	3.6983e-07	2.59177e-05	Unknown protein
Solyc08g080650.3	1212.12	-2.03508	0.516928	-3.93688	8.25476e-05	0.00134623	PATHOGENESIS RELATED PROTEIN P23
Solyc05g007240.1	641.174	-2.03171	0.374584	-5.42392	5.83047e-08	6.431e-06	zinc finger CCHC domain protein (AHRD V3.3 *** AT1G26920.1)
Solyc07g043490.1	2646.14	-2.03116	0.492322	-4.12568	3.69639e-05	0.000747202	Glycosyltransferase (AHRD V3.3 *** P93789_SOLTU)
Solyc10g080510.1	919.667	-2.03002	0.341442	-5.94544	2.75719e-09	5.92772e-07	Lectin receptor kinase (AHRD V3.3 *** A0A2K3LCW2_TRIPR)
Solyc12g088670.2	5936	-2.02094	0.351343	-5.75203	8.81789e-09	1.48146e-06	cysteine protease CYP1
Solyc03g116120.3	391.621	-2.0188	0.571221	-3.53418	0.000409039	0.00421912	Glutathione S-transferase (AHRD V3.3 *** A0A200QF27_9MAGN)
Solyc06g005070.3	280.058	-2.01754	0.521702	-3.86723	0.000110078	0.00163979	Major facilitator superfamily protein (AHRD V3.3 *** A0A1P8AQH5_ARATH)
Solyc11g069900.3	1269.44	-2.01717	0.555964	-3.62824	0.000285355	0.00327268	Unknown protein
Solyc07g009020.2	151.309	-2.0034	0.49878	-4.01661	5.90424e-05	0.00105186	defensin-like protein 19 (AHRD V3.3 *** A0A1S4AH79_TOBAC)
Solyc02g071950.1	1564.94	-2.00203	0.408367	-4.90253	9.46119e-07	5.12865e-05	Unknown protein
Solyc10g080980.2	531.986	-2.00031	0.52429	-3.81527	0.000136032	0.00191192	WAT1-related protein (AHRD V3.3 *** K4D2Y5_SOLLC)
Solyc12g099190.1	865.587	-2.00012	0.456462	-4.3818	1.17705e-05	0.000335031	Pectinesterase inhibitor (AHRD V3.3 *** A0A2U1NF42_ARTAN)
Solyc04g015120.3	1856.11	-1.99921	0.535393	-3.73409	0.000188394	0.00242271	U-box domain-containing protein 35 (AHRD V3.3 *** A0A2I4F8Y4_9ROSI)
Solyc05g009590.3	459.055	-1.99853	0.409499	-4.88044	1.05849e-06	5.62954e-05	Aluminum-activated malate transporter 9 (AHRD V3.3 *** A0A2G3B6C3_CAPCH)
Solyc03g113270.3	3980.16	-1.9922	0.38738	-5.14275	2.70751e-07	2.1112e-05	LEVAHOX1G L.esculentum homeobox
Solyc02g087060.4	1537.91	-1.99084	0.377545	-5.27312	1.34121e-07	1.19241e-05	WAT1-related protein (AHRD V3.3 *** K4BBL3_SOLLC)
Solyc09g008320.4	1643.81	-1.99078	0.330194	-6.02912	1.64854e-09	4.02132e-07	Xyloglucan endotransglucosylase/hydrolase (AHRD V3.3 *** A0A1U8EG04_CAPAN)
Solyc01g109880.3	781.304	-1.98667	0.383233	-5.18398	2.17202e-07	1.76609e-05	BZIP transcription factor (AHRD V3.3 *** Q8GTZ1_CAPCH)
Solyc11g066270.3	906.996	-1.98413	0.494562	-4.01189	6.02357e-05	0.00106787	xyloglucan endotransglucosylase-hydrolase 6
Solyc11g010780.1	955.676	-1.98097	0.339961	-5.82705	5.64167e-09	1.05238e-06	UDP-glycosyltransferase 91A1 (AHRD V3.3 *** A0A2G2VDW8_CAPBA)
Solyc01g109090.2	244.448	-1.9777	0.37422	-5.28486	1.25803e-07	1.13982e-05	Unknown protein
Solyc12g098770.2	426.256	-1.97574	0.427864	-4.61768	3.88062e-06	0.000150849	Unknown protein
Solyc07g043500.1	1030.54	-1.97562	0.538394	-3.66947	0.000243057	0.00291266	Glycosyltransferase (AHRD V3.3 *** C5NN15_CATRO)
Solyc04g014310.1	2008.53	-1.97238	0.65823	-2.99649	0.00273106	0.0158654	Unknown protein
Solyc08g078940.1	211.723	-1.97163	0.533047	-3.69879	0.000216634	0.00268087	Bifunctional inhibitor/lipid-transfer protein/seed storage 2S albumin superfamily protein (AHRD V3.3 *** F4IC43_ARATH)
Solyc01g108680.4	457.937	-1.971	0.4118	-4.78629	1.69892e-06	8.13206e-05	Methylketone synthase Ib (AHRD V3.3 *** E0YCS5_SOLLC)
Solyc01g009400.3	240.918	-1.97045	0.296594	-6.64357	3.06171e-11	1.4937e-08	Peroxidase (AHRD V3.3 *** K4ATD6_SOLLC)
Solyc10g076245.1	638.434	-1.96859	0.49391	-3.98572	6.72746e-05	0.00116101	Peroxidase (AHRD V3.3 *** M1BV77_SOLTU)
Solyc04g015520.3	843.859	-1.96792	0.459595	-4.28185	1.85342e-05	0.0004565	Remorin (AHRD V3.3 *** A0A200Q6K8_9MAGN)
Solyc04g081890.1	302.46	-1.96777	0.349498	-5.63026	1.79935e-08	2.52198e-06	RING/U-box superfamily protein (AHRD V3.3 *** A0A2U1PXB9_ARTAN)
Solyc06g062450.3	313.885	-1.96459	0.363067	-5.4111	6.26402e-08	6.82026e-06	Leucine-rich repeat protein kinase family protein (AHRD V3.3 *-* A0A1P8B2S5_ARATH)
Solyc09g065430.4	1067.44	-1.96064	0.62006	-3.16202	0.00156679	0.0108191	Lipid transfer protein (AHRD V3.3 *-* B7FGM2_MEDTR)
Solyc12g044330.2	1260.19	-1.96015	0.452937	-4.32764	1.50718e-05	0.000395775	tonoplast intrinsic protein 2.1
Solyc11g069280.2	468.631	-1.95981	0.344274	-5.69259	1.2513e-08	1.97169e-06	Late embryogenesis abundant (LEA) protein-related protein (AHRD V3.3 *** A0A2U1KMH6_ARTAN)
Solyc04g006940.4	2488.96	-1.95939	0.404737	-4.84115	1.29087e-06	6.54963e-05	Unknown protein
Solyc02g093250.3	1527.8	-1.95938	0.407319	-4.81042	1.50611e-06	7.40474e-05	Caffeoyl-CoA O-methyltransferase (AHRD V3.3 *** A0A1U8FPA5_CAPAN)
Solyc09g057710.4	1943.18	-1.95771	0.366216	-5.34579	9.00255e-08	9.09904e-06	bHLH transcription factor 057
Solyc04g005810.3	213.5	-1.95634	0.371077	-5.27206	1.34898e-07	1.19241e-05	Thioredoxin (AHRD V3.3 *** A0A2G2YE12_CAPAN)
Solyc01g091100.2	225.19	-1.95429	0.366428	-5.33334	9.642e-08	9.52021e-06	Plant invertase/pectin methylesterase inhibitor superfamily protein (AHRD V3.3 *** A0A061G797_THECC)
Solyc05g051810.1	84.761	-1.95365	0.424545	-4.60175	4.18955e-06	0.000158871	Unknown protein
Solyc09g082560.4	941.294	-1.95119	0.316552	-6.16389	7.09801e-10	1.91563e-07	SUN-like protein 26
Solyc01g104910.3	2903.35	-1.95048	0.32453	-6.01017	1.85324e-09	4.35323e-07	protein kinase family protein (AHRD V3.3 *-* AT4G12020.3)
Solyc02g084410.3	501.364	-1.94714	0.473394	-4.11315	3.9029e-05	0.000777789	Lactoylglutathione lyase (AHRD V3.3 *** A0A2K3LFU2_TRIPR)
Solyc12g098790.1	7364.16	-1.94504	0.439352	-4.42706	9.55248e-06	0.000290921	Unknown protein
Solyc01g107720.3	274.352	-1.94144	0.311526	-6.23202	4.60457e-10	1.32742e-07	Late embryogenesis abundant protein-related / LEA protein-like protein (AHRD V3.3 *-* A0A178VGJ3_ARATH)
Solyc03g096540.3	2166.43	-1.93884	0.753056	-2.57464	0.0100346	0.0402819	PLAT/LH2 domain-containing protein (AHRD V3.3 *** A0A2U1NEA8_ARTAN)
Solyc07g009290.3	211.177	-1.9383	0.419452	-4.62103	3.81847e-06	0.000149032	defensin-like protein 1 (AHRD V3.3 *** A0A1U7W6X0_NICSY)
Solyc12g098620.2	601.371	-1.93519	0.397062	-4.87377	1.0949e-06	5.79885e-05	bHLH transcription factor 072
Solyc03g034410.1	287.179	-1.93421	0.376175	-5.14179	2.72128e-07	2.1112e-05	DUF4228 domain-containing protein (AHRD V3.3 *** A0A1Q3D1C5_CEPFO)
Solyc02g083870.3	187.211	-1.93367	0.327962	-5.896	3.72409e-09	7.49812e-07	Gibberellin-regulated protein 3 (AHRD V3.3 *** A0A2G2XG94_CAPBA)
Solyc12g009240.1	3974.23	-1.93003	0.587651	-3.2843	0.00102234	0.00796066	Ethylene-responsive transcription factor (AHRD V3.3 *-* A0A2G3BP26_CAPCH)
Solyc05g010516.1	214.93	-1.92953	0.46502	-4.14934	3.33435e-05	0.000696014	Basic leucine zipper 43 (AHRD V3.3 *** A0A2G2YCG7_CAPAN)
Solyc12g005790.2	472.72	-1.92684	0.464621	-4.14712	3.3668e-05	0.000700101	Peroxidase (AHRD V3.3 *** K4DBB7_SOLLC)
Solyc02g065780.1	629.776	-1.92626	0.370131	-5.20427	1.94763e-07	1.61468e-05	Protein RALF-like 27 (AHRD V3.3 *** A0A2G3D352_CAPCH)
Solyc05g006740.4	873.491	-1.92601	0.434435	-4.43337	9.27694e-06	0.000284235	Glutathione S-transferase (AHRD V3.3 *** A0A200QY01_9MAGN)
Solyc12g044420.1	245.345	-1.92479	0.478186	-4.02518	5.6931e-05	0.00102567	Avr9/Cf-9 rapidly elicited protein (AHRD V3.3 *** Q9ZU12_ARATH)
Solyc05g006750.3	959.837	-1.9221	0.337743	-5.69102	1.26285e-08	1.97761e-06	Glutathione S-transferase (AHRD V3.3 *** A0A200QY01_9MAGN)
Solyc01g008650.3	988.9	-1.92089	0.413636	-4.64391	3.41877e-06	0.000137232	Cytochrome (AHRD V3.3 *** A0A1U8F0H8_CAPAN)
Solyc08g065670.4	826	-1.92071	0.442053	-4.34497	1.39292e-05	0.000378316	Protein phosphatase 2C family protein (AHRD V3.3 *** A0A2U1LRS6_ARTAN)
Solyc11g011440.1	821.609	-1.91997	0.458754	-4.18518	2.84946e-05	0.000626412	aspartic proteinase PCS1-like (AHRD V3.3 *** A0A1U8GN15_CAPAN)
Solyc12g008560.1	662.287	-1.91996	0.3528	-5.44208	5.26635e-08	6.05236e-06	Unknown protein
Solyc11g066360.2	881.599	-1.91881	0.347134	-5.52757	3.24693e-08	4.09808e-06	Enabled-like protein (DUF1635) (AHRD V3.3 *** F4KBD8_ARATH)
Solyc12g056510.3	1473.22	-1.91871	0.363722	-5.27521	1.32602e-07	1.1845e-05	Trihelix transcription factor GTL1 (AHRD V3.3 *** A0A2G3B3E4_CAPCH)
Solyc09g063150.3	518.003	-1.91595	0.275399	-6.957	3.47587e-12	1.91694e-09	Glutathione S-transferase (AHRD V3.3 *** A0A200PVK3_9MAGN)
Solyc02g093750.3	833.665	-1.91516	0.348679	-5.49263	3.95998e-08	4.78384e-06	C3H4 type zinc finger protein (DUF23) (AHRD V3.3 *** Q9FM26_ARATH)
Solyc02g030170.4	9966.9	-1.91009	0.3754	-5.08816	3.61549e-07	2.57097e-05	DWARF1/DIMINUTO
Solyc01g111830.3	2018.79	-1.90781	0.339561	-5.61847	1.92658e-08	2.62771e-06	Methyltransferase (AHRD V3.3 *** O24154_TOBAC)
Solyc10g076180.1	1172.37	-1.90697	0.410732	-4.64287	3.43605e-06	0.000137708	ovate family protein 20
Solyc08g007450.1	106.317	-1.90656	0.480716	-3.96608	7.30648e-05	0.00123408	Plant invertase/pectin methylesterase inhibitor superfamily protein (AHRD V3.3 *** A0A061G4W6_THECC)
Solyc06g005310.3	146.438	-1.90514	0.530179	-3.59338	0.000326417	0.00360061	Transcription factor MYB48 (AHRD V3.3 *** A0A2G2Z7N5_CAPAN)
Solyc01g110555.1	362.616	-1.90425	0.420614	-4.52732	5.97368e-06	0.000204516	Auxin responsive SAUR protein (AHRD V3.3 *** A0A2U1P3N8_ARTAN)
Solyc07g017220.3	1607.72	-1.90424	0.35328	-5.39018	7.03887e-08	7.47151e-06	DUF581 domain-containing protein (AHRD V3.3 *** A0A1Q3AVJ7_CEPFO)
Solyc08g075570.4	1209.38	-1.9027	0.498199	-3.81915	0.00013391	0.00189413	Urea-proton symporter DUR3 (AHRD V3.3 *** A0A2G3AG00_CAPAN)
Solyc08g079970.2	1932.55	-1.90184	0.319763	-5.94764	2.72035e-09	5.8985e-07	Subtilisin-like protease (AHRD V3.3 *** Q9LWA3_SOLLC)
Solyc04g078770.4	304.912	-1.90044	0.326889	-5.81371	6.1103e-09	1.11616e-06	Heat stress transcription factor B-4 (AHRD V3.3 *** A0A2G2Y0E5_CAPAN)
Solyc11g066140.2	737.583	-1.90007	0.590085	-3.21999	0.00128194	0.00934798	Para-hydroxybenzoic acid efflux pump subunit AaeB/fusaric acid resistance protein (AHRD V3.3 *** A0A200R6L7_9MAGN)
Solyc01g010060.2	294.989	-1.89975	0.505686	-3.75678	0.000172111	0.00227174	Unknown protein
Solyc01g105590.2	228.621	-1.89668	0.315901	-6.00403	1.92482e-09	4.39916e-07	Acylsugar acetyltransferase (AHRD V3.3 *** K4HRD2_SOLHA)
Solyc12g099200.2	802.806	-1.89317	0.438713	-4.31529	1.59394e-05	0.000411006	Invertase inhibitor (AHRD V3.3 *** O49908_TOBAC)
Solyc09g007770.3	1255.69	-1.89123	0.512494	-3.69024	0.000224042	0.00274709	plasma membrane intrinsic protein 2.1
Solyc06g065970.1	116.823	-1.89117	0.435947	-4.33807	1.4374e-05	0.000383847	Bifunctional inhibitor/lipid-transfer protein/seed storage 2S albumin superfamily protein (AHRD V3.3 *** A0A2U1PU47_ARTAN)
Solyc04g076190.1	868.318	-1.89059	0.383757	-4.92654	8.36985e-07	4.71855e-05	Eukaryotic aspartyl protease family protein (AHRD V3.3 *** F4K5B9_ARATH)
Solyc05g052360.2	884.752	-1.89054	0.686851	-2.75247	0.00591478	0.0275527	Laccase (AHRD V3.3 *-* A0A2G2ZJK7_CAPAN)
Solyc12g007320.1	174.425	-1.88816	0.363897	-5.18873	2.11736e-07	1.73275e-05	RING/U-box superfamily protein (AHRD V3.3 *** A0A2U1QGT0_ARTAN)
Solyc03g005670.3	836.907	-1.88754	0.327886	-5.75667	8.57882e-09	1.46669e-06	Disease resistance protein (AHRD V3.3 *** A0A200R7W2_9MAGN)
Solyc03g121540.3	3338.2	-1.88621	0.46973	-4.01552	5.93145e-05	0.00105522	beta-galactosidase 3
Solyc11g005320.1	141.677	-1.88553	0.445746	-4.23005	2.33641e-05	0.000543784	RING/U-box superfamily protein (AHRD V3.3 *** A0A2U1QK74_ARTAN)
Solyc12g055970.3	1686.46	-1.88531	0.616454	-3.05832	0.00222582	0.0138501	Endoglucanase (AHRD V3.3 *** A0A2G3B3J7_CAPCH)
Solyc03g007570.2	1481.1	-1.87925	0.392743	-4.78493	1.71044e-06	8.16104e-05	DUF21 domain-containing protein (AHRD V3.3 *** A0A2G3CWN9_CAPCH)
Solyc07g043460.3	2529.47	-1.87574	0.491771	-3.81426	0.000136593	0.00191555	Cytochrome P450 (AHRD V3.3 *** A0A200PQ40_9MAGN)
Solyc07g063070.1	647.831	-1.87402	0.334817	-5.59715	2.17908e-08	2.86431e-06	VQ motif-containing protein 4 (AHRD V3.3 *** A0A2G2Z542_CAPAN)
Solyc09g011120.1	199.69	-1.87398	0.370149	-5.06277	4.13214e-07	2.81041e-05	Zinc finger protein (AHRD V3.3 *-* A0A200R533_9MAGN)
Solyc06g074180.3	1469.35	-1.8737	0.447554	-4.18652	2.83264e-05	0.000624337	Cytochrome P450 (AHRD V3.3 *** A0A200R6R8_9MAGN)
Solyc09g092520.3	981.42	-1.87301	0.524742	-3.56938	0.000357821	0.00385769	xyloglucan endotransglycosylase
Solyc10g086100.2	990.864	-1.87241	0.474335	-3.94745	7.89896e-05	0.0013053	Proteinase inhibitor I-B (AHRD V3.3 *** A0A1U8EBY9_CAPAN)
Solyc06g072620.4	149.88	-1.87235	0.434917	-4.30507	1.66933e-05	0.000423068	Bidirectional sugar transporter SWEET (AHRD V3.3 *** A0A142DVH8_SOLTU)
Solyc10g081910.2	1454.55	-1.87206	0.332126	-5.6366	1.73439e-08	2.44442e-06	Receptor-like kinase (AHRD V3.3 *** A0A2R6Q427_ACTCH)
Solyc10g009150.3	6372.1	-1.87195	0.504454	-3.71084	0.000206571	0.00259302	Organ specific protein (AHRD V3.3 *-* A0A2U1PW62_ARTAN)
Solyc12g015880.2	7519.08	-1.86827	0.392897	-4.75511	1.98343e-06	8.96063e-05	Heat shock protein 90-1
Solyc06g069040.4	727.984	-1.86795	0.401948	-4.64725	3.36397e-06	0.000136243	glutathione S-transferase T4
Solyc01g091110.3	163.52	-1.86631	0.469588	-3.97436	7.0569e-05	0.00120394	Plant invertase/pectin methylesterase inhibitor (AHRD V3.3 *** G7IYJ3_MEDTR)
Solyc01g111230.3	723.252	-1.86628	0.365713	-5.10312	3.34091e-07	2.42159e-05	Dirigent protein (AHRD V3.3 *** K4B3Y5_SOLLC)
Solyc08g080140.4	1775.02	-1.8659	0.309586	-6.02707	1.66954e-09	4.03377e-07	3,5-epimerase/4-reductase (AHRD V3.3 *** A0A1Z5KIY2_FISSO)
Solyc04g080560.2	189.661	-1.86458	0.377662	-4.93718	7.92616e-07	4.51862e-05	Unknown protein
Solyc04g079070.4	1975.87	-1.86373	0.407038	-4.57876	4.67741e-06	0.000171476	Serine carboxypeptidase (AHRD V3.3 *** A0A2K3MSK4_TRIPR)
Solyc04g009870.1	170.957	-1.86038	0.624052	-2.98113	0.00287186	0.016419	Unknown protein
Solyc06g076670.3	1066.53	-1.86026	0.426626	-4.36039	1.2983e-05	0.000358397	RNA-binding (RRM/RBD/RNP motifs) family protein (AHRD V3.3 *-* A0A1P8AVT0_ARATH)
Solyc01g099980.4	2037.05	-1.85903	0.309616	-6.00431	1.92151e-09	4.39916e-07	Enolase (DUF1399) (AHRD V3.3 *-* F4I3L9_ARATH)
Solyc02g070130.1	528.053	-1.85729	0.557336	-3.33245	0.000860853	0.00711135	FAD-binding Berberine family protein (AHRD V3.3 *** A0A2U1LDC6_ARTAN)
Solyc05g012070.3	3207.91	-1.85273	0.328068	-5.64741	1.62887e-08	2.34788e-06	UDP-glucose:protein transglucosylase-like protein
Solyc04g040120.1	463.605	-1.85244	0.433928	-4.26899	1.96356e-05	0.000478516	Fatty acid desaturase (AHRD V3.3 *** E7CCC3_9BRAS)
Solyc10g055410.2	920.407	-1.8512	0.388127	-4.76957	1.8462e-06	8.53121e-05	R2R3MYB transcription factor 32
Solyc03g080150.3	4111.46	-1.85091	0.46878	-3.94836	7.86875e-05	0.00130387	Peroxidase (AHRD V3.3 *** K4BHZ1_SOLLC)
Solyc12g039170.1	71.6849	-1.8457	0.439417	-4.20033	2.66531e-05	0.000601034	Unknown protein
Solyc10g008120.4	2333.99	-1.84541	0.541342	-3.40895	0.000652143	0.00586675	O-methyltransferase (AHRD V3.3 *** A0A1B4Z3W3_9ROSA)
Solyc11g071850.1	1247.87	-1.84493	0.369514	-4.99287	5.94885e-07	3.65924e-05	Core-2 i-branching beta-n-acetylglucosaminyltransferase family protein (AHRD V3.3 *** A0A2K3MQ33_TRIPR)
Solyc11g011890.2	657.243	-1.84225	0.347016	-5.30883	1.10334e-07	1.0247e-05	Zinc finger protein 1 (AHRD V3.3 *** A0A2G2VDH3_CAPBA)
Solyc01g091660.3	303.995	-1.84065	0.426359	-4.31714	1.58066e-05	0.00040935	NAD(P)-binding Rossmann-fold superfamily protein (AHRD V3.3 *** A0A2U1QER6_ARTAN),Pfam:PF13561
Solyc02g090470.4	659.866	-1.84055	0.519067	-3.54587	0.000391318	0.0041107	Peroxidase (AHRD V3.3 *** K4BCJ6_SOLLC)
Solyc01g095240.3	561.747	-1.84046	0.468723	-3.92654	8.61752e-05	0.00138991	Calcium-transporting ATPase 2, endoplasmic reticulum-type (AHRD V3.3 *-* A0A2G2XWG1_CAPAN)
Solyc10g083460.1	353.951	-1.84039	0.494342	-3.72291	0.000196941	0.00250525	Zinc finger A20 and AN1 domain-containing stress-associated protein (AHRD V3.3 *** V5PZR5_9CARY)
Solyc10g007930.4	1111.38	-1.83941	0.382178	-4.81297	1.48707e-06	7.33957e-05	Cytochrome (AHRD V3.3 *** A0A2G3BCL0_CAPCH)
Solyc04g078110.1	2684.09	-1.83803	0.445876	-4.1223	3.75105e-05	0.000756143	serine protease SBT1
Solyc08g080060.4	341.722	-1.83717	0.37877	-4.85036	1.23238e-06	6.31603e-05	Expansin (AHRD V3.3 *** K4CP06_SOLLC)
Solyc04g016390.2	139.469	-1.83663	0.3375	-5.44187	5.27246e-08	6.05236e-06	50S ribosomal protein L33 (AHRD V3.3 *** J7FNN0_OLEEU)
Solyc03g093060.1	166.136	-1.83641	0.476123	-3.85702	0.00011478	0.00169195	Bifunctional inhibitor/lipid-transfer protein/seed storage 2S albumin superfamily protein (AHRD V3.3 *** A0A2U1PU47_ARTAN)
Solyc01g090120.3	4263.34	-1.83595	0.309701	-5.92814	3.06384e-09	6.37103e-07	Uclacyanin-3 (AHRD V3.3 *** A0A1U8ED46_CAPAN)
Solyc03g082720.3	364.643	-1.83572	0.321377	-5.71205	1.11623e-08	1.80367e-06	Protein yippee-like (AHRD V3.3 *** A0A1U8G6J2_CAPAN)
Solyc05g052370.3	1683.42	-1.83535	0.642067	-2.8585	0.00425648	0.0219388	Laccase (AHRD V3.3 *** M1CL08_SOLTU)
Solyc03g120040.3	796.058	-1.83075	0.386043	-4.74234	2.1126e-06	9.41909e-05	DUF642 domain-containing protein (AHRD V3.3 *** A0A1Q3BMB3_CEPFO)
Solyc06g074320.3	1839.77	-1.83001	0.353221	-5.18092	2.20797e-07	1.77822e-05	Transcription factor TGA2 (AHRD V3.3 *** A0A2G3CAK2_CAPCH)
Solyc02g069490.4	6150.52	-1.82919	0.535635	-3.415	0.00063783	0.00577999	Delta(24)-sterol reductase (AHRD V3.3 *** A0A2G2XDD5_CAPBA)
Solyc12g008640.3	2045.28	-1.82774	0.359334	-5.08645	3.64835e-07	2.57097e-05	Gamma-glutamyltranspeptidase (AHRD V3.3 *** A0A200QPW0_9MAGN),Pfam:PF01019
Solyc01g109500.4	5798.2	-1.82749	0.509438	-3.58727	0.000334159	0.00366981	BURP domain-containing protein (AHRD V3.3 *-* A0A1Q3C0F5_CEPFO)
Solyc09g008913.1	538.956	-1.82647	0.467564	-3.90637	9.36948e-05	0.00147401	Cytochrome P450 (AHRD V3.3 *** Q8H0I8_PETHY)
Solyc01g108540.3	442.77	-1.82607	0.387611	-4.71107	2.46414e-06	0.000106314	Alpha/beta-Hydrolases superfamily protein (AHRD V3.3 *** A0A2U1KC75_ARTAN)
Solyc03g096545.1	1273.21	-1.82599	0.667251	-2.73659	0.006208	0.0285258	PLAT/LH2 domain-containing protein (AHRD V3.3 *** A0A2U1NEA8_ARTAN)
Solyc03g096460.4	1012.26	-1.82491	0.392868	-4.64509	3.39928e-06	0.0001367	wound/stress protein AY568721
Solyc04g074380.4	395.732	-1.82491	0.349433	-5.22248	1.76539e-07	1.48791e-05	Glycosyltransferase (AHRD V3.3 *** A0A2G3CNS7_CAPCH)
Solyc04g074330.3	658.958	-1.82434	0.433823	-4.20526	2.6078e-05	0.000593582	Glycosyltransferase (AHRD V3.3 *** A0A077EMP8_ACTDE)
Solyc10g081550.2	1375.09	-1.82401	0.539977	-3.37795	0.000730294	0.00635133	Cytochrome P450 (AHRD V3.3 *** A0A2U1Q1Z2_ARTAN)
Solyc12g055700.3	196.059	-1.82395	0.340106	-5.36289	8.19025e-08	8.44628e-06	LL-diaminopimelate aminotransferase (AHRD V3.3 *-* AT3G14280.1)
Solyc08g079430.3	1620.71	-1.8219	0.364724	-4.99528	5.87504e-07	3.63522e-05	partialcopper-containing amine oxidase
Solyc03g115690.1	615.072	-1.82091	0.36425	-4.99907	5.76082e-07	3.59081e-05	transmembrane protein (AHRD V3.3 *** AT5G61340.2)
Solyc03g124020.1	100.976	-1.81961	0.416656	-4.36718	1.25863e-05	0.000350497	Auxin-induced protein 15A (AHRD V3.3 *** A0A2G3D1E4_CAPCH)
Solyc01g090760.4	415.934	-1.81819	0.506386	-3.59052	0.000330015	0.00363059	GATA transcription factor (AHRD V3.3 *** K4AZ17_SOLLC)
Solyc09g083290.3	1323.35	-1.81743	0.321673	-5.64993	1.60514e-08	2.3269e-06	auxin-regulated IAA14
Solyc05g005470.4	807.276	-1.81656	0.363511	-4.99726	5.81499e-07	3.60686e-05	DC1 domain-containing protein (AHRD V3.3 *** A0A2U1QM98_ARTAN)
Solyc12g088390.1	621.551	-1.81438	0.525626	-3.45186	0.000556744	0.00525485	Zinc-finger protein (AHRD V3.3 *** Q40899_PETHY)
Solyc11g006090.3	1128.93	-1.8142	0.354931	-5.11141	3.19762e-07	2.35131e-05	AT-hook motif nuclear-localized protein (AHRD V3.3 *** A0A2G2Y6T0_CAPAN)
Solyc02g064970.4	1671.53	-1.81389	0.423688	-4.2812	1.85891e-05	0.000457407	Peroxidase (AHRD V3.3 *** K4B6T2_SOLLC)
Solyc08g029160.1	582.849	-1.80919	0.340731	-5.30973	1.09788e-07	1.02398e-05	Membrane steroid binding protein (AHRD V3.3 *** A0A1Y1HVR8_KLENI)
Solyc01g099840.3	2662.79	-1.80778	0.347276	-5.20561	1.93365e-07	1.60836e-05	Dormancy/auxin associated protein (AHRD V3.3 *** A0A2K3MXX9_TRIPR)
Solyc12g005670.2	7126.43	-1.8068	0.304763	-5.92855	3.05616e-09	6.37103e-07	HAK5
Solyc09g018750.3	2198.19	-1.80629	0.327005	-5.52374	3.31865e-08	4.14733e-06	CBS domain protein (AHRD V3.3 *** A0A2K3NEI1_TRIPR)
Solyc05g007120.4	1969.36	-1.80427	0.349609	-5.16082	2.45868e-07	1.96146e-05	Leucine-rich repeat protein kinase family protein (AHRD V3.3 *** A0A2U1LJE3_ARTAN)
Solyc10g005000.4	1577.91	-1.80424	0.412844	-4.37027	1.24094e-05	0.000347477	SUN-like protein 27
Solyc12g088760.1	588.791	-1.80254	0.353326	-5.10163	3.36748e-07	2.43389e-05	Subtilisin-like protease preproenzyme (AHRD V3.3 *** C7E4J6_TOBAC)
Solyc08g082130.3	938.035	-1.79967	0.582167	-3.09133	0.00199259	0.0128462	Unknown protein
Solyc06g075650.3	733.004	-1.79861	0.452375	-3.97593	7.01044e-05	0.00119877	tonoplast intrinsic protein 1.2
Solyc01g081440.3	2006.59	-1.79833	0.289138	-6.21963	4.98331e-10	1.4197e-07	DUF1005 domain-containing protein (AHRD V3.3 *** A0A1Q3BB96_CEPFO)
Solyc09g005420.4	3154.9	-1.79827	0.583329	-3.08277	0.00205085	0.0131314	Kirola (AHRD V3.3 *** A0A2G3B0M8_CAPCH)
Solyc01g080790.3	180.116	-1.79547	0.361547	-4.96609	6.83163e-07	4.0399e-05	Plant basic secretory protein (BSP) family protein (AHRD V3.3 *** I3SK49_MEDTR)
Solyc01g081270.2	1754.75	-1.79535	0.369538	-4.85837	1.18359e-06	6.11535e-05	Glutathione S-transferase (AHRD V3.3 *** A0A200PVK3_9MAGN)
Solyc07g062170.3	838.937	-1.79516	0.377535	-4.75494	1.98505e-06	8.96063e-05	Protein kinase domain (AHRD V3.3 *** A0A200QFW1_9MAGN)
Solyc05g005080.3	9351.31	-1.79374	0.358308	-5.00615	5.55298e-07	3.49376e-05	Endoglucanase (AHRD V3.3 *** A0A2G2V2B4_CAPBA)
Solyc12g098260.1	111.182	-1.79341	0.405973	-4.41756	9.98208e-06	0.000299687	acanthoscurrin-1-like (AHRD V3.3 *-* XP_010314853.1)
Solyc01g059900.4	114.9	-1.79278	0.441495	-4.0607	4.89264e-05	0.000921465	Dirigent protein (AHRD V3.3 *** K4AW97_SOLLC)
Solyc08g074980.4	1043.24	-1.79277	0.384339	-4.66457	3.09267e-06	0.00012799	Receptor-like serine/threonine-protein kinase (AHRD V3.3 *** A0A1U8FDP5_CAPAN)
Solyc08g014120.3	1771.78	-1.79262	0.33836	-5.29797	1.17098e-07	1.07244e-05	ethylene responssive protein 33
Solyc04g016180.3	949.65	-1.79154	0.318555	-5.62395	1.86639e-08	2.57328e-06	Glycosyltransferase (AHRD V3.3 *** A0A2K3N592_TRIPR)
Solyc07g053050.1	276.709	-1.78902	0.408038	-4.38443	1.16289e-05	0.000333808	Calcium-binding protein PBP1 (AHRD V3.3 *** A0A1U8HB91_CAPAN)
Solyc08g067510.1	1285.27	-1.7887	0.624534	-2.86405	0.00418264	0.0216456	Non-specific lipid-transfer protein (AHRD V3.3 *** A0A1U8HFE5_CAPAN)
Solyc08g082370.1	148.421	-1.78827	0.439202	-4.07163	4.66849e-05	0.000887154	Unknown protein
Solyc05g010810.1	2880.19	-1.78819	0.298842	-5.98372	2.18093e-09	4.81113e-07	Phosphatidylinositol 4-kinase gamma 7 (AHRD V3.3 *** A0A2G2YCT0_CAPAN)
Solyc04g081130.1	334.864	-1.78744	0.382602	-4.67181	2.9856e-06	0.000124167	Glyoxal oxidase (AHRD V3.3 *** A0A200QQ43_9MAGN)
Solyc09g090360.3	4777.12	-1.78633	0.432551	-4.12975	3.63158e-05	0.000737036	phosphate transporter PHO1-like (AHRD V3.3 *** A0A2I4DLD0_9ROSI)
Solyc07g043420.3	9344.5	-1.78515	0.49616	-3.59792	0.000320768	0.00355662	2-oxoglutarate-dependent dioxygenase 2
Solyc09g074230.4	917.261	-1.78508	0.283509	-6.29637	3.04702e-10	9.66248e-08	SlSFP7
Solyc01g108530.3	446.122	-1.78495	0.313102	-5.70085	1.19212e-08	1.90207e-06	Alpha/beta-Hydrolases superfamily protein (AHRD V3.3 *** A0A2U1KK17_ARTAN)
Solyc03g121200.4	171.303	-1.78487	0.421493	-4.23463	2.28933e-05	0.000536269	Unknown protein
Solyc01g150101.1	894.515	-1.78456	0.406795	-4.38687	1.14993e-05	0.000332262	Basic helix-loop-helix (BHLH) DNA-binding superfamily protein (AHRD V3.3 *-* A0A1P8ASG1_ARATH)
Solyc01g009370.2	1045.96	-1.78374	0.308097	-5.78954	7.05814e-09	1.25215e-06	Cytochrome P450 (AHRD V3.3 *** A0A2U1MC34_ARTAN)
Solyc05g053170.3	2103.95	-1.77977	0.559365	-3.18176	0.00146383	0.010307	Chalcone synthase (AHRD V3.3 *** A0A2G2ZJX1_CAPAN)
Solyc05g051310.1	148.393	-1.77895	0.395952	-4.49284	7.02784e-06	0.000232147	Ethylene-responsive transcription factor 5 (AHRD V3.3 *-* ERF5_NICSY)
Solyc08g066650.3	965.511	-1.77858	0.402733	-4.41629	1.00411e-05	0.000300746	Carotenoid Cleavage Dioxygenase 8
Solyc05g041870.2	486.961	-1.77844	0.399637	-4.45014	8.58147e-06	0.000267778	Cytochrome b561 and DOMON domain-containing protein (AHRD V3.3 *-* A0A1Q3DJL5_CEPFO)
Solyc06g072650.1	630.374	-1.77811	0.366743	-4.84839	1.24465e-06	6.35323e-05	Small auxin up-regulated RNA61
Solyc05g056430.3	98.298	-1.77768	0.525271	-3.38432	0.00071355	0.00625286	Small auxin up-regulated RNA56
Solyc12g094460.2	2127.2	-1.77494	0.388172	-4.57255	4.81814e-06	0.00017521	L-ascorbate oxidase-like protein (AHRD V3.3 *** A0A2G2YA38_CAPAN)
Solyc09g072700.4	1222.87	-1.77249	0.424016	-4.18024	2.91205e-05	0.000634672	Peroxidase (AHRD V3.3 *** K4CUU6_SOLLC)
Solyc03g119320.1	238.878	-1.77144	0.326191	-5.43067	5.61427e-08	6.29043e-06	hypothetical protein (AHRD V3.3 *** AT1G48780.1)
Solyc09g014250.3	551.594	-1.76908	0.312763	-5.65628	1.54688e-08	2.2949e-06	Transcription factor DIVARICATA (AHRD V3.3 *** A0A2G2VYG4_CAPBA)
Solyc09g082210.4	2059.1	-1.76875	0.363808	-4.86178	1.16337e-06	6.02317e-05	DUF581 domain-containing protein (AHRD V3.3 *** A0A1Q3DCU3_CEPFO)
Solyc05g015480.3	489.43	-1.76829	0.344885	-5.12718	2.94112e-07	2.22063e-05	molybdenum cofactor sulfurase-like (AHRD V3.3 *** A0A2I4FYP1_9ROSI)
Solyc11g012420.2	737.979	-1.76805	0.464573	-3.80575	0.000141373	0.00197099	Cytochrome b561 and DOMON domain-containing protein (AHRD V3.3 *** A0A2G2VD03_CAPBA)
Solyc01g088660.3	1423.75	-1.76693	0.350153	-5.04615	4.50803e-07	3.00168e-05	FCS-Like Zinc finger 3 (AHRD V3.3 *** FLZ3_ARATH)
Solyc06g036290.3	957.491	-1.76638	0.587126	-3.00851	0.00262528	0.0154454	heat shock protein 90
Solyc12g100140.3	1128.15	-1.76621	0.346618	-5.09556	3.47716e-07	2.49893e-05	Transcription factor bHLH80 (AHRD V3.3 *** A0A2G2YBF5_CAPAN)
Solyc01g007130.3	2083.52	-1.7657	0.345059	-5.1171	3.10263e-07	2.29477e-05	Receptor protein kinase (AHRD V3.3 *** A0A2R6R7M6_ACTCH)
Solyc03g093390.4	1842.44	-1.7646	0.696295	-2.53427	0.0112682	0.0436299	beta expansin precursor 2
Solyc06g061280.3	1195.56	-1.76392	0.481187	-3.66576	0.000246601	0.00294539	NAD(P)-binding Rossmann-fold superfamily protein (AHRD V3.3 *** A0A2U1LGD5_ARTAN)
Solyc03g043740.4	213.33	-1.76234	0.33486	-5.26291	1.41791e-07	1.24467e-05	Hydroxyproline-rich glycoprotein family protein (AHRD V3.3 *** A0A2U1M3E1_ARTAN)
Solyc06g082210.1	249.036	-1.76214	0.355197	-4.96102	7.01237e-07	4.13713e-05	Protein LIGHT-DEPENDENT SHORT HYPOCOTYLS 6 (AHRD V3.3 *** A0A1J3GXN6_NOCCA)
Solyc02g083250.3	1818.42	-1.76199	0.451366	-3.90367	9.47432e-05	0.00148562	Cellular retinaldehyde-binding/triple function, C-terminal (AHRD V3.3 *** B6SN40_MAIZE)
Solyc04g017690.3	3880.36	-1.76131	0.368107	-4.78479	1.71166e-06	8.16104e-05	Protein EARLY RESPONSIVE TO DEHYDRATION 15 (AHRD V3.3 *** A0A1U8FFS2_CAPAN)
Solyc05g050730.1	141.197	-1.76119	0.403346	-4.36645	1.26282e-05	0.000351277	Stigma-specific Stig1 family protein (AHRD V3.3 *** A0A2U1LAF4_ARTAN)
Solyc10g007110.3	760.551	-1.76029	0.321236	-5.47974	4.25963e-08	5.12145e-06	Tyrosine aminotransferase (AHRD V3.3 *** A0A1U8EFD5_CAPAN)
Solyc07g062710.4	250.193	-1.75865	0.30175	-5.82816	5.60403e-09	1.05238e-06	Basic-leucine zipper (BZIP) transcription factor family protein (AHRD V3.3 *-* A0A1I9LST2_ARATH)
Solyc11g067330.1	211.678	-1.75826	0.329086	-5.34286	9.14924e-08	9.17686e-06	Acylsugar acyltransferase 3 (AHRD V3.3 *** A0A0B5J4M4_SOLHA)
Solyc11g065940.2	493.801	-1.75775	0.303833	-5.78525	7.24044e-09	1.27557e-06	ENTH/VHS-like protein (AHRD V3.3 *** A0A2U1LWI0_ARTAN)
Solyc05g053470.3	4068.65	-1.75766	0.310811	-5.65507	1.55781e-08	2.29768e-06	60 kDa chaperonin (AHRD V3.3 *** Q8H903_ORYSJ)
Solyc02g080510.1	517.009	-1.75664	0.322694	-5.44367	5.21931e-08	6.04606e-06	Senescence regulator S40 (AHRD V3.3 *** A0A200Q815_9MAGN)
Solyc05g005740.3	2631.12	-1.75547	0.367529	-4.77642	1.78442e-06	8.38312e-05	Potassium transporter (AHRD V3.3 *** A0A2G2VML6_CAPBA)
Solyc06g060680.2	732.81	-1.75261	0.437549	-4.00552	6.18807e-05	0.00108791	Protein kinase superfamily protein (AHRD V3.3 *** Q9SVY4_ARATH)
Solyc12g098540.2	2334.48	-1.75144	0.655633	-2.67137	0.00755428	0.0330649	Apyrase (AHRD V3.3 *** A0A2G3AV93_CAPCH)
Solyc07g054850.3	798.955	-1.75125	0.390461	-4.4851	7.28809e-06	0.000238025	transmembrane protein (AHRD V3.3 *** AT4G28100.1)
Solyc03g091010.1	137.294	-1.75044	0.518171	-3.37811	0.000729848	0.00634963	Bifunctional inhibitor/lipid-transfer protein/seed storage 2S albumin superfamily protein (AHRD V3.3 *** A0A2U1PU47_ARTAN)
Solyc03g120290.3	592.084	-1.74946	0.427367	-4.09359	4.24749e-05	0.000828245	To encode a PR protein, Belongs to the plant thionin family with the following members:, putative (AHRD V3.3 *** A0A061GH02_THECC)
Solyc04g014350.1	2226.92	-1.74583	0.661296	-2.64002	0.00829021	0.0352226	Unknown protein
Solyc12g019740.2	1143.24	-1.7453	0.334479	-5.21795	1.80916e-07	1.50975e-05	Thioredoxin-like 1-1, chloroplastic (AHRD V3.3 *** A0A1U8F9B4_CAPAN)
Solyc02g083380.3	762.989	-1.74334	0.383834	-4.54192	5.57435e-06	0.000193986	Big1 (AHRD V3.3 *-* AT2G17710.1)
Solyc01g010185.1	286.981	-1.74311	0.383115	-4.54984	5.36856e-06	0.000188115	Retrovirus-related Pol polyprotein from transposon TNT 1-94 (AHRD V3.3 *-* A0A2K3MSD0_TRIPR)
Solyc10g080940.3	6260.36	-1.74282	0.316012	-5.51502	3.48734e-08	4.27393e-06	Tubulin beta chain (AHRD V3.3 *** A0A1U8EJY6_CAPAN)
Solyc06g073970.3	930.108	-1.74274	0.32798	-5.31356	1.07506e-07	1.01446e-05	Core-2 i-branching beta-n-acetylglucosaminyltransferase family protein (AHRD V3.3 *** A0A2K3MQ33_TRIPR)
Solyc01g109390.3	321.856	-1.74251	0.401295	-4.34222	1.41051e-05	0.000381485	Bifunctional inhibitor/lipid-transfer protein/seed storage 2S albumin superfamily protein (AHRD V3.3 *** Q8GXG3_ARATH)
Solyc06g068950.4	1321.78	-1.74069	0.325801	-5.34281	9.1519e-08	9.17686e-06	Phosphoethanolamine N-methyltransferase (AHRD V3.3 *** A0A2G2WLK0_CAPBA)
Solyc02g088500.1	773.537	-1.73971	0.418201	-4.15999	3.18259e-05	0.000676206	Glycosyltransferase (AHRD V3.3 *** A0A2I4FYE0_9ROSI)
Solyc02g079190.3	2663.87	-1.73967	0.347271	-5.00954	5.45595e-07	3.45581e-05	Protein AUXIN SIGNALING F-BOX 3 (AHRD V3.3 *** A0A2G3D604_CAPCH)
Solyc05g007180.3	648.214	-1.73909	0.327122	-5.31634	1.05874e-07	1.00974e-05	jasmonic acid 1
Solyc10g084640.1	784.72	-1.73883	0.340663	-5.10424	3.32126e-07	2.41424e-05	N-acetyltransferase (AHRD V3.3 *** B6T916_MAIZE)
Solyc05g013310.1	333.198	-1.73868	0.304696	-5.70628	1.15473e-08	1.85406e-06	Protein kinase (AHRD V3.3 *-* Q40234_SOLPI)
Solyc10g086240.2	663.664	-1.73841	0.368906	-4.71235	2.4488e-06	0.000105832	Glycosyltransferase (AHRD V3.3 *** A0A1Q3DDP0_CEPFO)
Solyc01g109895.1	3775.46	-1.738	0.404236	-4.29947	1.71207e-05	0.00043046	aspartate carbamoyltransferase (AHRD V3.3 *-* AT2G16385.1)
Solyc09g082860.3	8208.77	-1.73356	0.339544	-5.10555	3.29838e-07	2.4045e-05	ATP sulfurylase (AHRD V3.3 *** Q8SAG1_SOYBN)
Solyc08g014130.3	5243.87	-1.73301	0.322455	-5.37443	7.68237e-08	8.02034e-06	Isopropylmalate synthase (AHRD V3.3 *** K4CJ46_SOLLC)
Solyc09g010400.3	1587.62	-1.73059	0.320378	-5.4017	6.60128e-08	7.15675e-06	Histone H2A (AHRD V3.3 *** A0A2G2VY95_CAPBA)
Solyc07g006590.1	615.407	-1.73019	0.384836	-4.49591	6.92738e-06	0.000229426	hypothetical protein (AHRD V3.3 *** AT5G35732.1)
Solyc03g082920.4	4796.02	-1.73005	0.34675	-4.98932	6.05908e-07	3.69502e-05	Heat shock protein 70 family (AHRD V3.3 *** A0A200QNK9_9MAGN)
Solyc12g005000.1	115.063	-1.72956	0.437898	-3.94969	7.82515e-05	0.00129916	Unknown protein
Solyc02g076800.1	269.745	-1.72891	0.375011	-4.6103	4.0208e-06	0.00015362	Phosphatidylinositol 4-phosphate 5-kinase MSS4-like protein (AHRD V3.3 *** A0A2P5EP15_TREOI)
Solyc06g084020.4	4669.17	-1.72575	0.295621	-5.83771	5.29233e-09	1.00943e-06	histone H1
Solyc04g077010.4	2766.46	-1.72364	0.38915	-4.42926	9.45585e-06	0.000288671	Receptor-like protein kinase haiku2 (AHRD V3.3 *** A0A1J6JYR4_NICAT)
Solyc08g082190.3	13276.3	-1.72338	0.345272	-4.99136	5.99546e-07	3.67389e-05	Unknown protein
Solyc12g042930.2	372.903	-1.7226	0.443488	-3.88422	0.00010266	0.00156225	DUF642 domain-containing protein (AHRD V3.3 *** A0A1Q3BMB3_CEPFO)
Solyc12g088840.1	229.312	-1.72103	0.512361	-3.35903	0.000782169	0.00665644	EF-hand domain (AHRD V3.3 *** A0A200QZB4_9MAGN)
Solyc02g088090.1	815.328	-1.72043	0.495694	-3.47074	0.000519017	0.00499792	Calmodulin-like protein 45 (AHRD V3.3 *** A0A2P0QD45_CAMSI)
Solyc04g082050.3	709.734	-1.71845	0.350063	-4.90895	9.15636e-07	5.03878e-05	Cellular retinaldehyde-binding/triple function, C-terminal (AHRD V3.3 *** B6SN40_MAIZE)
Solyc04g080700.4	1779.09	-1.7168	0.336036	-5.10897	3.23926e-07	2.36821e-05	Bifunctional nuclease 2 (AHRD V3.3 *** A0A2G3AX92_CAPCH)
Solyc05g008100.1	677.543	-1.71638	0.344302	-4.98509	6.19319e-07	3.7374e-05	extensin (AHRD V3.3 *** XP_010320709.1)
Solyc07g052460.3	397.369	-1.716	0.310508	-5.52643	3.26815e-08	4.10444e-06	transmembrane protein (AHRD V3.3 *** AT3G21710.2)
Solyc04g080960.4	15367.8	-1.7145	0.315992	-5.42577	5.77055e-08	6.41463e-06	pre-pro-cysteine proteinase
Solyc11g066400.1	235.877	-1.71428	0.333905	-5.13405	2.83577e-07	2.17344e-05	Zinc finger protein (AHRD V3.3 *** A0A200R5F9_9MAGN)
Solyc04g049450.3	2944.6	-1.7138	0.286167	-5.98881	2.11378e-09	4.7039e-07	Protein disulfide-isomerase (AHRD V3.3 *** A0A2G3AFP1_CAPAN)
Solyc05g051850.3	1398.23	-1.71269	0.344305	-4.97436	6.54643e-07	3.90768e-05	putative myo-inositol-1-phosphatase
Solyc08g014610.4	1657.52	-1.71218	0.428545	-3.99532	6.46061e-05	0.00112646	Aminotransferase (AHRD V3.3 *** D2KZ08_WHEAT)
Solyc06g069120.3	3421.41	-1.71208	0.343436	-4.98516	6.19113e-07	3.7374e-05	BnaA05g33450D protein (AHRD V3.3 *** A0A078J4B8_BRANA)
Solyc07g055350.4	1194.18	-1.71202	0.331832	-5.1593	2.47873e-07	1.97125e-05	Cytochrome (AHRD V3.3 *** A0A2G2WEH0_CAPBA)
Solyc03g097920.1	3078.01	-1.71005	0.365913	-4.67338	2.96277e-06	0.000123623	MAP kinase kinase 4
Solyc01g097710.1	536.298	-1.70924	0.348597	-4.90321	9.4284e-07	5.12182e-05	Extensin-like protein Dif10 (AHRD V3.3 *-* Q43504_SOLLC)
Solyc06g068440.4	1619.21	-1.70662	0.399576	-4.27108	1.94528e-05	0.000474974	cinnamoyl-CoA reductase
Solyc04g080540.2	985.296	-1.7047	0.566511	-3.00912	0.00262009	0.0154325	DNA polymerase epsilon catalytic subunit A (AHRD V3.3 *** AT1G19530.2)
Solyc12g009480.2	2520.87	-1.7046	0.609299	-2.79764	0.00514772	0.0249699	SPX domain-containing protein (AHRD V3.3 *** A0A1Q3BK26_CEPFO)
Solyc04g081810.4	1714.41	-1.70437	0.500897	-3.40264	0.000667387	0.00595531	Subtilisin-like protease-like protein (AHRD V3.3 *** A0A2K3N634_TRIPR)
Solyc04g077610.4	1134.05	-1.70428	0.332675	-5.12295	3.00789e-07	2.25095e-05	RING-type E3 ubiquitin transferase (AHRD V3.3 *** A0A2G2ZR90_CAPAN)
Solyc05g008105.1	1382.45	-1.70413	0.357141	-4.7716	1.82771e-06	8.47665e-05	hydroxyproline-rich glycoprotein family protein (AHRD V3.3 --* AT1G23040.3)
Solyc08g006730.1	1028.15	-1.70401	0.419216	-4.06476	4.80815e-05	0.000910284	Tyramine N-feruloyltransferase 10/30 (AHRD V3.3 *** A0A2G2VBA1_CAPBA)
Solyc07g041900.3	2586.88	-1.70367	0.343523	-4.9594	7.0712e-07	4.16217e-05	cysteine proteinase
Solyc10g007290.4	13481.1	-1.70279	0.319367	-5.33179	9.72509e-08	9.56263e-06	phosphoenolpyruvate carboxylase (AHRD V3.3 *** A0A1S3YLC5_TOBAC)
Solyc06g007910.4	268.943	-1.70147	0.308342	-5.51814	3.4261e-08	4.21926e-06	Gibberellin regulated protein (AHRD V3.3 *** A0A2U1PE48_ARTAN)
Solyc03g097590.4	339.688	-1.69915	0.479142	-3.54622	0.000390794	0.00411031	Bidirectional sugar transporter SWEET (AHRD V3.3 *** M1D4D4_SOLTU)
Solyc04g007030.4	5973.9	-1.69681	0.477634	-3.55253	0.000381539	0.00404144	Disease resistance protein (AHRD V3.3 *** A0A2U1N8H9_ARTAN)
Solyc01g104950.4	3817.11	-1.69484	0.372324	-4.55207	5.31198e-06	0.000187426	LEXYL2
Solyc06g065340.1	471.702	-1.69226	0.284193	-5.95461	2.60694e-09	5.70133e-07	hypothetical protein (AHRD V3.3 *** AT1G22680.1)
Solyc04g009180.3	1113.84	-1.69216	0.367926	-4.59918	4.24158e-06	0.000160162	TCP transcription factor 14
Solyc01g111380.3	620.967	-1.6919	0.313774	-5.39208	6.96451e-08	7.42364e-06	Actin-depolymerizing factor-like protein (AHRD V3.3 *** A0A2K3P088_TRIPR)
Solyc08g080560.3	79.0941	-1.68972	0.377035	-4.4816	7.4087e-06	0.000241272	CASP-like protein (AHRD V3.3 *-* A0A2G3DB85_CAPCH)
Solyc10g055630.2	4364.42	-1.68939	0.367536	-4.59653	4.29589e-06	0.000161935	plasma membrane intrinsic protein 2.9
Solyc06g051040.4	640.099	-1.68844	0.269231	-6.27133	3.57983e-10	1.10752e-07	Mitotic checkpoint serine/threonine-protein kinase BUB1-like protein (AHRD V3.3 *-* A0A2K3L1J0_TRIPR)
Solyc02g093740.3	238.661	-1.6868	0.344659	-4.89412	9.87479e-07	5.29627e-05	R2R3MYB transcription factor 99
Solyc08g074680.3	2236.11	-1.68623	0.424073	-3.97627	7.00042e-05	0.00119834	partialpolyphenol oxidase A
Solyc09g007880.1	183.774	-1.6852	0.337887	-4.98747	6.11737e-07	3.72162e-05	Unknown protein
Solyc01g060020.4	307.832	-1.68323	0.652755	-2.57866	0.00991839	0.0400604	beta-1,3-glucanase TOMB13GLUB
Solyc03g118300.1	245.728	-1.67962	0.381019	-4.40823	1.0422e-05	0.000310323	Unknown protein
Solyc03g098490.1	738.403	-1.67959	0.466801	-3.59808	0.000320579	0.00355608	DUF761 domain-containing protein/DUF4408 domain-containing protein (AHRD V3.3 *** A0A1Q3AT39_CEPFO)
Solyc06g065260.3	2443.13	-1.67874	0.315132	-5.32709	9.97962e-08	9.67675e-06	Receptor-like protein kinase (AHRD V3.3 *** A0A2R6RP54_ACTCH)
Solyc10g086710.3	326.18	-1.67803	0.420633	-3.9893	6.62696e-05	0.00114773	PAR1 (AHRD V3.3 *** A0A200R4T9_9MAGN)
Solyc02g070755.1	306.501	-1.67794	0.387756	-4.32731	1.50943e-05	0.000395775	Unknown protein
Solyc08g082820.4	4481.58	-1.67779	0.320673	-5.2321	1.67598e-07	1.42201e-05	TOMBIPGRBC Tomato BiP (binding protein)/grp78
Solyc02g065680.3	2344.05	-1.67662	0.405915	-4.13047	3.6202e-05	0.000737036	Amino acid transporter (AHRD V3.3 *** A0A200QY84_9MAGN)
Solyc08g075430.3	1663.15	-1.6749	0.392786	-4.26417	2.00651e-05	0.000486482	ABC transporter G family member 14 (AHRD V3.3 *** A0A2G3AG23_CAPAN)
Solyc04g054370.1	236.071	-1.67344	0.438598	-3.81543	0.000135948	0.00191178	RING/U-box superfamily protein (AHRD V3.3 *-* Q3EAE6_ARATH)
Solyc03g118040.3	4939.01	-1.67284	0.346986	-4.82106	1.42799e-06	7.10328e-05	calnexin
Solyc12g056920.3	1861.38	-1.669	0.398388	-4.18939	2.79708e-05	0.00061811	Sulfate transporter-like protein (AHRD V3.3 *** A0A2K3NYV6_TRIPR)
Solyc03g093540.1	233.825	-1.66798	0.481729	-3.4625	0.000535184	0.00512268	Ethylene-responsive transcription factor 5 (AHRD V3.3 *** ERF5_TOBAC)
Solyc11g066430.2	1020.9	-1.66743	0.331858	-5.02452	5.047e-07	3.24145e-05	histone H2B
Solyc08g079920.2	516.418	-1.66666	0.405347	-4.1117	3.92762e-05	0.000780876	Subtilisin-like protease (AHRD V3.3 *** Q9LWA3_SOLLC)
Solyc01g108170.3	511.976	-1.66503	0.399117	-4.17179	3.02214e-05	0.000652499	BEST plant protein match is: (TAIR:plant.1) protein, putative (AHRD V3.3 *** G7JLA4_MEDTR)
Solyc06g053510.3	2938.4	-1.66483	0.553827	-3.00604	0.00264674	0.0155034	putrescine N-methyltransferase,Pfam:PF01564
Solyc04g014520.1	161.672	-1.6642	0.484936	-3.43179	0.000599601	0.00552936	transmembrane protein 45B-like (AHRD V3.3 *** A0A2I4DQK0_9ROSI)
Solyc07g043480.1	1326.7	-1.66378	0.527985	-3.1512	0.00162602	0.0111097	Glycosyltransferase (AHRD V3.3 *** A0A2G3BZR4_CAPCH)
Solyc11g065470.2	234.873	-1.66122	0.280016	-5.93259	2.98193e-09	6.30406e-07	DUF604 domain-containing protein (AHRD V3.3 *** A0A1Q3CIC6_CEPFO)
Solyc06g069640.3	116.123	-1.66104	0.476843	-3.48342	0.000495052	0.00483595	dCTP pyrophosphatase 1 (AHRD V3.3 *** A0A1U8FHZ8_CAPAN)
Solyc04g081210.4	4162.61	-1.65923	0.33194	-4.99859	5.77501e-07	3.59084e-05	SUN-like protein 14
Solyc01g099050.3	327.011	-1.65892	0.348262	-4.76341	1.90349e-06	8.71655e-05	GDSL esterase/lipase At5g03980-like (AHRD V3.3 *** A0A1U8DUA9_CAPAN)
Solyc11g061720.1	533.489	-1.65771	0.348932	-4.7508	2.02617e-06	9.08162e-05	Serine/threonine-protein kinase UCNL (AHRD V3.3 *** A0A2G3B973_CAPCH)
Solyc07g009435.1	231.558	-1.657	0.376592	-4.4	1.08252e-05	0.000319704	Unknown protein
Solyc05g052030.1	730.153	-1.65489	0.565792	-2.92491	0.00344552	0.0187816	ethylene response factor 4
Solyc09g009540.4	735.949	-1.65427	0.31164	-5.30826	1.10674e-07	1.0247e-05	Alpha/beta-Hydrolases superfamily protein (AHRD V3.3 *** A0A2U1QP59_ARTAN)
Solyc08g079700.3	1157.07	-1.65179	0.399801	-4.13155	3.6033e-05	0.000734824	Zinc finger A20 and AN1 domain stress-associated protein (AHRD V3.3 *** A0A2K3LX56_TRIPR)
Solyc04g080250.3	611.103	-1.65146	0.416119	-3.96873	7.22562e-05	0.00122405	Deoxyuridine 5'-triphosphate nucleotidohydrolase (AHRD V3.3 *** A0A2G3AX44_CAPCH)
Solyc06g053910.4	1293.64	-1.64851	0.302569	-5.44836	5.08371e-08	5.92594e-06	DUF506 domain-containing protein (AHRD V3.3 *** A0A1Q3BNU4_CEPFO)
Solyc08g008380.4	5948.75	-1.64756	0.360372	-4.57184	4.83452e-06	0.00017521	Auxin Response Factor 9B
Solyc02g077100.3	1568.89	-1.64728	0.331141	-4.97456	6.53954e-07	3.90768e-05	Phospholipase A1-IIgamma (AHRD V3.3 *** A0A2U1NY06_ARTAN)
Solyc05g010400.3	2622.6	-1.64693	0.353177	-4.66318	3.11353e-06	0.000128644	protein NSP-INTERACTING KINASE 1-like (AHRD V3.3 *** A0A2G2YCG2_CAPAN)
Solyc09g010360.3	1067.01	-1.64675	0.331227	-4.97167	6.6377e-07	3.9436e-05	WAT1-related protein (AHRD V3.3 *** K4CR63_SOLLC)
Solyc01g074000.3	644.712	-1.64595	0.311564	-5.28288	1.27168e-07	1.14505e-05	Histone H3 (AHRD V3.3 *** D8L9K7_WHEAT)
Solyc04g007050.4	2855.23	-1.6453	0.509433	-3.22967	0.00123934	0.00910241	Disease resistance protein (AHRD V3.3 *** A0A2U1N8H9_ARTAN)
Solyc12g015690.3	664.942	-1.64469	0.337901	-4.86738	1.13089e-06	5.91536e-05	fasciclin-like arabinogalactan protein 1 (AHRD V3.3 *** A0A1U8G960_CAPAN)
Solyc12g045035.1	724.865	-1.64467	0.495303	-3.32053	0.000898458	0.00729543	Fatty acid desaturase (AHRD V3.3 *** A0A200QRI1_9MAGN)
Solyc07g053640.1	2510.34	-1.64375	0.603231	-2.72491	0.00643197	0.0292949	Arabinogalactan-protein (AHRD V3.3 *-* Q41256_NICAL)
Solyc10g080130.3	1092.33	-1.64212	0.310848	-5.28272	1.27283e-07	1.14505e-05	Exosome complex component RRP43 (AHRD V3.3 *** A0A2U1QHR4_ARTAN)
Solyc07g055010.3	134.129	-1.63881	0.400515	-4.09175	4.28133e-05	0.000832285	heavy metal-associated isoprenylated plant protein 26 (AHRD V3.3 *** A0A1U7YA53_NICSY)
Solyc12g095910.2	3537.5	-1.63784	0.318725	-5.13873	2.76605e-07	2.13939e-05	cysteine protease
Solyc06g082020.4	89.2847	-1.63657	0.372231	-4.39666	1.09931e-05	0.000322697	protein PSY1 (AHRD V3.3 *** XP_004242520.1)
Solyc07g047950.1	1499.82	-1.63561	0.34856	-4.69248	2.69917e-06	0.000114507	Transcription factor GRAS (AHRD V3.3 *** A0A200QZY2_9MAGN)
Solyc08g082680.3	338.173	-1.63555	0.33016	-4.95382	7.27719e-07	4.2538e-05	RING/U-box superfamily protein (AHRD V3.3 *-* A0A2U1LC40_ARTAN)
Solyc08g080150.1	335.937	-1.63538	0.289962	-5.63998	1.70072e-08	2.42266e-06	TCP transcription factor 20
Solyc01g073680.4	654.469	-1.63424	0.395965	-4.12724	3.67144e-05	0.000743342	Bifunctional inhibitor/lipid-transfer protein/seed storage 2S albumin superfamily protein (AHRD V3.3 *** A0A061DVR0_THECC)
Solyc04g025040.1	2287.74	-1.63417	0.504527	-3.23901	0.00119944	0.00890939	RNA-binding protein FUS (AHRD V3.3 *** XP_004237241.1)
Solyc03g033410.4	348.406	-1.63302	0.357652	-4.56595	4.97248e-06	0.000178932	Ubiquitin-conjugating enzyme (AHRD V3.3 *** A0A200QCU7_9MAGN)
Solyc03g005820.3	555.898	-1.63283	0.291489	-5.6017	2.12256e-08	2.83407e-06	Purine permease (AHRD V3.3 *** A0A2U1LZ77_ARTAN),Pfam:PF16913
Solyc09g008080.3	341.887	-1.63274	0.407526	-4.00646	6.16364e-05	0.0010844	Ubiquitin domain-containing protein (AHRD V3.3 --* A0A1Q3C6U9_CEPFO)
Solyc08g074690.3	928.127	-1.63156	0.429252	-3.80093	0.000144152	0.00200452	Polyphenol oxidase e, chloroplastic (AHRD V3.3 *** A0A314KT37_NICAT)
Solyc03g093360.3	1464.57	-1.63141	0.323711	-5.0397	4.66261e-07	3.07236e-05	PLAT/LH2 domain (AHRD V3.3 *** A0A200QDT2_9MAGN)
Solyc12g014310.2	807.143	-1.63127	0.359264	-4.54059	5.60982e-06	0.000194953	pathogenesis-related family protein (AHRD V3.3 *** AT1G78780.5)
Solyc06g083910.3	453.454	-1.63085	0.381593	-4.27379	1.92179e-05	0.000470499	2-oxoglutarate (2OG) and Fe(II)-dependent oxygenase superfamily protein (AHRD V3.3 *** A0A2U1QGX7_ARTAN)
Solyc10g055197.1	99.129	-1.63084	0.383281	-4.25495	2.09098e-05	0.00050153	Dirigent protein (AHRD V3.3 *** M1BZH9_SOLTU)
Solyc01g065700.3	1200.2	-1.63062	0.393393	-4.14502	3.39785e-05	0.000704926	Protein phosphatase 2C family protein (AHRD V3.3 *** A0A2U1N538_ARTAN)
Solyc06g005940.3	4746.57	-1.63021	0.342999	-4.75282	2.00601e-06	9.03914e-05	Protein disulfide-isomerase (AHRD V3.3 *** A0A1U8GX36_CAPAN)
Solyc10g005500.3	1261.13	-1.62973	0.424224	-3.84168	0.000122196	0.00177041	Metal tolerance protein 10 (AHRD V3.3 *** A0A2G2VR41_CAPBA)
Solyc01g102380.5.1	1041.94	-1.62957	0.356827	-4.56683	4.95162e-06	0.000178633	germin
Solyc06g076820.1	2723.1	-1.62794	0.35863	-4.53933	5.64325e-06	0.000195579	Zinc finger family protein (AHRD V3.3 *** A0A2K3LSG6_TRIPR)
Solyc12g087890.3	1376.33	-1.62684	0.423951	-3.83734	0.000124374	0.00179663	transcription factor bHLH143-like (AHRD V3.3 *** A0A2I4FQB9_9ROSI)
Solyc08g005560.3	1575.8	-1.62569	0.367525	-4.42335	9.71809e-06	0.00029455	transglutaminase family protein (AHRD V3.3 *** AT4G19160.2)
Solyc06g076120.2	874.799	-1.6254	0.381208	-4.26381	2.00967e-05	0.000486482	Fasciclin-like arabinogalactan protein 4 (AHRD V3.3 *** A0A2G2ZDY4_CAPAN)
Solyc01g006310.3	382.799	-1.62531	0.424833	-3.82576	0.00013037	0.00185993	Peroxidase (AHRD V3.3 *** K4ASJ7_SOLLC)
Solyc11g066000.1	193.406	-1.62297	0.316985	-5.12001	3.05526e-07	2.27967e-05	cyclin-dependent protein kinase inhibitor SMR3-like (AHRD V3.3 *-* A0A2I4FWF9_9ROSI)
Solyc04g014510.3	2100.06	-1.62247	0.333497	-4.86502	1.14445e-06	5.94948e-05	glutamine synthase
Solyc06g074800.1	339.931	-1.62057	0.351733	-4.60738	4.07769e-06	0.000155326	Zinc finger protein (AHRD V3.3 *** A0A200R9U1_9MAGN)
Solyc07g065460.1	166.646	-1.61953	0.368405	-4.39606	1.10236e-05	0.00032293	UPA24 (AHRD V3.3 *-* C8YZB6_CAPAN)
Solyc05g005850.4	446.575	-1.61884	0.351868	-4.6007	4.21076e-06	0.000159437	WAT1-related protein (AHRD V3.3 *** K4BWB2_SOLLC)
Solyc07g043640.3	448.502	-1.61869	0.303505	-5.3333	9.64442e-08	9.52021e-06	AMP-dependent synthetase/ligase (AHRD V3.3 *** A0A200QNF3_9MAGN)
Solyc01g028810.3	5166.84	-1.61782	0.292503	-5.53097	3.18473e-08	4.05997e-06	Beta chaperonin 60 (AHRD V3.3 *** Q0W9E2_SOLCO)
Solyc05g006050.3	1090.89	-1.61705	0.315953	-5.118	3.08796e-07	2.2906e-05	cyclinD1_1
Solyc09g091950.1	238.299	-1.61615	0.373173	-4.33082	1.48558e-05	0.000392581	Ethylene-responsive transcription factor (AHRD V3.3 *** A0A2G2W1X6_CAPBA)
Solyc06g051680.1	94.5475	-1.61613	0.464396	-3.48007	0.000501275	0.00487609	Protein EARLY FLOWERING 4 (AHRD V3.3 *** A0A2G2Z8T4_CAPAN)
Solyc08g082250.3	4216.24	-1.61579	0.514019	-3.14344	0.00166974	0.0113261	endo-beta-1,4-D-glucanase (Cel8)
Solyc03g020010.1	332.583	-1.61455	0.560386	-2.88114	0.00396242	0.0208035	Lemir (AHRD V3.3 *** O48625_SOLLC)
Solyc11g069735.1	408.93	-1.6145	0.438335	-3.68325	0.000230278	0.00280004	High-affinity nitrate transporter 2.2 (AHRD V3.3 *** NRT22_ORYSJ)
Solyc12g040790.2	1357.15	-1.61406	0.376267	-4.28967	1.78935e-05	0.000445915	Phosphoethanolamine N-methyltransferase (AHRD V3.3 *** A0A2G3A318_CAPAN)
Solyc07g045160.3	1513.63	-1.61398	0.372984	-4.3272	1.51015e-05	0.000395775	ATP-dependent 6-phosphofructokinase (AHRD V3.3 *** A0A2G2WC06_CAPBA)
Solyc11g011190.1	607.735	-1.61385	0.322312	-5.00709	5.52583e-07	3.48719e-05	Exostosin-like protein (AHRD V3.3 *** A0A2U1NB95_ARTAN)
Solyc03g031530.4	803.027	-1.61365	0.388046	-4.15839	3.20497e-05	0.000679823	Sulfite exporter TauE/SafE family protein 2 (AHRD V3.3 *** TAUE2_ARATH)
Solyc04g050170.4	419.939	-1.61179	0.267713	-6.0206	1.73771e-09	4.11999e-07	Leucine-rich receptor-like protein kinase family protein (AHRD V3.3 *** A0A061F8K0_THECC)
Solyc05g051460.3	1306.76	-1.61061	0.361279	-4.45808	8.26989e-06	0.000260944	Homeobox-leucine zipper protein HOX4 (AHRD V3.3 *** A0A2G2Y5D1_CAPAN)
Solyc07g052480.3	1969.14	-1.61011	0.476615	-3.37822	0.000729558	0.00634928	isocitrate lyase LEU18678
Solyc11g018530.2	1143.08	-1.60699	0.376787	-4.26499	1.9991e-05	0.000485312	root-specific metal transporter
Solyc08g074490.4	740.297	-1.60435	0.306105	-5.24116	1.59569e-07	1.37691e-05	Nucleotide-diphospho-sugar transferase, nucleotide-diphospho-sugar transferase (AHRD V3.3 *** A0A2U1NHY0_ARTAN)
Solyc10g078590.2	684.455	-1.60239	0.316679	-5.05999	4.19272e-07	2.84398e-05	Jacalin-related lectin 3 (AHRD V3.3 *-* A0A2G3BI13_CAPCH)
Solyc01g079570.3	1872.67	-1.60112	0.419023	-3.82109	0.000132864	0.00188513	Beta-D-xylosidase 1 (AHRD V3.3 *** A0A1U8DZL0_CAPAN)
Solyc08g065940.4	582.728	-1.601	0.381415	-4.19753	2.69843e-05	0.000604206	Zinc finger CCCH domain-containing protein 20 (AHRD V3.3 *** A0A1U8E1G0_CAPAN)
Solyc02g076750.3	1832.2	-1.60016	0.366617	-4.36467	1.27314e-05	0.000353759	Cysteine protease CP14 (AHRD V3.3 *** T2BRA8_TOBAC)
Solyc08g076960.1	406.471	-1.60008	0.272541	-5.87096	4.33275e-09	8.52074e-07	Abscisic acid receptor PYL1 (AHRD V3.3 *** A0A2G3DCH7_CAPCH)
Solyc11g073250.2	1596.28	-1.59962	0.326473	-4.8997	9.59837e-07	5.19192e-05	Histone H2A (AHRD V3.3 *** Q9ST30_SOLME)
Solyc03g117420.4	5343.78	-1.59932	0.310102	-5.15738	2.50433e-07	1.98539e-05	F-box/LRR-repeat protein 14-like (AHRD V3.3 *** A0A2I4G8X3_9ROSI)
Solyc02g070080.4	254.856	-1.59664	0.387326	-4.12221	3.75255e-05	0.000756143	2-oxoglutarate (2OG) and Fe(II)-dependent oxygenase superfamily protein (AHRD V3.3 *** A0A2U1QGX7_ARTAN)
Solyc12g008660.1	492.518	-1.59492	0.371389	-4.29447	1.75115e-05	0.000438115	Zinc finger transcription factor 73
Solyc07g048090.2	2453.43	-1.59315	0.338237	-4.71015	2.47531e-06	0.000106615	Fasciclin-like arabinogalactan protein 7 (AHRD V3.3 *** A0A2G2Z2X7_CAPAN)
Solyc03g079880.4	5910.17	-1.59258	0.452049	-3.52302	0.000426662	0.00436803	Bifunctional inhibitor/plant lipid transfer protein/seed storage helical domain-containing protein (AHRD V3.3 *** A0A103YIU0_CYNCS)
Solyc02g082070.4	1483.78	-1.59247	0.315101	-5.05385	4.32991e-07	2.92922e-05	Cytochrome 71AV8 (AHRD V3.3 *** A0A2G2XFF3_CAPBA)
Solyc01g099340.3	947.57	-1.59221	0.312329	-5.09786	3.43518e-07	2.47577e-05	Protein indeterminate-domain 12 (AHRD V3.3 *** A0A2G2W7U4_CAPBA)
Solyc09g007870.3	6555.28	-1.59174	0.313468	-5.07785	3.81729e-07	2.65318e-05	ethylene signaling protein
Solyc04g079240.3	717.681	-1.59121	0.498906	-3.1894	0.00142568	0.0101056	Patatin (AHRD V3.3 *** A0A2G2X0P5_CAPBA)
Solyc02g083670.4	1460.96	-1.59118	0.357023	-4.45681	8.31872e-06	0.000261833	Histidine kinase 1 (AHRD V3.3 *** A0A2G3AA52_CAPAN)
Solyc02g080050.1	659.045	-1.59096	0.46037	-3.45584	0.000548588	0.00520656	Cysteine-rich receptor-like protein kinase (AHRD V3.3 *** A0A2K3NTV2_TRIPR)
Solyc11g011880.2	1008.57	-1.59094	0.317821	-5.00577	5.56379e-07	3.49376e-05	cysteine-rich receptor-like protein kinase 2 (AHRD V3.3 *** A0A2I4FR69_9ROSI)
Solyc10g008400.1	2718.04	-1.5897	0.358809	-4.43048	9.40224e-06	0.00028738	E3 ubiquitin-protein ligase RMA1H1 (AHRD V3.3 *** A0A2G3BCU0_CAPCH)
Solyc10g050160.2	3062.75	-1.58948	0.298198	-5.33027	9.80665e-08	9.56865e-06	Caffeoyl CoA O-methyltransferase (AHRD V3.3 *** A0A2U1N686_ARTAN)
Solyc04g150104.1	12448.5	-1.58924	0.404631	-3.92763	8.57865e-05	0.00138619	Kirola (AHRD V3.3 *** A0A2G2WRW0_CAPBA)
Solyc03g005480.4	742.686	-1.58728	0.372933	-4.25622	2.07914e-05	0.000499485	WAT1-related protein (AHRD V3.3 *** K4BDX2_SOLLC)
Solyc05g006850.4	436.499	-1.58715	0.35204	-4.50844	6.53072e-06	0.000219212	Thioredoxin (AHRD V3.3 *** A0A1U8EXB1_CAPAN)
Solyc04g005270.1	1225.14	-1.58634	0.258686	-6.13228	8.6628e-10	2.28924e-07	Phosphatidylinositol 4-kinase gamma 7 (AHRD V3.3 *** A0A1U8GNT8_CAPAN)
Solyc05g006160.4	100.8	-1.58615	0.410493	-3.864	0.000111545	0.00165582	Gibberellin regulated protein (AHRD V3.3 *** A0A200QLE0_9MAGN)
Solyc04g076820.1	2186.25	-1.58472	0.363203	-4.36317	1.28193e-05	0.000355035	Phox/Bem1p (AHRD V3.3 *** A0A200QI01_9MAGN)
Solyc02g065570.1	91.8094	-1.58383	0.560622	-2.82514	0.00472604	0.0235322	DVL1 (AHRD V3.3 *** Q6X5V0_ARATH)
Solyc01g080960.4	768.551	-1.58337	0.30792	-5.14216	2.71597e-07	2.1112e-05	AT-hook motif nuclear-localized protein (AHRD V3.3 *** A0A2K3MWW8_TRIPR)
Solyc04g054500.3	778.143	-1.58325	0.383344	-4.13011	3.62594e-05	0.000737036	Heavy metal-associated isoprenylated plant protein (AHRD V3.3 *** A0A2R6R672_ACTCH)
Solyc07g006420.1	114.868	-1.58212	0.430145	-3.67811	0.000234971	0.00283721	transmembrane protein (AHRD V3.3 *** AT2G18680.1)
Solyc03g007870.3	3091.61	-1.58198	0.406342	-3.89323	9.89186e-05	0.00152181	heavy metal-associated isoprenylated plant protein 3-like (AHRD V3.3 *** A0A1U8G733_CAPAN)
Solyc11g066930.1	154.977	-1.58186	0.324798	-4.87029	1.11435e-06	5.85299e-05	DUF868 domain-containing protein (AHRD V3.3 *** A0A1Q3B4B3_CEPFO)
Solyc04g008980.3	892.669	-1.5818	0.319945	-4.94396	7.65503e-07	4.41365e-05	F-box/LRR-repeat protein 4 (AHRD V3.3 *** A0A1J3F2P7_NOCCA)
Solyc09g075560.1	1155.43	-1.58061	0.325916	-4.84974	1.23624e-06	6.323e-05	Hexosyltransferase (AHRD V3.3 *** A0A2G3BWD5_CAPCH)
Solyc03g078500.3	406.617	-1.58019	0.384172	-4.11323	3.90156e-05	0.000777789	Glycosyltransferase (AHRD V3.3 *** A0A2U1L2Y4_ARTAN)
Solyc05g012730.1	346.251	-1.58007	0.362473	-4.35915	1.30566e-05	0.000359646	Exostosin-like (AHRD V3.3 *** A0A200QGS1_9MAGN)
Solyc07g017780.4	22250.1	-1.57957	0.321135	-4.9187	8.71209e-07	4.85752e-05	(DB226) meloidogyne-induced giant cell protein
Solyc11g069540.3	1111.01	-1.57909	0.344053	-4.58966	4.43969e-06	0.000165147	Nucleotide/sugar transporter family protein (AHRD V3.3 *** A0A2U1QP35_ARTAN)
Solyc01g104550.3	354.973	-1.57908	0.349065	-4.52375	6.07541e-06	0.000207439	WRKY transcription factor 9
Solyc10g055650.2	4824.44	-1.57885	0.344969	-4.57677	4.72209e-06	0.000172615	Protein phosphatase 2C (AHRD V3.3 *** A0A2U1M4W5_ARTAN)
Solyc06g070910.3	305.838	-1.57787	0.45945	-3.43426	0.000594174	0.0054953	Unknown protein
Solyc05g043360.3	340.503	-1.57734	0.425436	-3.70757	0.000209256	0.00261765	Laccase (AHRD V3.3 *** K4C0L8_SOLLC)
Solyc06g005420.1	692.289	-1.57613	0.278195	-5.66555	1.4655e-08	2.23965e-06	Histone H4 (AHRD V3.3 *-* F2E7L1_HORVV)
Solyc10g080500.2	2614.73	-1.57526	0.323762	-4.86548	1.14181e-06	5.94796e-05	Actin (AHRD V3.3 *** A0A2G2VVS8_CAPBA)
Solyc11g010990.3	376.445	-1.57484	0.359457	-4.38116	1.18048e-05	0.000335359	Cinnamyl alcohol dehydrogenase (AHRD V3.3 *** A0A2K3MPD7_TRIPR)
Solyc05g007630.3	1423.55	-1.57448	0.31235	-5.04074	4.63737e-07	3.07168e-05	Resistance protein R1 (AHRD V3.3 *** Q4VFY3_SOLDE)
Solyc06g074710.1	276.608	-1.57436	0.388094	-4.05666	4.97796e-05	0.000933913	Transferase (AHRD V3.3 *** A0A200R9R6_9MAGN)
Solyc01g087580.3	389.409	-1.57428	0.463409	-3.39716	0.000680892	0.00604182	hypothetical protein (AHRD V3.3 *-* AT3G57450.1)
Solyc04g014330.1	4948.5	-1.57421	0.608988	-2.58496	0.0097389	0.0395166	protein PELPK2-like (AHRD V3.3 *** XP_010319535.1)
Solyc11g039740.3	748.392	-1.57364	0.330838	-4.75652	1.96961e-06	8.92267e-05	UPF0496 protein (AHRD V3.3 *** A0A1J3IUI5_NOCCA)
Solyc11g066420.1	275.82	-1.57348	0.338745	-4.64504	3.40011e-06	0.0001367	Zinc finger protein STAR3 (AHRD V3.3 *** A0A2G3BBB9_CAPCH)
Solyc08g083240.3	1135.03	-1.57323	0.320757	-4.90472	9.35608e-07	5.11018e-05	SUN-like protein 24
Solyc03g005530.1	145.527	-1.57269	0.572837	-2.74544	0.00604304	0.0279195	Phosphate transporter (AHRD V3.3 *** Q9AYT2_TOBAC)
Solyc07g063390.3	2212.46	-1.57246	0.339529	-4.63131	3.63367e-06	0.000143363	Beta-glucosidase 16 (AHRD V3.3 *** A0A2G2WEV4_CAPBA)
Solyc05g052890.3	356.442	-1.57206	0.534558	-2.94086	0.00327299	0.018082	Plant/protein (AHRD V3.3 *** Q84WZ5_ARATH)
Solyc01g009300.3	4047.95	-1.57197	0.329197	-4.77518	1.79548e-06	8.38312e-05	Serine/threonine-protein kinase Nek2 (AHRD V3.3 *** A0A2G2XPS8_CAPBA)
Solyc11g006980.1	128	-1.57159	0.273145	-5.75369	8.73146e-09	1.47672e-06	Germin-like protein subfamily 3 member 2 (AHRD V3.3 *** A0A1U8EXB4_CAPAN)
Solyc03g032220.3	485.792	-1.57159	0.328491	-4.78427	1.71613e-06	8.16104e-05	Caffeoyl-CoA O-methyltransferase (AHRD V3.3 *** A0A2G3CKP4_CAPCH)
Solyc07g041340.2	391.555	-1.57137	0.284206	-5.529	3.22063e-08	4.08521e-06	protein ELF4-LIKE 4-like (AHRD V3.3 *** A0A2I4GKV3_9ROSI)
Solyc01g111660.4	1815.72	-1.57135	0.381513	-4.11875	3.80939e-05	0.000763955	plasma membrane intrinsic protein 2.8
Solyc03g098270.1	96.2385	-1.57001	0.576806	-2.72191	0.00649059	0.0294825	MYB transcription factor (AHRD V3.3 *-* A0A1Z1N318_PRUPE)
Solyc12g100220.2	177.608	-1.56952	0.407062	-3.85572	0.00011539	0.00169897	NAD(P)-binding Rossmann-fold superfamily protein (AHRD V3.3 *** Q94AL3_ARATH)
Solyc01g079880.3	6244.44	-1.56945	0.319379	-4.91407	8.92071e-07	4.94126e-05	Aluminum induced protein with YGL and LRDR motifs (AHRD V3.3 *** Q94BR2_ARATH)
Solyc10g079755.1	866.118	-1.56925	0.363788	-4.31365	1.60579e-05	0.000412738	Calcium-dependent protein kinase (AHRD V3.3 *-* CDPK_DAUCA)
Solyc02g082870.4	424.726	-1.56868	0.347633	-4.51245	6.40816e-06	0.000215895	AMP-dependent synthetase/ligase (AHRD V3.3 *** A0A200QNJ1_9MAGN)
Solyc03g026020.3	1084.71	-1.56839	0.308977	-5.07608	3.85299e-07	2.66339e-05	Heat shock transcription factor (AHRD V3.3 *** E1U3C8_CICAR)
Solyc07g054780.1	165.187	-1.56568	0.505121	-3.09961	0.00193779	0.0125857	Wound induced protein (AHRD V3.3 *** Q04129_SOLLC)
Solyc01g091530.4	4050.81	-1.56471	0.358767	-4.36134	1.29271e-05	0.00035724	Fasciclin-like arabinogalactan protein (AHRD V3.3 *** E3WHD6_9ROSI)
Solyc03g112680.3	730.625	-1.56466	0.296779	-5.27212	1.34853e-07	1.19241e-05	LRR receptor-like serine/threonine-protein kinase GSO1 (AHRD V3.3 *** A0A1U8G4M4_CAPAN)
Solyc07g016215.1	11148.9	-1.56403	0.475392	-3.28999	0.0010019	0.00784784	Organ specific protein (AHRD V3.3 *** A0A2U1PWC1_ARTAN)
Solyc02g093090.1	745.072	-1.56396	0.341009	-4.58627	4.51228e-06	0.000166869	Glucuronoxylan 4-o-methyltransferase 1-like protein (AHRD V3.3 *** A0A2K3MTC9_TRIPR)
Solyc12g005940.2	1793	-1.56372	0.425407	-3.67582	0.000237086	0.0028546	1-aminocyclopropane-1-carboxylate oxidase 2 (AHRD V3.3 *** Q7Y257_BETPN)
Solyc04g007950.4	917.885	-1.56371	0.29163	-5.36195	8.2329e-08	8.45589e-06	Cysteine-rich repeat secretory protein 60 (AHRD V3.3 *** A0A2G3CFE1_CAPCH)
Solyc03g113730.3	2863.12	-1.56336	0.29419	-5.31413	1.07167e-07	1.01446e-05	B12D protein (AHRD V3.3 *** Q9XHD5_IPOBA)
Solyc03g080060.1	836.138	-1.56234	0.481204	-3.24672	0.00116743	0.00872611	L-type lectin-domain containing receptor kinase VIII.2-like (AHRD V3.3 *** A0A2I4F917_9ROSI)
Solyc08g061490.3	676.071	-1.56212	0.469578	-3.32665	0.000878955	0.00720692	MTD1 (AHRD V3.3 *** A0A2K3PL64_TRIPR)
Solyc03g112100.3	2490.05	-1.56183	0.378126	-4.13046	3.62043e-05	0.000737036	High-affinity nitrate transporter 3.2 (AHRD V3.3 *** A0A2G3CY81_CAPCH)
Solyc07g006900.2	418.813	-1.55984	0.409404	-3.81002	0.000138956	0.00194369	SlPIN2
Solyc05g013300.1	536.463	-1.55914	0.271301	-5.7469	9.08924e-09	1.51701e-06	Pseudomonas syringae pv tomato resis.
Solyc01g080150.3	283.345	-1.55725	0.443534	-3.51101	0.000446399	0.00451184	Adenylate isopentenyltransferase (AHRD V3.3 *** B3XZI4_IPONI)
Solyc07g008030.3	526.86	-1.55708	0.322959	-4.8213	1.42625e-06	7.10328e-05	Beta-1,4-N-acetylglucosaminyltransferase family protein (AHRD V3.3 *** Q9SKF0_ARATH)
Solyc06g071500.3	5324.53	-1.55674	0.306053	-5.08651	3.64708e-07	2.57097e-05	Boron transporter 1 (AHRD V3.3 *** A0A2G2WM36_CAPBA)
Solyc08g077460.3	2312.45	-1.55672	0.314732	-4.94618	7.56832e-07	4.38358e-05	SBP (S-ribonuclease binding protein) family protein (AHRD V3.3 *** Q8LCK5_ARATH)
Solyc07g051850.3	9558.08	-1.55648	0.299149	-5.20301	1.96087e-07	1.62037e-05	aspartic proteinase-like (AHRD V3.3 *** A0A2I4H0Z7_9ROSI)
Solyc09g011600.3	1308.82	-1.55466	0.420032	-3.7013	0.000214501	0.00266226	glutathione S-transferase
Solyc01g009410.3	326.287	-1.55438	0.306665	-5.06867	4.00604e-07	2.75418e-05	Peroxidase (AHRD V3.3 *** K4ATD7_SOLLC)
Solyc05g005540.4	1022.7	-1.55419	0.465278	-3.34035	0.00083674	0.00697118	Polygalacturonase-1 non-catalytic subunit beta (AHRD V3.3 *** GP1_SOLLC)
Solyc02g086930.4	5785.18	-1.55026	0.330715	-4.68759	2.76445e-06	0.000116304	Homeobox-leucine zipper protein HAT5 (AHRD V3.3 *** A0A2G2XIE8_CAPBA)
Solyc06g059990.4	271.902	-1.54984	0.330779	-4.68542	2.79384e-06	0.000117346	Alkyl transferase (AHRD V3.3 *** K7W9N9_SOLLC)
Solyc06g083190.4	4256.86	-1.54963	0.325644	-4.75867	1.94876e-06	8.89174e-05	Peptidylprolyl isomerase (AHRD V3.3 *** A0A2G3CCB5_CAPCH)
Solyc08g007060.4	1593.12	-1.54957	0.461346	-3.3588	0.000782829	0.00665983	Protein NRT1/ PTR FAMILY 7.3 (AHRD V3.3 *** A0A2G3BPK6_CAPCH)
Solyc03g120710.2	4514.59	-1.54926	0.346248	-4.47443	7.66143e-06	0.000246967	Late embryogenesis abundant protein (AHRD V3.3 *** A0A200PP54_9MAGN)
Solyc11g007370.3	292.761	-1.54836	0.34344	-4.50838	6.53254e-06	0.000219212	Glycosyltransferase (AHRD V3.3 *** A0A288W8G7_GARJA)
Solyc02g084240.3	1542.24	-1.54831	0.30576	-5.0638	4.10985e-07	2.80276e-05	H1 histone-like protein
Solyc09g075870.2	837.23	-1.54813	0.324783	-4.76665	1.87315e-06	8.63997e-05	Lipoxygenase (AHRD V3.3 *** K4CVG4_SOLLC)
Solyc06g061027.1	1145.82	-1.54559	0.581157	-2.65951	0.00782536	0.0338024	Cytochrome P450 (AHRD V3.3 *** A0A200PQ40_9MAGN)
Solyc04g005610.3	740.486	-1.5445	0.485332	-3.18235	0.00146085	0.0102888	NAC domain-containing protein 2 (AHRD V3.3 *** NAP2_SOLLC)
Solyc03g096840.4	1782.01	-1.54412	0.306783	-5.03328	4.82164e-07	3.14448e-05	hypothetical protein (AHRD V3.3 *** AT5G17165.1)
Solyc01g087850.2	6190.75	-1.54314	0.415472	-3.71418	0.000203862	0.00256536	serine protease SBT3
Solyc11g062350.2	454.546	-1.54312	0.304248	-5.07193	3.93809e-07	2.71482e-05	Blue copper protein (AHRD V3.3 *** A0A2K3N6C5_TRIPR)
Solyc01g100490.4	540.342	-1.54294	0.431367	-3.57687	0.000347733	0.00378124	chloronerva
Solyc10g049280.2	1409.44	-1.54249	0.34599	-4.45817	8.26609e-06	0.000260944	Nucleobase-ascorbate transporter 8 (AHRD V3.3 *** A0A2G2V1P3_CAPBA)
Solyc05g050800.3	3880.8	-1.54193	0.418833	-3.68149	0.000231878	0.00280654	Phosphoglycerate mutase family protein (AHRD V3.3 *** A0A1I9LN21_ARATH)
Solyc07g064270.3	4416.56	-1.5407	0.294136	-5.23805	1.62281e-07	1.38951e-05	Glucose-6-phosphate/phosphate translocator 2, chloroplastic (AHRD V3.3 *** A0A2G2Z5J6_CAPAN)
Solyc12g009930.3	1818.32	-1.54065	0.493713	-3.12053	0.00180526	0.0119795	Glycosyltransferase (AHRD V3.3 *** A0A288W8G2_GARJA)
Solyc01g097340.3	1083.43	-1.53989	0.358137	-4.29971	1.71021e-05	0.000430419	GDP-mannose-3',5'-epimerase (AHRD V3.3 *** A5JPK5_VITVI)
Solyc08g076730.4	507.061	-1.53952	0.370433	-4.156	3.23871e-05	0.000685261	Tetratricopeptide repeat (TPR)-like superfamily protein (AHRD V3.3 *-* Q0WUZ1_ARATH)
Solyc08g079250.4	1697.33	-1.53856	0.286722	-5.36605	8.04787e-08	8.36747e-06	Bifunctional inhibitor/lipid-transfer protein/seed storage 2S albumin superfamily protein (AHRD V3.3 *** A0A2U1L4X0_ARTAN)
Solyc01g096510.2	618.953	-1.53807	0.475462	-3.2349	0.00121686	0.00898703	Sigma factor binding protein 1, chloroplastic (AHRD V3.3 *** A0A2G2W6X7_CAPBA)
Solyc11g007920.1	1656.64	-1.53716	0.331334	-4.63933	3.49547e-06	0.000139432	Histone H2B (AHRD V3.3 *-* A0A200PZ88_9MAGN)
Solyc09g019980.3	2591.19	-1.53692	0.347019	-4.42891	9.47111e-06	0.000288789	Cytochrome b561 and DOMON domain-containing protein (AHRD V3.3 *** A0A2I4EFQ3_9ROSI)
Solyc03g116260.3	594.467	-1.53652	0.415064	-3.70188	0.000214008	0.00265752	2-oxoglutarate (2OG) and Fe(II)-dependent oxygenase superfamily protein (AHRD V3.3 *** Q9LJ66_ARATH)
Solyc03g113570.1	241.639	-1.53587	0.365322	-4.20416	2.62054e-05	0.000595169	Germin (AHRD V3.3 *** A0A200QNF0_9MAGN)
Solyc03g097410.1	401.723	-1.53584	0.360577	-4.25938	2.04996e-05	0.000494349	Inositol-tetrakisphosphate 1-kinase (AHRD V3.3 *** A0A2G3CXH1_CAPCH)
Solyc04g080720.4	1364.94	-1.53528	0.384543	-3.99248	6.53849e-05	0.00113535	Transferase (AHRD V3.3 *** A0A200QE34_9MAGN)
Solyc03g115960.3	631.9	-1.53497	0.521727	-2.94209	0.00326007	0.0180394	GDSL esterase/lipase (AHRD V3.3 *** A0A1U8G8B0_CAPAN)
Solyc06g060290.4	4074.34	-1.53495	0.282584	-5.43185	5.57723e-08	6.28839e-06	Protein disulfide-isomerase (AHRD V3.3 *** A0A1U8GVQ2_CAPAN)
Solyc06g007960.4	366.138	-1.53396	0.365092	-4.20158	2.65059e-05	0.000599847	O-methyltransferase (AHRD V3.3 *** A0A076NBT0_VACCO)
Solyc05g056390.2	698.572	-1.5338	0.307688	-4.98493	6.19849e-07	3.7374e-05	10 kDa chaperonin (AHRD V3.3 *** A0A1U8F6X5_CAPAN)
Solyc01g100380.4	7159.68	-1.53369	0.311525	-4.92316	8.51586e-07	4.76907e-05	Calreticulin (AHRD V3.3 *** A0A2G3AWT5_CAPCH)
Solyc03g113350.3	2119.62	-1.53317	0.32705	-4.68787	2.76062e-06	0.000116304	Zinc finger protein (AHRD V3.3 *** A0A200QF78_9MAGN)
Solyc12g096420.2	996.768	-1.53194	0.297909	-5.14231	2.71379e-07	2.1112e-05	RING/U-box superfamily protein (AHRD V3.3 *-* A0A1P8BF19_ARATH)
Solyc09g090070.1	5192.66	-1.53153	0.320302	-4.78153	1.73968e-06	8.23852e-05	phosphate transporter 1
Solyc06g073583.1	208.766	-1.52924	0.261443	-5.84923	4.93845e-09	9.49119e-07	Rhodanese-like domain (AHRD V3.3 *** A0A200RA76_9MAGN)
Solyc04g063245.1	249.254	-1.52908	0.371548	-4.11543	3.86455e-05	0.000772574	Cytochrome (AHRD V3.3 *** A0A1U8F0H8_CAPAN)
Solyc02g021680.3	743.308	-1.52823	0.288922	-5.28941	1.22711e-07	1.11579e-05	WRKY transcription factor 35
Solyc03g083840.3	462.437	-1.52811	0.369371	-4.13705	3.51795e-05	0.000723233	Pectinesterase (AHRD V3.3 *** A0A1U8G949_CAPAN)
Solyc01g086820.4	578.167	-1.52747	0.276772	-5.51889	3.41139e-08	4.21926e-06	Histone H3 (AHRD V3.3 *-* A0A2P6TS80_CHLSO)
Solyc09g011840.1	595.187	-1.52557	0.30326	-5.03058	4.89007e-07	3.1647e-05	Lectin_legB domain-containing protein (AHRD V3.3 *** A0A1Q3BCE3_CEPFO)
Solyc10g005100.3	1906.14	-1.52543	0.356732	-4.27613	1.90171e-05	0.000466131	Plasma membrane-associated cation-binding protein 1 (AHRD V3.3 *** A0A2G2YJZ6_CAPAN)
Solyc05g006030.3	488.001	-1.52451	0.339655	-4.48841	7.17576e-06	0.0002355	D-ribose-binding periplasmic (AHRD V3.3 *** A0A0B0Q0N1_GOSAR)
Solyc12g099465.1	853.003	-1.52352	0.389017	-3.91632	8.99101e-05	0.00143265	senescence-associated gene 21 (AHRD V3.3 -** AT4G02380.1)
Solyc12g099500.2	849.139	-1.52314	0.377594	-4.03379	5.48833e-05	0.000997373	transmembrane protein (AHRD V3.3 -** AT3G06890.1)
Solyc06g073450.4	1033	-1.52262	0.289699	-5.25589	1.47313e-07	1.27985e-05	hypothetical protein (DUF1685) (AHRD V3.3 *** AT1G05870.9)
Solyc10g008910.1	1226.52	-1.52255	0.327702	-4.64614	3.38198e-06	0.000136403	Histone H3 (AHRD V3.3 *** B3TM40_ELAGV)
Solyc12g009470.2	1235.26	-1.52137	0.301639	-5.04368	4.56661e-07	3.03273e-05	yellow-green-2
Solyc09g091260.3	2542.65	-1.52073	0.30198	-5.03587	4.75671e-07	3.11817e-05	Leucine-rich repeat receptor-like protein kinase (AHRD V3.3 *** A0A2R6PXD2_ACTCH)
Solyc03g083070.3	589.348	-1.51955	0.29622	-5.12981	2.90038e-07	2.2162e-05	Vesicle-associated membrane protein (AHRD V3.3 *-* A0A1Y1IL63_KLENI)
Solyc08g080630.4	435.227	-1.51924	0.589563	-2.5769	0.00996915	0.0401623	Ethylene-responsive proteinase inhibitor 1 (AHRD V3.3 *** A0A1U8G7N9_CAPAN)
Solyc05g054620.4	1627.84	-1.51924	0.316306	-4.80307	1.56254e-06	7.64671e-05	ACT domain-containing protein (AHRD V3.3 *** A0A2U1PEX2_ARTAN)
Solyc12g011030.3	190.53	-1.51678	0.436223	-3.47706	0.000506936	0.00491232	xyloglucan endotransglucosylase-hydrolase 9
Solyc03g033540.3	11238	-1.51536	0.350049	-4.32898	1.49803e-05	0.000395047	calcium-dependent protein kinase2
Solyc01g081190.4	962.08	-1.51534	0.328534	-4.61243	3.97996e-06	0.000152879	Calcium-binding EF hand family protein (AHRD V3.3 *** A0A2U1PWG2_ARTAN)
Solyc04g025880.4	1817.82	-1.51515	0.326791	-4.63646	3.54421e-06	0.00014079	Potassium transporter (AHRD V3.3 *** A0A2G2VML6_CAPBA)
Solyc01g010215.1	275.949	-1.51507	0.355607	-4.26052	2.03949e-05	0.000492291	UBN2 domain-containing protein (AHRD V3.3 *-* A0A1Q3DGW3_CEPFO)
Solyc06g035760.4	1771.03	-1.51506	0.52806	-2.86911	0.0041163	0.02141	Cytochrome P450 (AHRD V3.3 *** A0A200R0H9_9MAGN)
Solyc06g060900.1	110.127	-1.51479	0.363517	-4.16703	3.08589e-05	0.000663439	Unknown protein
Solyc07g043130.3	745.866	-1.5134	0.402835	-3.75688	0.000172044	0.00227174	Phototropic-responsive NPH3 family protein (AHRD V3.3 *** A0A2U1NE60_ARTAN)
Solyc07g049460.3	1615.21	-1.51328	0.452592	-3.34359	0.000827024	0.00692207	laccase
Solyc02g087280.3	577.06	-1.51156	0.311184	-4.85744	1.18916e-06	6.13167e-05	Protein NRT1/ PTR FAMILY 5.9 (AHRD V3.3 *** A0A2G3D9C8_CAPCH)
Solyc05g053020.3	263.706	-1.51043	0.350724	-4.30659	1.65791e-05	0.000421437	Thaumatin-like protein (AHRD V3.3 *** A0A1U8H124_CAPAN)
Solyc06g075830.2	671.476	-1.50962	0.283197	-5.33065	9.78611e-08	9.56865e-06	Histone H4 (AHRD V3.3 *-* F2E7L1_HORVV)
Solyc07g064900.3	1507.16	-1.50855	0.344261	-4.38201	1.1759e-05	0.000335031	DUF3537 domain-containing protein (AHRD V3.3 *** A0A1Q3D045_CEPFO)
Solyc09g010940.4	2155.26	-1.50851	0.396148	-3.80794	0.00014013	0.00195758	Haloacid dehalogenase-like hydrolase (HAD) superfamily protein (AHRD V3.3 *** A0A1P8BF18_ARATH)
Solyc11g069030.3	580.762	-1.50849	0.399598	-3.77503	0.00015999	0.00215435	blind
Solyc08g008410.3	2584.41	-1.50798	0.298736	-5.04787	4.46758e-07	2.98868e-05	Plant regulator RWP-RK family protein (AHRD V3.3 *** G7IAL8_MEDTR)
Solyc11g066820.2	7343.53	-1.50792	0.347649	-4.33747	1.44134e-05	0.000384089	Glucomannan 4-beta-mannosyltransferase 2 (AHRD V3.3 *** A0A1U8HBW8_CAPAN)
Solyc06g072385.1	601.862	-1.50791	0.398627	-3.78276	0.0001551	0.00210752	Type I inositol polyphosphate 5-phosphatase 5 (AHRD V3.3 *-* A0A199V5W7_ANACO)
Solyc01g058670.3	996.68	-1.50745	0.329545	-4.57434	4.7773e-06	0.000174131	Transcription factor (AHRD V3.3 *** A0A2G3DG53_CAPCH)
Solyc06g074110.3	1782.65	-1.50732	0.318361	-4.73462	2.19464e-06	9.73355e-05	Transcription factor (AHRD V3.3 *** A0A2G2WMH3_CAPBA)
Solyc07g054080.3	563.183	-1.50681	0.405606	-3.71496	0.000203235	0.00256129	E3 ubiquitin-protein ligase RMA1H1 (AHRD V3.3 *** A0A2G2WDK5_CAPBA)
Solyc04g025650.3	4276.81	-1.50667	0.371692	-4.05355	5.04471e-05	0.000943118	FAD/NAD(P)-binding oxidoreductase family protein (AHRD V3.3 *** A0A2U1LBG7_ARTAN)
Solyc01g010080.3	2158.84	-1.50661	0.307734	-4.89581	9.7902e-07	5.2732e-05	Potassium channel AKT1 (AHRD V3.3 *** A0A2G3AJ60_CAPAN)
Solyc02g064690.3	397.707	-1.50628	0.342674	-4.39565	1.10442e-05	0.00032316	Acyl-CoA N-acyltransferases (NAT) superfamily protein (AHRD V3.3 *** A0A1P8B3D5_ARATH)
Solyc03g007360.3	228.043	-1.50545	0.384831	-3.91199	9.15376e-05	0.00145048	Bidirectional sugar transporter SWEET (AHRD V3.3 *** A0A142DVG4_SOLTU)
Solyc06g076040.3	6459.05	-1.50479	0.378812	-3.97241	7.11496e-05	0.00121141	RING-type E3 ubiquitin transferase (AHRD V3.3 *** A0A2G2WNK7_CAPBA)
Solyc02g069290.3	903.498	-1.50352	0.288126	-5.21829	1.80584e-07	1.50975e-05	RING-type E3 ubiquitin transferase (AHRD V3.3 *-* A0A218W8P0_PUNGR)
Solyc05g056140.4	2819.19	-1.50311	0.363366	-4.13663	3.52448e-05	0.000723988	Zinc finger (C3HC4-type RING finger) family protein (AHRD V3.3 *** A0A2U1N0U6_ARTAN)
Solyc10g150145.1	4348.59	-1.50272	0.348622	-4.31045	1.62923e-05	0.000416651	Late embryogenesis abundant (LEA) hydroxyproline-rich glycoprotein family (AHRD V3.3 *** Q9SVC8_ARATH)
Solyc04g071440.3	2021.65	-1.50271	0.29854	-5.03351	4.81583e-07	3.14448e-05	Tubby-like F-box protein (AHRD V3.3 *** A0A1U8GMZ9_CAPAN)
Solyc02g080530.3	9797.69	-1.50199	0.411182	-3.65285	0.000259344	0.00306727	Peroxidase (AHRD V3.3 *** K4B9S4_SOLLC)
Solyc03g096030.3	992.351	-1.50174	0.347289	-4.32418	1.53097e-05	0.000399993	Protein trichome birefringence-like 28 (AHRD V3.3 *** A0A1J3CSC5_NOCCA)
Solyc06g065430.3	1191.55	-1.50168	0.457522	-3.2822	0.00103002	0.00800572	Cytochrome P450 (AHRD V3.3 *** A0A2U1KTH1_ARTAN)
Solyc09g014730.3	420.976	-1.50167	0.270192	-5.55781	2.73186e-08	3.5724e-06	Protein kinase domain (AHRD V3.3 *** A0A200Q5X3_9MAGN)
Solyc08g067730.2	1810.19	-1.50128	0.28337	-5.29797	1.17097e-07	1.07244e-05	Unknown protein
Solyc09g075360.4	1042.62	-1.50128	0.328372	-4.5719	4.83329e-06	0.00017521	endo-1,4-beta-glucanase precursor
Solyc01g107290.3	2627.29	-1.50048	0.412771	-3.63513	0.000277837	0.00321553	RING/U-box superfamily protein (AHRD V3.3 *-* A0A2U1QJN2_ARTAN)
Solyc04g008290.4	3289.52	-1.49997	0.303331	-4.945	7.61429e-07	4.40016e-05	65-kDa microtubule-associated protein 6 (AHRD V3.3 *** A0A2G2W4Q4_CAPBA),Pfam:PF03999
Solyc09g090300.3	406.849	-1.49862	0.390613	-3.83658	0.000124758	0.00180033	dCTP pyrophosphatase-like protein (AHRD V3.3 *** Q9LSW0_ARATH)
Solyc02g077480.1	1039.21	-1.49859	0.323616	-4.63077	3.64302e-06	0.000143509	Histone H3 (AHRD V3.3 *** B3TM40_ELAGV)
Solyc06g059800.3	2965.93	-1.49856	0.312987	-4.78793	1.68512e-06	8.11194e-05	ACT domain-containing protein ACR3 (AHRD V3.3 *** A0A2G2Z9T5_CAPAN)
Solyc04g051510.1	3774.39	-1.49846	0.351096	-4.26795	1.97276e-05	0.000480296	curl-3
Solyc04g064880.4	1137.91	-1.49798	0.382266	-3.91869	8.90322e-05	0.00142143	Pathogen-related protein (AHRD V3.3 *** A0A1U8GE43_CAPAN)
Solyc03g113620.3	2586.11	-1.49789	0.325378	-4.60355	4.15355e-06	0.000157742	Transcription factor MYB1R1 (AHRD V3.3 *** A0A2G2WRC4_CAPBA)
Solyc06g083010.1	173.334	-1.49703	0.349128	-4.2879	1.80368e-05	0.000449044	Unknown protein
Solyc02g082270.3	4874.13	-1.496	0.335927	-4.45336	8.45383e-06	0.000264772	RNA-binding protein 38-like (AHRD V3.3 *** A0A2I4G7F9_9ROSI)
Solyc02g068300.3	1995.31	-1.49568	0.326916	-4.57513	4.75925e-06	0.000173723	Lectin-receptor kinase (AHRD V3.3 *** A0A2U1KV35_ARTAN)
Solyc10g079420.1	973.211	-1.49567	0.331909	-4.50625	6.59823e-06	0.000220251	Calcium-dependent protein kinase (AHRD V3.3 *-* CDPK_DAUCA)
Solyc01g091200.4	1111.63	-1.49537	0.330593	-4.52329	6.08851e-06	0.000207607	UDP-glucuronate 4-epimerase 4 (AHRD V3.3 *** A0A1J3F7T2_NOCCA)
Solyc10g086220.2	1115.44	-1.49497	0.344882	-4.33471	1.4595e-05	0.000387301	12-oxophytodienoate reductase
Solyc01g096100.2	1965.07	-1.49379	0.30535	-4.89205	9.9791e-07	5.34092e-05	Transmembrane protein (AHRD V3.3 *** A0A1P8B1K1_ARATH)
Solyc03g114190.1	108.718	-1.4935	0.372528	-4.00909	6.09536e-05	0.00107698	RING/U-box superfamily protein (AHRD V3.3 *-* A0A2U1Q188_ARTAN)
Solyc05g013320.1	547.68	-1.49328	0.253095	-5.90006	3.63359e-09	7.37445e-07	Protein kinase (AHRD V3.3 *** Q40234_SOLPI)
Solyc02g088180.3	767.823	-1.49315	0.396572	-3.76515	0.000166447	0.00222242	NAC domain-containing protein (AHRD V3.3 *** A0A2G2V9A8_CAPBA)
Solyc07g006230.1	779.141	-1.49213	0.4212	-3.54257	0.000396246	0.0041453	Unknown protein
Solyc07g043670.1	198.692	-1.49135	0.319219	-4.67188	2.9846e-06	0.000124167	HXXXD-type acyl-transferase family protein (AHRD V3.3 *** A0A2U1NYH9_ARTAN)
Solyc08g014490.1	1276.68	-1.49068	0.522995	-2.85028	0.00436804	0.0223878	HXXXD-type acyl-transferase family protein (AHRD V3.3 *** F4JBC7_ARATH)
Solyc05g055230.2	1118.67	-1.48984	0.329481	-4.52177	6.13246e-06	0.000208825	40S ribosomal protein S17 (AHRD V3.3 *** A0A2G2WU93_CAPBA)
Solyc06g065440.1	902.229	-1.48889	0.33239	-4.47935	7.48702e-06	0.000242888	Zinc finger protein STOP1-like protein (AHRD V3.3 *** A0A2G2ZB75_CAPAN)
Solyc01g106640.2	93.0092	-1.48879	0.382807	-3.88913	0.000100603	0.00154119	Pathogenesis-related protein 1 (AHRD V3.3 *** E2GEU2_9ROSI)
Solyc02g089930.4	2723.5	-1.48537	0.345071	-4.30455	1.67325e-05	0.000423218	Protein DA1 (AHRD V3.3 *** A0A2G3D8V7_CAPCH)
Solyc03g112130.1	247.845	-1.48529	0.353485	-4.20184	2.64748e-05	0.000599713	DUF868 domain-containing protein (AHRD V3.3 *** A0A1Q3BAU9_CEPFO)
Solyc07g005100.4	497.477	-1.48521	0.347054	-4.27948	1.87327e-05	0.000459602	Chitinase/lysozyme (AHRD V3.3 *** Q43591_TOBAC)
Solyc02g091240.1	693.732	-1.48484	0.312167	-4.75655	1.96934e-06	8.92267e-05	Auxin efflux carrier (AHRD V3.3 *** A0A2U1QP17_ARTAN)
Solyc02g091710.3	1945.06	-1.48456	0.346563	-4.28366	1.83848e-05	0.000453258	Zinc finger (C3HC4-type RING finger) family protein (AHRD V3.3 *** A0A2K3NFC1_TRIPR)
Solyc12g011300.2	823.226	-1.4844	0.528172	-2.81044	0.00494737	0.024286	Glutathione S-transferase (AHRD V3.3 *** Q9FQE8_SOYBN)
Solyc05g046010.4	6455.56	-1.48392	0.476702	-3.1129	0.00185261	0.0121906	Peroxidase (AHRD V3.3 *** K4C0T4_SOLLC)
Solyc04g077780.3	779.767	-1.48384	0.319326	-4.64678	3.37163e-06	0.000136243	LIM domain-containing protein (AHRD V3.3 *** A0A1Q3ALK2_CEPFO)
Solyc02g086970.4	2234.53	-1.48351	0.308993	-4.80111	1.57787e-06	7.68313e-05	Aldehyde dehydrogenase (AHRD V3.3 *** A0A2U1MUY7_ARTAN)
Solyc06g008870.2	2235.45	-1.4834	0.333586	-4.44685	8.71392e-06	0.000270249	Gibberellin receptor (AHRD V3.3 *** E3VJP7_9FABA)
Solyc03g097510.1	421.908	-1.48286	0.438655	-3.38047	0.000723609	0.00632136	Small auxin up-regulated RNA38
Solyc07g052670.3	2735.36	-1.48252	0.311664	-4.7568	1.96683e-06	8.92267e-05	bHLH transcription factor 053
Solyc03g097500.3	1909.47	-1.4822	0.590454	-2.51028	0.0120637	0.0457122	Transferase (AHRD V3.3 *** A0A200QGG9_9MAGN)
Solyc11g019910.1	233.112	-1.48121	0.308687	-4.79844	1.59908e-06	7.77016e-05	Plant invertase/pectin methylesterase inhibitor superfamily protein (AHRD V3.3 *** A0A2U1KPL8_ARTAN)
Solyc07g026680.2	260.221	-1.48101	0.374405	-3.95563	7.63332e-05	0.00127737	Transcription factor DIVARICATA (AHRD V3.3 *** A0A2G2X3T8_CAPBA)
Solyc03g005640.1	576.487	-1.4804	0.318544	-4.64739	3.36156e-06	0.000136243	Transmembrane protein, putative (DUF247) (AHRD V3.3 *-* Q9SN03_ARATH)
Solyc03g113010.3	674.185	-1.4797	0.32737	-4.51997	6.18473e-06	0.000209679	F-box/kelch-repeat protein (AHRD V3.3 *** A0A2G3CYH7_CAPCH)
Solyc04g015850.3	595.539	-1.47804	0.441605	-3.34698	0.00081697	0.00686964	Transmembrane protein (AHRD V3.3 *** Q9M2K7_ARATH)
Solyc04g007400.4	3039.71	-1.47797	0.444598	-3.32427	0.000886494	0.00724065	NAD(P)-binding Rossmann-fold superfamily protein (AHRD V3.3 *** F4IKL5_ARATH),Pfam:PF13561
Solyc07g040990.4	2003.24	-1.47791	0.459895	-3.21359	0.00131088	0.00949894	Protein phosphatase 2C 77 (AHRD V3.3 *** A0A2G3BYZ4_CAPCH)
Solyc01g111840.3	770.032	-1.47769	0.335991	-4.39801	1.09247e-05	0.00032165	Major facilitator superfamily protein (AHRD V3.3 *** A0A1P8BEX6_ARATH)
Solyc02g086452.1	2877.4	-1.47751	0.386226	-3.82551	0.000130501	0.00185993	titin isoform X3 (AHRD V3.3 *-* XP_004232326.1)
Solyc06g064960.3	212.637	-1.47692	0.282965	-5.21944	1.79465e-07	1.50756e-05	GDSL esterase/lipase 5-like (AHRD V3.3 *** A0A1U8FAQ0_CAPAN)
Solyc02g080200.4	5137.7	-1.47675	0.334188	-4.4189	9.9204e-06	0.000298188	Pectinesterase (AHRD V3.3 *** A0A2G2VBJ7_CAPBA)
Solyc02g082080.1	631.518	-1.47302	0.325013	-4.53221	5.83703e-06	0.000200922	Copper transporter (AHRD V3.3 *** E9LK45_VITVI)
Solyc12g096500.2	494.571	-1.47229	0.464898	-3.16691	0.0015407	0.0106909	Zinc finger protein CONSTANS-LIKE 4 (AHRD V3.3 *** A0A2G2VJD2_CAPBA)
Solyc03g005660.4	2230.14	-1.47227	0.32463	-4.53522	5.7544e-06	0.000198617	Disease resistance protein (AHRD V3.3 *** A0A2U1N8H9_ARTAN)
Solyc09g008200.4	2668.04	-1.47184	0.426394	-3.45184	0.000556783	0.00525485	heavy metal-associated isoprenylated plant protein 3-like (AHRD V3.3 *-* A0A1S4B4L4_TOBAC)
Solyc03g096730.3	1788.46	-1.4718	0.300724	-4.89418	9.87165e-07	5.29627e-05	pollen-specific kinase partner protein
Solyc06g076780.3	1888.11	-1.47179	0.312297	-4.71281	2.44324e-06	0.000105772	Glycosyl hydrolase family protein (AHRD V3.3 *** A0A2U1PL05_ARTAN)
Solyc05g014470.3	15900.1	-1.47173	0.292443	-5.03255	4.83993e-07	3.14831e-05	glyceraldehyde 3-phosphate dehydrogenase
Solyc06g071230.3	1886.21	-1.47068	0.279579	-5.26035	1.43782e-07	1.25779e-05	Transcription factor MYB1R1 (AHRD V3.3 *** MY1R1_SOLTU)
Solyc09g059270.3	1383.73	-1.47067	0.284183	-5.17507	2.27822e-07	1.82899e-05	ER lumen protein retaining receptor (AHRD V3.3 *** A0A200QBW0_9MAGN)
Solyc02g032840.1	95.9067	-1.47062	0.394145	-3.73117	0.000190595	0.00244573	Unknown protein
Solyc05g054530.1	365.44	-1.46998	0.352347	-4.17196	3.01996e-05	0.000652499	transmembrane protein (AHRD V3.3 *-* AT5G59350.1)
Solyc01g067710.3	1990.41	-1.46987	0.285496	-5.14849	2.62596e-07	2.06888e-05	(Sodium/potassium)/proton exchanger 3
Solyc12g087860.3	291.854	-1.46947	0.332083	-4.42501	9.64363e-06	0.000292993	RING/U-box superfamily protein (AHRD V3.3 *** A0A2H1ZED7_ARATH)
Solyc04g072460.3	947.979	-1.46881	0.356233	-4.12316	3.73715e-05	0.000754238	Transcription factor TGA7 (AHRD V3.3 *** A0A2G2WZD9_CAPBA)
Solyc05g013440.3	3401.11	-1.4686	0.26884	-5.46273	4.68862e-08	5.58431e-06	Amine oxidase (AHRD V3.3 *** A0A2G2VMP6_CAPBA)
Solyc03g025350.3	495.767	-1.46798	0.373186	-3.93364	8.3669e-05	0.00136064	Transporter arsB (AHRD V3.3 *** A0A2U1Q5Y3_ARTAN)
Solyc07g007550.3	1838.64	-1.46474	0.317638	-4.61136	4.00053e-06	0.000153076	Heparanase-like protein 3 (AHRD V3.3 *** A0A2G2WBB8_CAPBA)
Solyc11g010580.2	784.134	-1.46451	0.270506	-5.41397	6.16438e-08	6.74069e-06	S-adenosyl-L-methionine-dependent methyltransferases superfamily protein (AHRD V3.3 *** A0A2U1LT66_ARTAN)
Solyc02g082760.3	2589.03	-1.46447	0.35033	-4.18027	2.91166e-05	0.000634672	ethylene-responsive catalase
Solyc02g081600.4	379.942	-1.46297	0.253339	-5.77476	7.70614e-09	1.34826e-06	Zinc transporter protein (AHRD V3.3 *-* A5BDR3_VITVI)
Solyc02g076850.2	209.228	-1.46255	0.301781	-4.84641	1.25715e-06	6.39131e-05	Dof zinc finger protein4
Solyc12g094410.3	1646.14	-1.46222	0.348064	-4.20099	2.65747e-05	0.000600332	MAP kinase kinase kinase 88
Solyc03g080160.3	2116.74	-1.46168	0.318442	-4.5901	4.43023e-06	0.000165038	Nascent polypeptide-associated complex subunit alpha-like protein (AHRD V3.3 *** A0A2K3M7R5_TRIPR)
Solyc10g006480.2	7424.06	-1.4616	0.306122	-4.77457	1.80094e-06	8.38312e-05	Polyubiquitin (AHRD V3.3 *** F1SY21_MESCR)
Solyc11g072860.2	866.035	-1.46154	0.335089	-4.36165	1.29085e-05	0.000357118	Histone H4 (AHRD V3.3 *-* F2E7L1_HORVV)
Solyc04g074310.4	1211.81	-1.4615	0.392558	-3.72303	0.000196845	0.00250525	RNA-binding protein 38-like (AHRD V3.3 *** A0A2I4HAQ4_9ROSI)
Solyc09g005210.4	228.086	-1.46132	0.347844	-4.2011	2.65627e-05	0.000600332	Protein LURP-one-related 8 (AHRD V3.3 *** A0A2I0WR24_9ASPA)
Solyc02g067430.3	679.229	-1.46119	0.39052	-3.74166	0.000182809	0.00237222	WRKY transcription factor 72
Solyc11g011260.1	2030	-1.46077	0.321923	-4.53764	5.68878e-06	0.00019662	GAI
Solyc02g078570.3	1122.98	-1.45983	0.336415	-4.33937	1.42889e-05	0.000382379	Epoxide hydrolase (AHRD V3.3 *** A0A2U1MDJ4_ARTAN)
Solyc01g107590.3	4552.34	-1.4597	0.308262	-4.73527	2.1876e-06	9.71931e-05	Cinnamyl alcohol dehydrogenase (AHRD V3.3 *** J7FMA4_NICAT)
Solyc01g099600.4	1050.69	-1.4597	0.274718	-5.31345	1.07568e-07	1.01446e-05	heavy metal-associated isoprenylated plant protein 3-like (AHRD V3.3 *** A0A1S3XS77_TOBAC)
Solyc04g081090.3	2215.47	-1.45875	0.302169	-4.82761	1.38185e-06	6.94179e-05	V-type proton ATPase proteolipid subunit (AHRD V3.3 *** A0A2G3AAA7_CAPAN)
Solyc06g075630.4	1127.2	-1.45873	0.338662	-4.30733	1.65238e-05	0.000420875	Dirigent protein (AHRD V3.3 *** K4C9S8_SOLLC)
Solyc05g046180.1	1103.86	-1.45848	0.578068	-2.52302	0.0116353	0.0446461	Unknown protein
Solyc10g083570.3	4022.42	-1.4584	0.288936	-5.04748	4.47672e-07	2.98868e-05	Fructose-bisphosphate aldolase (AHRD V3.3 *** A0A1U8EHW1_CAPAN)
Solyc09g091210.4	490.399	-1.45788	0.33262	-4.38301	1.17051e-05	0.000334398	Dirigent protein (AHRD V3.3 *** K4CWE7_SOLLC)
Solyc12g098840.3	1012.68	-1.45719	0.332534	-4.38207	1.17556e-05	0.000335031	ABC transporter B family member 12 (AHRD V3.3 *** A0A2G3B551_CAPCH)
Solyc09g008930.4	635.153	-1.45696	0.296833	-4.90836	9.18391e-07	5.043e-05	DUF668 domain-containing protein/DUF3475 domain-containing protein (AHRD V3.3 *** A0A1Q3CD25_CEPFO)
Solyc07g042250.3	1822.89	-1.45694	0.281208	-5.18103	2.20669e-07	1.77822e-05	chaperonin 21 precursor
Solyc07g052510.4	15452.9	-1.45553	0.283866	-5.12753	2.93575e-07	2.22063e-05	peroxidase (TPX1)
Solyc03g119920.1	1146.91	-1.45549	0.273514	-5.32144	1.02947e-07	9.85531e-06	DUF2921 domain-containing protein (AHRD V3.3 *** A0A1Q3BNA4_CEPFO)
Solyc08g074480.1	661.624	-1.45514	0.418061	-3.4807	0.000500111	0.00486663	Bifunctional inhibitor/lipid-transfer protein/seed storage 2S albumin superfamily protein (AHRD V3.3 *** A0A2U1PU47_ARTAN)
Solyc01g107670.2	1058.06	-1.45477	0.365821	-3.97671	6.98742e-05	0.00119834	Leucine-rich repeat receptor protein kinase (AHRD V3.3 *** A0A2R6Q5Y1_ACTCH)
Solyc06g066580.4	950.744	-1.45324	0.294769	-4.93012	8.21808e-07	4.65367e-05	bHLH transcription factor137
Solyc10g086630.2	258.683	-1.45321	0.324714	-4.47534	7.62888e-06	0.00024623	Legume-specific protein (AHRD V3.3 *** A0A2R4NA24_9FABA)
Solyc08g067793.1	141.747	-1.45274	0.493673	-2.94271	0.00325354	0.0180172	receptor-like protein 12 (AHRD V3.3 *-* A0A1U7YHT5_NICSY)
Solyc01g110920.4	311.053	-1.45208	0.45935	-3.16116	0.00157142	0.0108418	Small auxin up-regulated RNA26
Solyc12g049140.1	105.642	-1.45187	0.452712	-3.20706	0.00134101	0.00966477	Extensin-like protein Ext1 (AHRD V3.3 *** Q8VWM5_SOLLC)
Solyc04g051200.2	1294.39	-1.45169	0.306	-4.74406	2.09473e-06	9.35586e-05	Alpha-1,4-glucan-protein synthase (AHRD V3.3 *** A0A2K3PGD6_TRIPR)
Solyc12g062690.2	133.315	-1.45145	0.436401	-3.32595	0.000881186	0.00721742	Unknown protein
Solyc11g008200.2	1433.31	-1.45062	0.482273	-3.00788	0.0026308	0.015452	Major facilitator superfamily (AHRD V3.3 *** A0A2U1MQP6_ARTAN)
Solyc09g009810.1	405.477	-1.44982	0.319817	-4.53329	5.80712e-06	0.000200164	hypothetical protein (AHRD V3.3 *** AT3G10120.1)
Solyc07g053900.2	269.597	-1.44888	0.549677	-2.63588	0.00839198	0.0354886	DUF506 domain-containing protein (AHRD V3.3 *** A0A1Q3CKJ0_CEPFO)
Solyc07g043390.4	6457.68	-1.44871	0.492993	-2.9386	0.00329697	0.0181749	Cellulose synthase (AHRD V3.3 *** A0A200Q4F9_9MAGN)
Solyc08g014370.1	1179.56	-1.44756	0.344724	-4.19919	2.67866e-05	0.000602438	Cysteine/Histidine-rich C1 domain family protein (AHRD V3.3 *-* Q9SL28_ARATH)
Solyc08g078460.3	859.41	-1.44733	0.372637	-3.88404	0.000102736	0.00156225	Oxidoreductase family protein (AHRD V3.3 *** A0A2U1N6F1_ARTAN)
Solyc04g011350.3	3767.6	-1.446	0.305364	-4.73532	2.18711e-06	9.71931e-05	2-oxoglutarate dehydrogenase, E1 component (AHRD V3.3 *** F4IWV2_ARATH)
Solyc02g091590.4	1945.15	-1.44511	0.312465	-4.62487	3.74828e-06	0.000146744	symbiosis receptor-like kinase (SYMRK)
Solyc09g075070.3	2277.16	-1.44481	0.356525	-4.05247	5.06797e-05	0.000946058	Beta-glucosidase 1 (AHRD V3.3 *** A0A1U8F8A5_CAPAN)
Solyc02g063450.4	5625.66	-1.44334	0.335595	-4.30084	1.7015e-05	0.000429079	Glycine-rich domain-containing protein 2 (AHRD V3.3 *** A0A2G3A574_CAPAN)
Solyc07g066350.1	711.783	-1.44327	0.383389	-3.7645	0.000166883	0.0022259	serine/arginine repetitive matrix-like protein (AHRD V3.3 *** AT1G56020.1)
Solyc06g082910.3	3074.8	-1.44321	0.302498	-4.77098	1.83334e-06	8.48724e-05	Formin-like protein (AHRD V3.3 *** A0A2G3CBV0_CAPCH)
Solyc04g015020.3	2193.92	-1.4432	0.340232	-4.24179	2.21739e-05	0.000523771	Heavy metal transport/detoxification superfamily protein (AHRD V3.3 *-* B3H4A8_ARATH)
Solyc12g045020.2	426.303	-1.44284	0.370339	-3.896	9.77955e-05	0.00150911	Cytochrome (AHRD V3.3 *** A0A2G2Y725_CAPAN)
Solyc03g071850.1	1346.47	-1.44241	0.411977	-3.50119	0.000463181	0.00463346	Glycosyltransferase (AHRD V3.3 *** A0A2I4G8J4_9ROSI)
Solyc01g079110.4	567.967	-1.44234	0.332423	-4.33887	1.43219e-05	0.000382859	Histone H3 (AHRD V3.3 *** A0A2G3DHD8_CAPCH)
Solyc10g078310.2	611.351	-1.4421	0.300601	-4.79738	1.60752e-06	7.78267e-05	Two-component response regulator ARR1 (AHRD V3.3 *** A0A2G3BIG6_CAPCH)
Solyc01g087150.3	1842.39	-1.44177	0.311118	-4.63415	3.58412e-06	0.000142071	Protein DETOXIFICATION (AHRD V3.3 *** A0A328DUA2_9ASTE)
Solyc09g090020.4	536.922	-1.44159	0.475245	-3.03336	0.00241846	0.014622	Germin-like protein subfamily 1 member 20 (AHRD V3.3 *** A0A2G2W1A8_CAPBA)
Solyc07g007170.3	1037.89	-1.44154	0.368108	-3.91607	9.00042e-05	0.00143265	RING/U-box superfamily protein (AHRD V3.3 *** AT2G15580.2)
Solyc05g010813.1	653.463	-1.4414	0.265218	-5.43477	5.48681e-08	6.21406e-06	Unknown protein
Solyc02g086454.1	3691.86	-1.44106	0.390474	-3.69055	0.000223769	0.00274506	titin isoform X6 (AHRD V3.3 *-* XP_010316304.1)
Solyc02g079780.1	707.288	-1.43998	0.387024	-3.72066	0.000198701	0.00251917	hypothetical protein (AHRD V3.3 *** AT1G11440.1)
Solyc05g052630.4	3547.26	-1.43971	0.285667	-5.03979	4.66031e-07	3.07236e-05	flocculation protein (AHRD V3.3 *** AT2G39950.8)
Solyc10g085950.2	605.638	-1.43902	0.295446	-4.87066	1.11227e-06	5.85299e-05	ABC transporter protein (AHRD V3.3 *** A0A1L4BHU2_ORYSI)
Solyc11g069420.2	180.541	-1.43774	0.382015	-3.76356	0.00016751	0.00223075	transmembrane protein (AHRD V3.3 *** AT2G28410.1)
Solyc06g075180.1	2390.87	-1.43762	0.320321	-4.48807	7.18705e-06	0.000235566	60S ribosomal protein L12 (AHRD V3.3 *** Q6RJY1_CAPAN)
Solyc12g045030.2	1875.61	-1.43708	0.398357	-3.60753	0.000309129	0.00347773	NAD(P)-binding Rossmann-fold superfamily protein (AHRD V3.3 *** Q94AL3_ARATH)
Solyc05g051500.4	2206.82	-1.43694	0.279078	-5.14888	2.62047e-07	2.06888e-05	Histone H3 (AHRD V3.3 *** A0A2K1J132_PHYPA)
Solyc02g076740.3	2227.55	-1.43675	0.376211	-3.81899	0.000134	0.00189413	Unknown protein
Solyc02g084360.3	2703.28	-1.43646	0.295364	-4.86335	1.15417e-06	5.98774e-05	V-type proton ATPase proteolipid subunit (AHRD V3.3 *** A0A2G3AAA7_CAPAN)
Solyc11g068370.3	1341.46	-1.43645	0.326661	-4.39737	1.09572e-05	0.0003221	Transcription factor (AHRD V3.3 *** A0A2R4QNU7_9POAL)
Solyc09g075570.1	226.197	-1.43644	0.319962	-4.48942	7.1418e-06	0.000234689	hypothetical protein (AHRD V3.3 *** AT3G62650.2)
Solyc09g009530.4	1400.33	-1.43468	0.303993	-4.71944	2.36493e-06	0.000103441	Alpha/beta-Hydrolases superfamily protein (AHRD V3.3 *** Q9SJM9_ARATH)
Solyc12g089370.2	362.215	-1.43292	0.363707	-3.93977	8.15607e-05	0.0013401	Peroxidase (AHRD V3.3 *** K4DH08_SOLLC)
Solyc08g041860.1	2915.13	-1.43219	0.339315	-4.22082	2.43411e-05	0.000562395	serine/arginine repetitive matrix-like protein (AHRD V3.3 *-* AT4G32020.1)
Solyc10g078240.2	931.387	-1.43189	0.269542	-5.31231	1.08245e-07	1.01706e-05	Cytochrome P450 (AHRD V3.3 *** A0A2U1MC34_ARTAN)
Solyc02g093630.3	4536.02	-1.43166	0.303229	-4.72138	2.34252e-06	0.000102638	Transmembrane protein (AHRD V3.3 *** Q84K38_ARATH)
Solyc11g007190.2	117.662	-1.43164	0.415949	-3.44187	0.000577715	0.0053942	Unknown protein
Solyc02g092930.1	5951.5	-1.43122	0.419055	-3.41535	0.000636998	0.00577555	R2R3MYB transcription factor 44
Solyc11g011750.1	121.463	-1.43017	0.454774	-3.1448	0.00166201	0.0112857	Ethylene-responsive transcription factor 1B (AHRD V3.3 *** A0A2G2Y507_CAPAN)
Solyc01g067660.3	2710.14	-1.43004	0.396545	-3.60624	0.000310661	0.00348569	1,4-alpha-glucan-maltohydrolase
Solyc02g071700.3	1494.05	-1.42996	0.525949	-2.71882	0.00655144	0.0297045	GDSL esterase/lipase (AHRD V3.3 *** A0A2G3A7C5_CAPAN)
Solyc09g010200.4	463.557	-1.42952	0.341494	-4.18607	2.83822e-05	0.000624761	Casparian strip membrane protein 1 (AHRD V3.3 *** CASP1_TOBAC)
Solyc05g009680.1	1451.66	-1.42881	0.386513	-3.69666	0.000218452	0.00269811	Eukaryotic aspartyl protease family protein (AHRD V3.3 *** Q9C6M0_ARATH)
Solyc05g055220.1	105.798	-1.42876	0.325369	-4.39122	1.12717e-05	0.000326801	ovate family protein 10
Solyc04g064630.3	579.679	-1.4255	0.378472	-3.76645	0.000165587	0.00221326	Bidirectional sugar transporter SWEET (AHRD V3.3 *** A0A142DVF6_SOLTU)
Solyc10g078910.3	2691.18	-1.42526	0.36573	-3.89704	9.73759e-05	0.00150538	Protein trichome birefringence (AHRD V3.3 *** A0A1U8EJ41_CAPAN)
Solyc05g056500.1	234.797	-1.42486	0.322304	-4.42086	9.83098e-06	0.000297101	RING-type E3 ubiquitin transferase (AHRD V3.3 *** A0A2G2VD56_CAPBA)
Solyc01g107540.4	193.03	-1.4244	0.465682	-3.05873	0.00222276	0.0138458	Plant basic secretory protein (BSP) family protein (AHRD V3.3 *** I3SK49_MEDTR)
Solyc04g050440.3	1641.21	-1.42427	0.387327	-3.67717	0.000235834	0.00284343	ammonium transporter
Solyc09g075220.1	579.214	-1.42372	0.306882	-4.63932	3.49555e-06	0.000139432	DUF538 family protein (AHRD V3.3 *** B6SJU2_MAIZE)
Solyc09g014870.1	127.998	-1.42366	0.394914	-3.60497	0.000312185	0.00349126	Copper transporter (AHRD V3.3 *** E9LK39_VITVI)
Solyc02g091800.4	887.72	-1.42327	0.430755	-3.30413	0.000952707	0.00759084	Basic helix-loop-helix (BHLH) DNA-binding superfamily protein (AHRD V3.3 *-* A0A2U1Q8Y8_ARTAN)
Solyc08g075520.4	1588.28	-1.42222	0.308106	-4.61602	3.91177e-06	0.000151508	transglutaminase family protein (AHRD V3.3 *** AT4G19160.2)
Solyc05g056030.3	2397.33	-1.42004	0.279173	-5.08658	3.64571e-07	2.57097e-05	Patatin (AHRD V3.3 *** A0A2G3CIZ2_CAPCH)
Solyc02g084390.3	1300.18	-1.41972	0.295601	-4.80283	1.56437e-06	7.64671e-05	Kinesin-like protein (AHRD V3.3 *** A0A2G3AA92_CAPAN)
Solyc12g035400.2	1655.25	-1.41924	0.423468	-3.35146	0.000803855	0.00679314	WAT1-related protein (AHRD V3.3 *** K4DE01_SOLLC)
Solyc10g074950.2	956.794	-1.41775	0.35628	-3.97932	6.91134e-05	0.00118629	DUF599 domain-containing protein (AHRD V3.3 *** A0A1Q3BQP7_CEPFO)
Solyc05g014030.3	2071.49	-1.41742	0.312275	-4.53902	5.65162e-06	0.000195602	Regulator of chromosome condensation (RCC1) family protein (AHRD V3.3 *** Q9LU80_ARATH)
Solyc07g041490.3	873.273	-1.41633	0.276448	-5.12333	3.00185e-07	2.25095e-05	Stress responsive A/B barrel domain protein (AHRD V3.3 *** A0A2K3L464_TRIPR)
Solyc02g063170.3	854.261	-1.41624	0.338642	-4.18211	2.8881e-05	0.000631854	Abscisic acid (Aba)-deficient 4 (AHRD V3.3 *-* A0A1P8AQ81_ARATH)
Solyc02g032200.4	1642.86	-1.41618	0.276668	-5.11869	3.07658e-07	2.28885e-05	Disease resistance protein (TIR-NBS-LRR class) (AHRD V3.3 *-* A0A2K3P0U8_TRIPR)
Solyc04g015620.3	866.721	-1.41584	0.293344	-4.82654	1.38922e-06	6.96506e-05	DUF642 domain-containing protein (AHRD V3.3 *** A0A1Q3AUQ6_CEPFO)
Solyc12g005270.2	857.28	-1.41578	0.286746	-4.93741	7.9168e-07	4.51862e-05	Histone H2A (AHRD V3.3 *** A0A1U8E2W4_CAPAN)
Solyc09g015520.3	1831.97	-1.41357	0.347884	-4.06332	4.83789e-05	0.000913187	Leucine-rich repeat receptor-like protein kinase PXC2 (AHRD V3.3 *** A0A1U8ED78_CAPAN)
Solyc01g060180.4	2047.29	-1.41294	0.308548	-4.57931	4.66504e-06	0.00017127	AMP-dependent synthetase/ligase (AHRD V3.3 *** A0A200R265_9MAGN)
Solyc06g072550.3	364.322	-1.41224	0.308518	-4.5775	4.70571e-06	0.000172264	CASP-like protein (AHRD V3.3 *** A0A2I4FJL7_9ROSI)
Solyc08g007630.1	846.975	-1.41143	0.285999	-4.93508	8.01188e-07	4.55725e-05	Disease resistance protein I2 (AHRD V3.3 *** Q9XET3_SOLLC)
Solyc04g076010.3	578.097	-1.41029	0.385638	-3.65702	0.000255164	0.00302771	zinc ion-binding protein (AHRD V3.3 *-* AT1G02070.1)
Solyc02g086760.1	251.746	-1.40992	0.359104	-3.92622	8.62905e-05	0.00138991	transmembrane protein (AHRD V3.3 *** AT3G01516.2)
Solyc07g043510.3	3653.99	-1.40949	0.351906	-4.00529	6.19412e-05	0.00108822	Cysteine proteinases superfamily protein (AHRD V3.3 *** F4J076_ARATH)
Solyc04g051270.2	173.511	-1.40893	0.341856	-4.12141	3.76562e-05	0.000757574	CASP-like protein (AHRD V3.3 *** A0A2K3NJJ6_TRIPR)
Solyc10g084190.1	113.515	-1.408	0.458209	-3.07284	0.00212034	0.0134183	Unknown protein
Solyc11g073150.1	230.326	-1.40798	0.395915	-3.55626	0.000376169	0.00399792	Late embryogenesis abundant protein-related / LEA protein-like protein (AHRD V3.3 *** A0A178VGJ3_ARATH)
Solyc03g123780.4	1901.7	-1.40774	0.367544	-3.83012	0.000128083	0.00184098	Receptor kinase (AHRD V3.3 *** B8XA57_GOSBA)
Solyc06g076490.3	1233.4	-1.40672	0.293184	-4.79809	1.60187e-06	7.77016e-05	serine/threonine-protein kinase pakD (AHRD V3.3 --* XP_021278037.1)
Solyc03g118290.3	5340.76	-1.40672	0.324852	-4.33034	1.48878e-05	0.000393016	auxin response factor 2A
Solyc10g049620.2	1407.88	-1.40622	0.292116	-4.81392	1.48001e-06	7.31897e-05	Progesterone 5-beta-reductase 4 (AHRD V3.3 *** A0A0A0S3B2_CATRO)
Solyc02g090600.2	77.8921	-1.40602	0.565273	-2.48733	0.0128704	0.0478894	Precursor of CEP10 (AHRD V3.3 --* PCP10_ARATH)
Solyc09g066100.3	2895.1	-1.40596	0.310285	-4.53119	5.86522e-06	0.000201346	Histone H1 (AHRD V3.3 *-* A0A2G2WIH1_CAPBA)
Solyc10g083650.1	618.123	-1.40572	0.263395	-5.3369	9.45484e-08	9.40626e-06	Peroxiredoxin-2E, chloroplastic (AHRD V3.3 *** A0A2G2YMS7_CAPAN)
Solyc01g087090.3	410.279	-1.40481	0.35698	-3.93527	8.31027e-05	0.00135404	Unknown protein
Solyc12g005350.2	1593.24	-1.40476	0.457108	-3.07315	0.00211814	0.013417	Dihydroflavonol-4-reductase (AHRD V3.3 *** B6TUD3_MAIZE)
Solyc06g031710.3	448.23	-1.40444	0.493679	-2.84485	0.00444323	0.0226165	WAT1-related protein (AHRD V3.3 *** K4C4J4_SOLLC)
Solyc07g045450.1	409.393	-1.40435	0.360348	-3.89721	9.73071e-05	0.00150523	hypothetical protein (AHRD V3.3 *-* AT2G04480.1)
Solyc08g082430.4	1226.45	-1.40362	0.244855	-5.73247	9.89802e-09	1.63054e-06	Nucleoside diphosphate kinase (AHRD V3.3 *** A0A2G3DB32_CAPCH)
Solyc02g067190.4	429.667	-1.40341	0.326285	-4.3012	1.69879e-05	0.000428821	Casparian strip membrane protein 1 (AHRD V3.3 *** CASP1_SOLTU)
Solyc07g005140.4	2193.6	-1.40331	0.31672	-4.43077	9.3897e-06	0.000287343	Two-component response regulator (AHRD V3.3 *** A0A2G2Z087_CAPAN)
Solyc05g015390.3	1769.62	-1.40268	0.301185	-4.65721	3.20522e-06	0.000131508	REF/SRPP-like protein (AHRD V3.3 *** A0A2G2VMR3_CAPBA)
Solyc03g097910.4	2056.49	-1.40206	0.302406	-4.63634	3.54624e-06	0.00014079	putative dehydrogenase
Solyc01g107560.3	699.019	-1.40203	0.305298	-4.59233	4.38323e-06	0.000164009	Glycosyltransferase (AHRD V3.3 *** A0A2G2W4I0_CAPBA)
Solyc08g074390.3	1803.92	-1.40163	0.391387	-3.5812	0.000342022	0.00373033	Glucan endo-1,3-beta-glucosidase 5 (AHRD V3.3 *** A0A1U8GSD0_CAPAN)
Solyc02g087200.2	827.311	-1.39726	0.302687	-4.61619	3.90847e-06	0.000151508	RING-type E3 ubiquitin transferase (AHRD V3.3 *** A0A2G2XIC9_CAPBA)
Solyc01g111400.4	2465.4	-1.39719	0.321914	-4.34027	1.42306e-05	0.000381901	Subtilisin-like protease-like protein (AHRD V3.3 *** A0A2K3P1W8_TRIPR)
Solyc09g082780.3	2203.56	-1.3967	0.289082	-4.8315	1.35506e-06	6.84791e-05	Aluminum induced protein with YGL and LRDR motifs (AHRD V3.3 *** Q9LIL3_ARATH)
Solyc10g074826.1	116.096	-1.39622	0.487727	-2.8627	0.00420048	0.0217075	Unknown protein
Solyc04g005100.3	1128.17	-1.3955	0.340147	-4.10266	4.08433e-05	0.000801976	transcription factor MYB1R1-like (AHRD V3.3 *** A0A2I4GKI8_9ROSI)
Solyc11g020100.3	720.238	-1.39543	0.297033	-4.69789	2.62868e-06	0.000111703	Disease resistance protein (AHRD V3.3 *** A0A2U1N8H9_ARTAN)
Solyc12g019060.2	2180.92	-1.39492	0.313322	-4.45203	8.5061e-06	0.000265753	Ankyrin repeat-containing protein (AHRD V3.3 *** A0A1U8F3K5_CAPAN)
Solyc05g013240.4	785.202	-1.39449	0.292727	-4.76378	1.9e-06	8.7163e-05	DUF538 family protein%2C putative (Protein of unknown function%2C DUF538) (AHRD V3.3 *** AT1G55265.1)
Solyc06g071370.1	132.8	-1.3944	0.368792	-3.78099	0.000156203	0.00211458	NHL domain protein (AHRD V3.3 *** AT5G14895.1)
Solyc03g114440.1	90.4625	-1.39376	0.407345	-3.42157	0.000622596	0.00567949	Ethylene-responsive transcription factor (AHRD V3.3 *-* A0A2G2YW81_CAPAN)
Solyc06g062950.1	4737.82	-1.39369	0.380809	-3.65982	0.000252392	0.00299903	Subtilisin-like protease (AHRD V3.3 *** A0A1J3JR60_NOCCA)
Solyc03g083660.1	82.719	-1.3934	0.47943	-2.90637	0.00365645	0.0196396	Plant invertase/pectin methylesterase inhibitor superfamily protein (AHRD V3.3 *** A0A2U1KPL8_ARTAN)
[truncated: 5,954 more rows]

## Sheet: Supplementary Data Table 3
Supplementary Data Table 3: List of differentially expressed genes identified in galls at 11 days post M. incognita infection.
[truncated: 3,583 more rows]

[truncated: 8 more sheets: Supplementary Data Table 4, Supplementary Data Table 5, Supplementary Data Table 6, Supplementary Data Table 7, Supplementary Data Table 8, Supplementary Data Table 9, Supplementary Data Table 10, Supplementary Data Table 11]
